# Supplementary material for: A Tripartite, Hierarchical Sigma Factor Cascade Promotes Hormogonium Development in the Filamentous Cyanobacterium Nostoc punctiforme
Source: mSphere. 2019 May 1;4(3):e00231-19. doi: 10.1128/mSphere.00231-19 (PMC6495340; doi:10.1128/mSphere.00231-19)
Supplement: DATA SET S1 [file mSphere.00231-19-sd001.xlsx]

## Sheet: (A) Normalized expression value
Synonym	Product	Expression WT_0h	Expression WT_1h	Expression WT_6h	Expression WT_12h	Expression WT_18h	Expression DsigJ_0h	Expression DsigJ_1h	Expression DsigJ_6h	Expression DsigJ_12h	Expression DsigJ_18h	Expression DsigC_0h	Expression DsigC_1h	Expression DsigC_6h	Expression DsigC_12h	Expression DsigC_18h	Expression DsigF_0h	Expression DsigF_1h	Expression DsigF_6h	Expression DsigF_12h	Expression DsigF_18h
Npun_F0001	chromosomal replication initiation protein	21	23	20	19	23	21	28	32	33	32	24	29	26	23	24	21	26	21	18	16
Npun_F0002	hypothetical protein	0	1	1	1	3	1	5	5	5	5	1	4	4	4	3	2	3	2	2	2
Npun_R0003	glutamine synthetase	4	5	4	4	5	5	6	6	6	5	4	4	4	4	3	4	6	6	4	4
Npun_R0004	class I and II aminotransferase	2	2	1	1	1	5	5	3	2	2	3	2	1	0	1	6	7	4	3	2
Npun_F0005	hypothetical protein	105	62	79	67	72	81	81	84	78	80	86	51	46	81	79	87	85	81	57	60
Npun_R0006	hypothetical protein	8	10	7	5	11	16	24	22	19	18	11	18	19	19	14	12	15	11	11	13
Npun_R0007	hypothetical protein	67	38	26	28	37	70	72	64	54	57	78	54	55	60	55	64	43	36	30	43
Npun_F0008	riboflavin biosynthesis protein RibD	75	134	125	109	82	68	92	120	116	105	71	101	96	73	77	61	108	117	83	72
Npun_R0009	hypothetical protein	516	139	134	293	261	449	260	211	240	211	452	150	128	205	145	445	207	168	219	188
Npun_R0010	hypothetical protein	43	17	13	13	23	69	88	64	52	46	49	49	48	60	40	61	42	31	30	37
Npun_R0011	serine/threonine protein kinase	32	26	19	17	15	35	47	38	35	33	36	35	30	26	22	30	32	27	20	17
Npun_R0012	hypothetical protein	153	131	99	56	49	127	165	194	201	178	158	146	170	199	144	130	136	126	78	65
Npun_F0013	alpha amylase	535	104	116	71	44	279	135	236	239	205	444	105	120	125	129	292	104	151	99	73
Npun_F0014	hypothetical protein	3	28	25	14	26	2	4	5	4	4	3	4	5	5	3	5	47	27	28	12
Npun_F0015	methyltransferase type 12	25	15	10	13	25	63	62	35	35	30	41	36	29	27	25	50	31	23	23	27
Npun_R0016	hypothetical protein	10	14	12	9	16	13	15	12	14	10	11	13	10	10	9	12	12	10	9	8
Npun_F0017	phosphoenolpyruvate synthase	56	82	96	212	223	34	31	28	30	32	68	107	107	84	106	39	54	44	87	82
Npun_F0018	N-acetyltransferase GCN5	36	70	67	56	49	36	39	51	50	39	40	53	50	39	39	37	57	68	44	37
Npun_F0019	glycosyl transferase family protein	8	16	16	12	13	12	16	19	18	15	12	18	18	15	13	11	18	19	12	10
Npun_F0020	multi-sensor signal transduction histidine kinase	1072	247	118	266	216	917	601	457	674	633	1231	306	394	679	314	779	282	223	220	124
Npun_F0021	response regulator receiver protein	453	160	121	228	177	418	298	252	324	334	452	169	204	300	155	310	186	159	168	106
Npun_F0022	response regulator receiver sensor signal transduction histidine kinase	81	44	39	66	67	121	128	94	116	137	110	76	91	115	66	90	71	55	64	46
Npun_R0023	tRNA (guanine-N(7)-)-methyltransferase	10	18	19	18	20	8	17	15	15	19	6	21	18	13	15	6	16	16	18	21
Npun_F0024	pentapeptide repeat-containing protein	1	0	0	0	1	2	2	1	2	2	1	1	1	2	1	1	1	1	1	1
Npun_F0025	DNA gyrase subunit A	725	232	235	395	414	682	623	513	486	604	641	399	497	501	600	603	341	301	356	447
Npun_F0026	apolipoprotein N-acyltransferase	182	70	60	81	84	164	167	153	145	163	152	115	138	157	167	145	97	90	89	106
Npun_F0027	hypothetical protein	40	20	11	11	18	75	90	59	53	49	65	60	44	51	43	65	40	22	25	24
Npun_R0029	transaldolase	1077	735	688	593	471	982	858	968	892	1011	886	724	868	739	865	858	654	618	546	451
predicted RNA	-	589	471	430	313	271	504	456	564	551	589	411	392	478	439	511	476	400	408	319	247
predicted RNA	-	1137	81	54	121	173	1008	235	174	174	182	1031	132	117	163	156	801	123	115	126	123
Npun_R0030	pyruvate kinase	89	51	77	71	47	44	24	44	51	60	35	16	37	45	41	51	30	54	52	42
Npun_R0031	glyceraldehyde-3-phosphate dehydrogenase	811	236	206	263	163	537	327	376	434	381	490	211	251	562	390	559	240	281	315	277
Npun_R0032	hypothetical protein	16	35	35	30	28	12	19	22	25	25	11	20	28	23	23	13	28	30	22	19
Npun_R0033	radical SAM domain-containing protein	75	75	122	101	92	61	95	156	152	175	64	93	185	150	163	51	67	111	86	100
Npun_R0034	DNA polymerase III subunit beta	27	72	77	38	29	38	75	109	124	100	34	113	108	68	82	30	61	75	44	43
Npun_R0035	hypothetical protein	12	22	19	17	16	18	32	32	40	31	17	36	28	21	21	14	26	20	16	18
Npun_F0036	hypothetical protein	76	634	1262	5599	5533	34	50	76	157	217	61	202	218	164	179	46	234	549	3558	2704
predicted RNA	-	13	155	306	1384	1257	8	16	14	30	46	12	46	48	35	35	9	54	124	797	555
Npun_F0037	4'-phosphopantetheinyl transferase	6	12	17	40	51	8	11	10	11	12	6	11	9	8	8	8	13	14	35	30
Npun_R0038	short-chain dehydrogenase/reductase SDR	13	6	6	5	6	15	11	7	6	6	8	5	4	4	4	17	8	7	6	5
Npun_R0039	polyketide synthase thioester reductase subunit HglB	35	29	20	4	2	21	25	17	12	19	14	14	10	7	6	25	23	17	8	14
Npun_R0040	2-nitropropane dioxygenase	44	29	22	4	2	19	21	12	10	17	15	12	7	4	6	25	20	14	6	13
Npun_R0041	beta-ketoacyl synthase HglC	16	20	14	3	1	12	19	10	7	8	7	13	6	3	2	13	17	11	4	3
Npun_R0042	KR	15	19	14	2	0	9	14	6	5	10	5	9	4	2	2	12	14	8	3	4
Npun_R0043	polyketide synthase phosphopantetheine-binding HglE	58	66	46	10	2	31	45	24	19	29	21	31	15	7	7	33	39	27	11	15
Npun_F0044	secretion protein HlyD, DevB	65	47	31	6	2	31	36	24	17	23	24	20	11	9	8	38	34	22	9	10
Npun_F0045	DevC protein	13	11	7	2	0	10	14	7	4	7	7	6	4	2	2	15	10	6	2	4
Npun_F0046	NAD-dependent epimerase/dehydratase	30	25	18	7	6	86	69	48	39	38	17	14	10	6	6	135	67	50	64	54
Npun_F0047	glycosyl transferase family protein	32	36	25	8	7	160	106	87	64	55	18	20	14	8	6	251	99	105	115	103
Npun_F0048	hypothetical protein	33	33	25	8	7	141	94	82	57	53	17	23	15	10	9	210	88	83	97	90
Npun_F0049	glycosyl transferase family protein	20	22	15	4	3	18	17	15	11	13	7	11	6	4	3	22	20	16	12	13
Npun_F0050	group 1 glycosyl transferase	33	41	35	5	1	18	22	19	10	12	8	19	11	4	4	19	29	22	5	3
Npun_R0051	1-(5-phosphoribosyl)-5-[(5-phosphoribosylamino)methylideneamino] imidazole-4-carboxamide isomerase	181	70	73	93	89	185	168	163	147	177	184	116	165	179	187	181	105	106	102	117
Npun_R0052	hypothetical protein	59	33	35	43	52	103	108	82	84	88	92	73	98	127	112	90	54	51	53	61
Npun_R0053	hypothetical protein	58	32	30	28	38	98	94	65	60	57	85	61	67	80	62	89	52	39	39	47
Npun_F0054	polysaccharide pyruvyl transferase	20	22	17	14	15	32	36	35	32	34	23	33	29	21	22	29	33	24	21	23
Npun_F0055	hypothetical protein	5	18	36	67	96	5	9	10	10	10	3	7	8	8	6	7	23	30	70	53
Npun_R0056	hypothetical protein	64	111	131	157	122	66	123	143	143	136	58	146	125	66	86	65	110	114	114	96
Npun_F0057	biotin--acetyl-CoA-carboxylase ligase	119	96	116	117	154	145	159	156	137	156	108	93	125	115	109	162	145	142	147	158
Npun_F0058	peptidase M23B	736	738	965	1020	780	707	880	1041	964	1103	643	775	1061	818	969	646	752	859	864	968
Npun_R0059	riboflavin synthase subunit alpha	81	75	99	103	103	91	128	124	130	142	76	111	136	117	130	81	104	87	92	107
Npun_F0060	hypothetical protein	252	352	453	543	476	215	321	326	348	385	223	314	357	311	327	234	334	360	420	386
Npun_F0061	aldo/keto reductase	31	46	52	65	73	28	46	46	45	50	28	45	53	46	46	29	44	42	53	47
Npun_F0062	ABC transporter	55	15	17	25	39	51	41	29	26	35	52	28	35	42	40	50	21	19	23	23
Npun_R0063	hypothetical protein	19	15	13	13	23	29	48	29	25	26	23	34	33	27	24	25	30	11	15	21
Npun_F0065	methionine synthase	370	157	251	436	438	230	157	169	173	210	313	145	217	249	260	231	121	154	280	346
predicted RNA	-	2	85	480	728	1602	0	6	11	26	49	3	142	742	471	465	0	21	57	220	263
Npun_F0066	hypothetical protein	10	403	2578	3335	4237	10	23	47	110	235	13	545	3012	1562	2244	8	68	168	547	832
Npun_F0067	hypothetical protein	39	491	3148	3892	4290	42	55	96	173	356	47	646	3570	1781	2917	37	111	203	612	889
predicted RNA	-	29	260	1731	2179	2500	40	43	64	114	205	41	381	1997	1084	1539	34	76	122	367	502
Npun_F0068	hypothetical protein	7	114	964	1111	1574	10	20	34	61	111	12	242	1270	648	778	9	33	71	226	265
Npun_F0069	PilA	6	80	581	632	997	10	18	29	47	77	11	152	717	359	494	10	31	48	148	185
Npun_F0070	glycosyl transferase family protein	72	415	469	576	983	77	230	193	218	265	121	467	612	377	439	89	298	172	388	445
Npun_F0071	glycosyl transferase family protein	40	346	319	473	764	44	175	136	173	224	74	368	438	283	338	55	240	125	342	446
Npun_F0072	glycosyl transferase family protein	12	149	147	195	392	24	99	80	85	110	25	191	243	179	156	22	152	66	212	238
Npun_F0073	hypothetical protein	81	316	281	387	598	135	176	144	174	228	106	321	425	259	345	96	230	129	265	407
Npun_R0074	transposase, IS4 family protein	885	522	481	833	797	870	907	617	654	773	820	732	705	708	755	827	618	456	642	849
predicted RNA	antisense: Npun_R0074	113	202	156	162	260	239	357	220	191	217	140	241	308	192	217	193	253	175	167	238
Npun_F0075	hypothetical protein	13	22	25	28	29	19	25	28	33	38	15	45	88	46	56	13	20	16	18	28
Npun_F0076	transposase, IS4 family protein	53	43	35	49	69	56	93	76	88	81	66	111	111	113	104	49	48	36	43	59
predicted RNA	-	115	451	447	552	704	55	111	114	143	138	97	203	236	250	142	133	414	461	650	252
Npun_F0077	hypothetical protein	563	1759	1413	1504	961	280	390	543	592	512	394	551	615	561	503	349	873	1012	1056	634
Npun_F0078	glycosyl transferase family protein	67	385	379	478	331	26	76	93	111	125	46	140	169	123	133	39	205	232	346	245
Npun_F0079	hypothetical protein	102	89	59	53	58	137	185	150	144	149	138	167	145	100	111	118	105	74	62	60
Npun_F0080	transcription antitermination protein NusB	236	275	300	202	153	227	270	262	253	285	243	274	260	184	215	207	247	240	202	167
Npun_F0081	signal recognition particle-docking protein FtsY	55	132	133	94	71	56	107	113	117	126	67	139	120	91	130	61	110	102	83	76
Npun_F0082	serine phosphatase	38	155	154	136	107	25	44	59	68	67	34	62	73	53	62	29	100	106	89	71
Npun_R0083	hypothetical protein	33	24	24	16	13	30	29	26	22	21	30	14	18	30	22	29	25	27	19	20
Npun_F0084	hypothetical protein	96	206	208	71	47	156	262	259	185	166	116	245	208	103	127	129	219	216	114	108
Npun_R0085	hypothetical protein	40	160	436	1583	1492	34	97	61	68	81	59	476	646	393	553	47	110	159	1018	1273
Npun_F0086	NmrA family protein	241	128	130	100	81	265	327	255	260	305	267	251	273	226	262	229	182	137	118	105
Npun_F0087	glycoside hydrolase family protein	19	19	21	22	20	22	34	27	24	32	24	45	37	29	38	20	24	18	21	22
Npun_R0088	alpha/beta hydrolase fold protein	0	2	1	0	1	1	4	2	2	2	1	3	3	3	2	1	2	1	1	1
Npun_R0089	hypothetical protein	40	26	25	31	32	40	49	41	33	40	39	34	35	36	34	37	33	24	30	38
Npun_R0090	hypothetical protein	23	48	61	46	45	29	49	55	59	68	25	51	67	65	69	30	53	61	65	56
Npun_R0091	hypothetical protein	386	433	589	653	543	366	339	402	382	456	327	264	394	350	364	354	404	490	541	441
Npun_R0092	methionyl-tRNA synthetase	82	108	177	151	157	112	135	147	128	140	98	97	139	139	124	108	127	170	189	136
Npun_F0093	phospholipid/glycerol acyltransferase	52	20	15	11	13	66	29	33	27	28	64	23	17	15	16	72	28	33	29	32
Npun_F0094	alpha/beta hydrolase fold protein	51	35	40	33	32	57	64	61	50	51	58	61	52	46	49	51	42	43	43	44
Npun_F0095	hypothetical protein	43	37	30	48	51	67	61	45	40	42	58	49	34	32	32	55	49	36	36	42
Npun_F0096	hypothetical protein	178	13	11	16	32	251	41	42	41	36	252	29	25	25	27	249	26	39	46	47
Npun_F0097	leucyl aminopeptidase	118	227	228	240	178	139	270	189	220	243	128	270	244	182	238	104	210	185	212	187
Npun_F0098	glycerol-3-phosphate acyltransferase PlsX	610	298	310	263	215	479	605	560	511	487	522	493	522	534	484	431	336	329	280	268
predicted RNA	antisense: Npun_F0099	1212	67	47	132	148	1743	354	347	361	335	1336	53	38	79	57	1666	537	566	548	559
Npun_F0099	3-oxoacyl-ACP synthase	149	117	94	71	56	101	257	219	192	199	134	236	251	241	217	100	129	101	84	84
Npun_F0100	malonyl CoA-acyl carrier protein transacylase	24	27	18	12	17	22	64	47	42	49	26	68	62	54	57	23	31	19	16	18
Npun_F0101	1-acyl-sn-glycerol-3-phosphate acyltransferase	69	82	77	70	65	78	87	91	91	92	79	96	88	63	72	72	80	68	63	65
Npun_F0102	hypothetical protein	5	3	2	1	3	11	5	5	4	3	14	3	3	2	2	18	4	3	3	2
Npun_F0103	hypothetical protein	43	26	28	17	19	69	72	53	44	41	53	48	37	32	25	55	51	36	34	36
Npun_F0104	recombination and DNA strand exchange inhibitor protein	71	64	57	60	59	93	120	90	82	96	82	110	74	58	77	71	85	63	60	73
Npun_R0105	hypothetical protein	16	9	10	10	16	22	21	14	14	12	16	10	11	15	9	24	15	15	15	13
Npun_R0106	hypothetical protein	0	1	1	1	2	0	1	2	2	2	0	2	3	2	2	0	2	2	2	3
Npun_R0107	molybdate ABC transporter periplasmic molybdate-binding protein	0	1	1	1	2	1	1	1	2	2	0	2	3	2	2	1	2	1	1	3
Npun_F0108	hypothetical protein	277	202	177	232	295	217	312	219	187	227	210	264	174	197	223	245	232	163	171	302
Npun_F0109	hypothetical protein	141	141	97	123	155	132	268	187	177	201	120	220	150	171	208	144	168	126	119	237
predicted RNA	-	39	32	69	438	964	19	28	16	18	32	42	30	23	97	234	68	30	24	271	350
Npun_F0110	hypothetical protein	70	52	115	751	1707	36	40	21	27	59	80	53	36	145	415	117	44	39	412	596
Npun_R0111	ferredoxin	963	772	390	166	170	1250	1282	1030	789	708	1230	792	627	692	626	1203	998	728	491	538
Npun_R0112	hypothetical protein	1511	1182	626	258	284	1743	1815	1434	1050	963	1809	1174	889	953	880	1677	1409	975	688	756
predicted RNA	-	1130	750	423	178	205	1430	1447	1023	841	747	1512	958	720	762	655	1409	1058	719	513	570
predicted RNA	-	37	23	55	374	816	21	22	11	15	34	49	33	21	75	204	67	22	21	216	294
Npun_R0113	hypothetical protein	1037	660	388	176	193	1238	1217	918	757	656	1310	824	632	645	584	1202	959	679	471	528
Npun_F0114	hypothetical protein	285	240	385	190	136	286	332	678	614	540	229	167	338	438	360	282	281	523	351	388
predicted RNA	antisense: Npun_F0114	6	164	225	371	251	5	6	5	5	6	12	596	323	188	229	7	89	107	266	151
Npun_R0115	hypothetical protein	28	623	905	1334	1022	13	18	17	20	21	46	1581	955	647	805	22	333	454	1036	613
predicted RNA	-	29	635	927	1492	1124	10	12	14	17	18	44	1403	860	600	704	22	367	469	1150	645
Npun_R0116	type II secretion system protein	38	1006	1529	2064	1904	11	17	23	28	31	83	2741	1740	1302	1461	36	689	926	1853	1074
predicted RNA	-	77	1474	2148	3276	2405	7	12	19	26	33	135	3440	2236	1530	1979	41	771	1082	2269	1575
Npun_R0117	twitching motility protein PilT	116	1778	2675	4135	2544	8	12	22	27	39	163	3537	2481	1587	2285	44	800	1225	2453	1768
predicted RNA	-	87	1250	1912	2914	1967	3	6	12	22	30	142	2981	2180	1383	1814	34	626	994	1912	1274
Npun_R0118	type II secretion system protein E	186	1646	2858	4470	2480	7	9	13	21	35	294	3848	2876	1647	2471	59	726	1222	2542	1813
Npun_F0119	hypothetical protein	3	5	6	9	19	10	9	7	6	7	7	7	10	14	13	9	6	7	11	13
Npun_F0121	heat shock protein GrpE	1101	1634	2046	2590	1445	884	882	850	856	999	1167	1277	875	811	1221	874	1120	1339	1542	1078
predicted RNA	-	607	4163	5372	7454	3887	367	425	530	692	914	585	906	551	396	643	439	2094	3075	4133	1945
Npun_F0122	molecular chaperone DnaK	154	2606	3270	4762	2435	73	147	212	378	494	147	440	262	164	264	102	1268	1816	2821	1336
predicted RNA	-	197	553	619	774	589	210	254	227	250	269	227	330	260	179	213	176	403	434	529	291
predicted RNA	-	163	1039	1783	2592	1413	4	7	14	17	25	232	2171	1628	965	1399	48	461	732	1496	1090
Npun_F0123	chaperone protein DnaJ	438	696	664	798	651	445	655	622	594	689	520	1256	702	532	790	423	627	513	541	490
Npun_F0124	SirA family protein	368	468	412	419	384	459	533	497	459	508	465	894	503	371	504	490	489	396	393	350
Npun_F0125	ribosome-associated GTPase	65	94	72	56	45	77	109	103	90	100	82	216	120	77	97	85	100	75	68	55
Npun_F0126	glycoside hydrolase family protein	121	57	42	44	52	94	126	104	88	97	105	96	97	118	132	95	72	62	46	72
Npun_F0127	hypothetical protein	39	43	33	39	74	86	89	73	80	67	73	85	73	78	65	76	56	45	53	44
Npun_R0128	hypothetical protein	132	101	110	145	163	147	130	126	123	123	126	98	102	95	90	142	123	124	132	134
Npun_R0129	cupin	7	9	6	6	12	13	18	17	13	13	9	16	14	19	14	12	12	12	10	15
Npun_R0130	hypothetical protein	20	15	14	17	19	24	28	26	24	23	20	24	26	28	22	21	21	23	14	23
Npun_R0131	apocytochrome f	921	565	626	509	384	658	938	1103	985	1086	625	722	1103	1463	1456	618	577	697	615	763
Npun_R0132	cytochrome b6-f complex iron-sulfur subunit	1267	683	676	615	538	980	1232	1320	1142	1231	930	880	1209	1647	1565	937	740	826	731	925
Npun_F0133	hypothetical protein	37	49	36	25	22	39	37	38	31	26	36	35	28	25	20	38	46	37	27	20
Npun_R0134	hypothetical protein	19	19	17	15	15	18	21	23	25	22	19	22	18	16	16	14	19	19	18	16
Npun_R0135	hypothetical protein	25	25	24	20	19	24	26	33	29	28	24	28	27	24	23	21	25	27	20	22
Npun_R0136	natural resistance-associated macrophage protein	20	12	10	9	10	20	19	19	16	18	22	16	18	18	15	23	13	14	12	11
Npun_R0137	hypothetical protein	74	19	15	13	15	62	42	37	30	31	66	28	26	36	24	66	26	23	19	21
Npun_R0138	export-related chaperone CsaA	9	7	12	13	16	18	24	19	13	16	12	18	16	14	10	17	15	12	19	14
Npun_R0139	Sec-independent protein translocase subunit TatC	74	66	84	82	89	113	115	93	81	82	94	85	89	86	77	101	84	89	96	87
Npun_F0140	short-chain dehydrogenase/reductase SDR	72	47	41	36	41	40	33	35	41	53	28	36	28	33	51	47	37	37	39	70
Npun_F0141	hypothetical protein	63	39	34	36	45	56	42	39	41	46	54	36	34	30	34	50	38	32	25	26
Npun_F0142	hypothetical protein	10	8	6	7	10	12	12	9	9	9	11	9	8	7	8	10	9	7	6	8
Npun_R0143	hypothetical protein	0	13	17	4	6	0	2	6	8	9	1	3	8	8	4	2	25	14	13	4
Npun_R0144	hypothetical protein	0	4	5	1	1	0	0	2	3	2	0	1	1	2	1	0	8	3	6	1
Npun_F0145	hypothetical protein	75	30	23	36	43	97	77	46	46	43	87	52	39	36	40	84	50	33	34	35
Npun_R0146	hypothetical protein	62	58	55	69	88	47	63	73	70	73	57	50	71	75	71	57	64	64	56	85
Npun_R0147	hypothetical protein	40	42	42	61	81	37	53	56	55	55	44	44	58	60	61	45	52	49	44	82
Npun_F0148	hypothetical protein	11	4	3	6	18	22	14	9	8	9	16	9	8	9	8	24	10	7	9	9
Npun_r001	Arg tRNA	15	9	7	6	7	17	8	10	10	9	18	7	8	7	8	17	8	8	8	6
Npun_R0149	hypothetical protein	50	27	29	29	26	39	25	30	32	36	57	31	37	34	36	37	23	27	27	24
Npun_F0150	heat shock protein DnaJ domain-containing protein	25	13	11	26	40	34	24	14	16	16	27	16	11	13	12	26	18	13	21	22
Npun_F0151	heat shock protein DnaJ domain-containing protein	7	31	89	390	331	12	4	4	3	3	14	140	131	117	139	8	16	38	306	282
Npun_F0152	hypothetical protein	1388	39	54	296	286	240	11	12	11	16	769	96	84	72	110	637	21	26	162	176
Npun_R0153	metallophosphoesterase	45	21	19	14	23	59	22	27	35	28	73	19	27	17	21	70	23	30	23	20
Npun_R0154	metallophosphoesterase	38	70	113	59	48	48	98	127	148	129	39	100	123	67	83	46	78	103	76	76
predicted RNA	-	632	381	381	652	596	611	627	444	473	561	582	547	530	532	568	574	438	346	499	604
Npun_R0157	hypothetical protein	7	52	122	194	153	1	1	0	1	1	23	182	120	111	102	7	44	75	278	131
predicted RNA	-	2113	21	25	144	353	1807	38	37	65	79	2676	12	12	18	35	2311	37	62	101	113
predicted RNA	antisense: Npun_R0153	24346	7997	2294	9918	44290	31204	12224	3468	3842	5099	29981	4389	1276	4081	2189	40700	6994	2738	7793	5876
Npun_R0158	hypothetical protein	7283	66	73	450	1048	5003	107	115	194	243	7401	38	38	57	104	6366	99	207	318	332
predicted RNA	-	2131	18	22	126	313	1429	32	36	61	76	2096	11	12	19	29	1977	30	59	96	90
Npun_F0159	transposase	122	136	133	227	320	198	200	168	200	204	162	188	182	172	151	213	172	151	248	244
predicted RNA	antisense: Npun_F0159 Npun_F0161	63	282	789	1190	984	73	109	93	120	144	83	97	122	142	119	91	229	520	931	328
Npun_F0161	hypothetical protein	50	47	40	87	116	84	93	71	82	86	62	79	63	61	53	80	71	51	85	94
Npun_F0162	isopropylmalate isomerase large subunit	134	70	66	34	33	104	192	200	195	230	125	184	208	184	205	103	103	100	61	70
Npun_F0163	isopropylmalate isomerase small subunit	97	54	38	20	20	96	160	179	172	189	105	152	159	162	171	96	99	82	51	59
Npun_R0164	glycogen branching protein	65	111	62	20	12	91	177	155	145	128	69	136	109	86	79	66	127	108	48	40
Npun_R0165	hypothetical protein	18	23	30	18	15	23	32	42	47	47	23	33	52	47	39	20	27	38	29	22
Npun_F0166	hypothetical protein	2	2	1	1	1	2	3	1	2	3	2	1	2	2	1	2	2	2	2	1
Npun_F0167	hypothetical protein	170	624	713	493	320	116	174	266	264	217	122	183	202	153	134	133	444	565	397	268
Npun_F0168	penicillin-binding protein, transpeptidase	40	181	203	135	86	32	63	99	98	80	30	67	77	55	50	35	142	188	124	85
Npun_F0169	hypothetical protein	306	13	15	21	22	260	31	46	46	40	412	20	16	15	18	271	24	46	54	52
Npun_F0170	hypothetical protein	9	0	1	0	1	40	4	5	5	3	25	1	1	1	0	16	1	2	3	3
Npun_R0171	glycerophosphoryl diester phosphodiesterase	19	17	14	23	45	6	7	8	8	10	12	5	4	3	8	17	16	13	20	89
Npun_R0172	hypothetical protein	77	40	27	100	172	19	17	19	15	28	35	12	9	10	25	62	26	18	56	329
Npun_F0173	NAD-dependent DNA ligase LigA	30	57	106	126	86	38	49	44	42	48	36	76	78	51	72	36	49	60	83	73
Npun_F0175	transposase	58	62	59	113	163	104	110	85	102	104	80	99	94	86	72	106	84	71	131	120
predicted RNA	antisense: Npun_F0176 Npun_F0175	45	224	645	966	801	46	75	65	83	108	57	68	89	104	86	61	179	430	775	261
Npun_F0176	hypothetical protein	49	46	40	86	114	83	92	70	80	84	61	77	62	60	53	78	71	50	83	93
Npun_F0178	hypothetical protein	10	9	6	4	5	14	17	16	13	9	11	14	12	18	10	13	13	10	7	5
Npun_R0179	hypothetical protein	2	1	0	0	0	2	2	1	1	1	2	1	1	1	0	3	2	2	1	0
Npun_F0180	hypothetical protein	0	1	0	0	0	1	2	1	1	1	0	1	1	0	1	1	1	0	1	1
Npun_R0181	transposase, IS4 family protein	795	508	500	843	761	777	822	578	616	732	737	713	691	677	738	732	578	448	636	787
predicted RNA	antisense: Npun_R0181	91	172	133	124	200	209	378	223	175	200	119	217	275	165	180	179	245	167	147	198
Npun_F0182	GAF sensor-containing diguanylate cyclase	14	123	37	17	11	6	8	11	10	7	29	183	35	38	38	11	149	116	60	33
Npun_F0183	FG-GAP repeat-containing protein	3	23	10	4	4	4	3	5	5	5	5	36	9	10	11	3	22	19	8	6
Npun_F0185	glycosyl transferase family protein	13	47	48	19	17	15	17	26	27	23	13	12	24	20	18	14	43	53	26	24
Npun_F0186	hypothetical protein	16	20	55	33	34	3	7	19	50	176	19	7	67	99	189	13	18	59	128	55
Npun_R0187	aspartate aminotransferase	204	90	75	73	56	234	253	145	135	143	187	136	102	139	118	208	159	118	107	109
Npun_R0192	fructose-bisphosphate aldolase	1122	278	207	223	184	1626	850	807	750	693	1415	540	539	723	640	1271	500	455	401	342
Npun_F0193	hypothetical protein	9	31	89	63	53	20	21	23	33	26	13	15	17	18	14	20	32	91	77	42
Npun_F0194	peptidase M48, Ste24p	192	167	255	445	600	89	66	115	150	161	120	96	192	329	314	113	112	183	297	480
Npun_F0195	thioredoxin domain-containing protein	89	99	106	117	107	135	168	131	104	118	103	98	101	80	83	114	130	111	112	126
Npun_R0196	cyanophycinase	77	11	5	7	14	227	29	20	23	17	209	11	10	12	9	173	19	20	25	21
Npun_R0197	hypothetical protein	24	2	1	4	8	51	5	5	6	5	73	1	3	4	3	49	5	4	5	6
Npun_F0198	heat shock protein Hsp20	128	23	23	49	62	930	173	56	56	72	743	86	39	48	41	562	116	52	71	91
predicted RNA	-	101	23	22	46	48	642	120	42	44	57	519	54	36	37	35	353	74	39	52	71
Npun_F0199	short-chain dehydrogenase/reductase SDR	49	14	15	28	40	180	31	20	20	28	161	14	15	20	22	117	21	18	21	32
Npun_F0200	PEBP family protein	8	3	3	6	16	85	13	9	8	9	59	7	7	11	9	49	7	6	8	13
Npun_R0201	pentapeptide repeat-containing protein	9	9	14	8	6	72	8	11	11	9	50	7	7	3	5	47	15	19	10	8
Npun_R0202	pentapeptide repeat-containing protein	10	2	1	3	5	109	7	5	5	5	81	6	4	2	3	72	7	8	6	7
Npun_F0203	short-chain dehydrogenase/reductase SDR	105	13	10	16	28	1420	82	69	51	68	1082	19	8	9	9	861	88	106	142	147
Npun_F0204	short chain dehydrogenase	24	7	6	8	12	461	22	23	20	24	358	5	4	3	3	291	29	37	48	49
Npun_F0207	glycoside hydrolase family protein	146	495	599	407	249	187	407	444	382	328	197	337	369	218	187	157	450	528	303	208
Npun_F0208	galactose-1-phosphate uridylyltransferase	148	346	384	196	107	207	416	438	367	290	234	319	353	190	146	162	346	365	189	121
predicted RNA	-	71	154	144	41	25	144	302	286	237	155	146	228	256	134	79	122	217	185	86	46
Npun_F0209	hypothetical protein	393	86	9	22	51	1565	617	70	43	34	1108	302	16	11	9	943	281	50	61	67
predicted RNA	-	154	44	7	17	20	2372	1067	561	472	266	1937	518	63	153	70	1698	680	434	409	386
Npun_R0210	photosystem I P700 chlorophyll a apoprotein A2	4719	1217	163	545	670	65387	28515	15260	12079	7909	54851	14439	1560	3841	1754	46687	18189	11448	10953	9381
predicted RNA	-	1196	292	41	133	251	23426	10373	4155	3908	2213	18238	5027	697	1638	683	18247	5271	2618	3316	2658
Npun_R0211	hypothetical protein	7	0	0	0	4	273	5	10	13	16	280	1	1	2	1	264	6	20	31	28
Npun_F0212	peptidase M24	79	3	2	4	5	177	12	21	18	15	210	3	3	3	3	165	11	20	21	20
Npun_F0213	galactokinase	33	9	6	7	8	155	17	23	20	18	150	10	7	5	6	109	16	19	19	19
Npun_F0214	hypothetical protein	14	6	5	3	3	79	11	14	12	11	62	5	5	3	3	51	9	12	12	10
predicted RNA	-	148	195	158	81	83	348	397	357	484	392	342	377	357	314	266	264	244	197	114	82
Npun_F0215	phytanoyl-CoA dioxygenase	492	553	439	270	178	686	799	973	982	1013	751	723	737	553	532	480	555	478	292	185
predicted RNA	-	223	21	6	18	32	1690	214	67	80	88	1370	75	17	21	16	1224	147	62	91	89
Npun_F0216	hypothetical protein	730	70	21	80	123	6020	777	235	275	342	4380	251	58	68	55	3624	500	227	313	304
predicted RNA	-	188	21	7	25	36	1776	233	78	80	98	1291	71	19	22	15	1008	135	68	97	97
Npun_F0217	glycoside hydrolase family protein	11	6	6	4	5	53	15	20	17	17	56	11	11	10	9	44	12	12	11	9
Npun_R0218	hypothetical protein	22	9	3	2	5	608	247	18	14	10	344	106	6	7	4	234	48	11	23	16
Npun_R0219	hypothetical protein	1	0	0	0	0	3	0	0	0	0	5	0	0	0	0	4	0	0	0	0
Npun_F0220	UDP-galactopyranose mutase	223	1	1	12	23	760	18	5	7	6	598	3	0	1	1	435	9	9	15	17
predicted RNA	-	115	1	0	9	20	814	23	3	5	3	459	2	0	1	0	374	10	7	12	16
Npun_F0221	dTDP-4-dehydrorhamnose reductase	27	3	2	3	3	153	2	1	2	1	104	2	0	0	0	69	3	2	2	2
Npun_F0222	UDP-glucose 4-epimerase	6	1	1	1	2	58	2	1	1	1	38	1	0	1	0	27	2	1	1	1
Npun_F0223	UV damage endonuclease	101	17	18	20	30	122	35	32	28	28	117	20	19	17	18	132	28	31	38	36
Npun_F0224	HSR1-like GTP-binding protein	54	2	2	8	17	173	7	7	8	8	118	4	2	2	3	175	7	11	14	16
Npun_F0225	peptidase T2, asparaginase 2	47	6	3	11	17	193	13	9	10	11	118	9	6	4	4	133	11	12	15	18
Npun_F0226	hypothetical protein	1	1	0	0	0	3	1	0	1	1	2	1	0	0	0	3	1	0	0	0
Npun_R0227	major facilitator transporter	10	11	7	7	7	27	13	10	11	10	22	8	7	5	5	19	12	10	7	5
Npun_F0228	KAP P-loop domain-containing protein	11	0	0	0	0	7	1	1	1	1	24	1	0	0	0	13	1	1	0	0
Npun_F0229	FAD dependent oxidoreductase	43	1	1	2	3	93	3	2	2	2	129	2	1	1	1	55	2	2	2	2
Npun_F0230	CAB/ELIP/HLIP superfamily protein	20	0	0	1	5	61	1	1	0	0	79	1	0	0	0	42	0	0	1	1
Npun_F0231	hypothetical protein	3	0	0	0	1	21	0	0	0	0	23	0	0	0	0	7	0	0	0	0
Npun_F0232	short chain dehydrogenase	6	3	3	2	1	215	22	37	25	18	184	8	7	6	5	108	25	39	26	20
predicted RNA	-	25	2	2	2	6	831	210	49	45	29	444	84	19	13	7	388	64	26	51	35
Npun_F0233	manganese containing catalase	56	10	5	5	4	2500	567	122	98	59	1925	279	11	12	8	992	275	130	128	117
Npun_R0234	hypothetical protein	15	9	10	9	14	55	29	27	22	27	36	23	22	22	19	38	18	15	19	14
Npun_F0237	hypothetical protein	0	0	0	0	0	2	0	0	0	0	1	0	0	0	0	2	0	0	0	0
Npun_F0238	FAD dependent oxidoreductase	1	2	2	1	2	4	3	3	3	3	3	3	2	2	2	3	2	2	1	1
Npun_R0239	methyltransferase type 12	9	38	44	25	19	8	17	28	32	29	11	24	25	21	19	9	28	39	22	20
Npun_R0240	N-acetyltransferase GCN5	19	43	46	45	55	22	37	42	42	39	22	44	33	23	26	21	38	40	43	42
Npun_R0241	signal peptide	2	3	4	3	2	2	3	4	6	10	2	4	13	8	11	1	2	4	4	4
Npun_F0242	UspA domain-containing protein	17	7	9	86	117	54	17	20	14	13	35	10	18	32	16	60	15	14	25	28
Npun_R0243	hypothetical protein	26	18	10	15	26	68	66	51	45	34	57	35	30	42	25	57	32	18	28	25
Npun_R0244	chemotaxis-specific methylesterase	17	8	12	21	17	17	18	16	15	16	20	16	16	14	14	16	11	11	18	18
Npun_R0245	CheA signal transduction histidine kinase	8	8	8	5	6	8	8	7	9	7	9	6	8	7	7	7	7	8	5	5
Npun_R0246	CheW protein	4	4	3	3	3	4	5	5	5	5	4	5	5	4	4	2	4	5	2	3
Npun_R0247	methyl-accepting chemotaxis sensory transducer	7	9	9	4	2	6	7	9	9	7	6	6	8	8	7	6	7	9	4	4
Npun_R0248	TPR repeat-containing CheR-type MCP methyltransferase	5	13	16	11	7	3	7	8	10	10	4	8	11	10	10	4	10	15	8	8
Npun_R0249	methyl-accepting chemotaxis sensory transducer	8	13	14	9	6	7	11	12	14	14	8	13	16	15	16	8	11	12	8	11
Npun_R0250	CheW protein	1	3	5	2	1	1	1	2	3	3	1	3	5	3	4	1	2	5	2	3
Npun_R0251	CrcB protein	1	1	4	1	1	0	1	2	2	2	0	2	4	3	2	0	1	4	2	3
Npun_R0252	CrcB protein	2	6	11	5	5	1	3	6	7	8	2	5	9	10	6	1	5	13	6	11
Npun_R0253	hypothetical protein	1	7	7	1	2	2	3	6	6	5	1	3	6	6	4	2	7	11	4	2
Npun_R0254	hypothetical protein	0	0	0	0	0	0	0	0	0	0	0	0	0	0	0	0	0	0	0	0
Npun_R0255	hypothetical protein	1	1	1	1	1	2	2	2	2	2	2	2	1	1	1	3	1	2	1	1
Npun_R0257	NmrA family protein	2	2	2	3	5	4	5	3	4	4	3	3	3	3	3	4	3	2	3	3
Npun_F0258	alpha amylase	5	1	1	1	3	5	2	2	2	2	6	1	1	1	1	6	1	1	2	2
Npun_F0259	proton extrusion protein PcxA	3	3	3	1	1	5	10	8	8	6	4	7	5	4	3	6	6	4	2	2
Npun_F0260	hypothetical protein	39	25	20	22	27	64	78	65	57	54	46	52	38	27	30	51	51	36	30	32
Npun_F0261	hypothetical protein	12	8	5	4	5	15	22	18	14	13	14	11	10	12	8	17	13	8	7	8
Npun_F0262	CheB methylesterase	56	17	17	37	71	61	49	34	32	36	56	28	25	30	22	56	39	25	34	53
Npun_F0263	MCP methyltransferase, CheR-type with PAS/PAC sensor	12	4	4	7	12	14	13	10	9	10	14	8	8	10	9	17	9	6	7	10
Npun_R0264	hypothetical protein	0	1	2	2	2	0	1	1	1	1	0	1	1	1	0	0	2	2	5	2
Npun_R0265	hypothetical protein	4	26	47	50	38	3	7	11	13	14	3	10	14	12	12	3	17	37	44	30
Npun_R0266	hypothetical protein	0	8	16	16	17	1	2	4	4	5	1	5	5	6	4	1	14	17	32	12
Npun_F0267	tRNA--hydroxylase	61	127	117	75	55	52	81	103	103	79	52	79	72	55	52	46	92	107	69	54
Npun_F0268	glyoxalase/bleomycin resistance protein/dioxygenase	119	103	100	74	71	113	155	151	142	120	107	117	118	141	107	108	118	119	90	77
Npun_R0269	CHU large protein	40	31	44	38	28	32	36	54	52	64	36	27	68	67	55	31	29	40	44	60
Npun_F0270	N-acetyltransferase GCN5	90	113	176	223	191	100	98	78	93	107	91	86	100	73	86	89	105	123	163	165
Npun_F0271	hypothetical protein	73	190	374	374	303	78	97	98	116	148	70	118	143	108	132	75	154	257	315	293
Npun_F0272	peptidase domain-containing protein	14	73	177	158	142	22	53	54	68	92	19	68	89	74	79	22	71	135	185	163
Npun_R0273	cobalamin synthase	5	7	8	5	5	7	7	10	10	10	5	10	9	7	7	6	8	9	5	4
Npun_F0274	hypothetical protein	612	264	329	494	509	730	523	336	328	363	660	288	304	326	285	658	390	313	392	409
Npun_F0275	queuine tRNA-ribosyltransferase	10	23	31	31	25	14	25	31	33	39	10	25	40	32	40	12	26	32	31	35
Npun_F0276	photosystem II reaction center protein K	92	68	59	61	161	385	296	184	122	125	226	212	204	250	171	406	144	83	167	132
Npun_F0277	ferredoxin	44	95	86	36	36	59	73	85	91	73	46	59	71	58	53	53	91	98	57	42
Npun_F0278	photosystem II reaction center protein M	59	57	50	28	51	131	128	112	101	84	95	87	104	144	87	141	84	86	76	66
Npun_R0279	UspA domain-containing protein	318	119	100	95	160	859	520	654	465	401	572	178	238	396	361	746	303	306	331	331
Npun_R0280	alkaline phosphatase	96	22	18	34	36	87	49	29	26	36	80	22	19	20	16	83	44	25	28	33
Npun_R0281	gamma-glutamyl phosphate reductase	83	123	153	153	120	89	91	91	80	89	77	67	75	62	67	86	120	134	135	126
Npun_R0282	hypothetical protein	63	129	150	146	138	74	91	79	74	87	64	69	79	60	72	89	134	134	122	116
Npun_r002	Gly tRNA	4	7	5	3	6	7	11	6	7	5	6	7	7	7	6	6	8	4	4	3
Npun_R0283	6,7-dimethyl-8-ribityllumazine synthase	689	394	327	345	346	645	589	552	426	439	582	415	424	372	383	597	460	363	354	333
Npun_R0284	photosystem II reaction center protein Z	1355	333	182	211	270	1390	901	600	494	398	1449	532	386	698	474	1474	450	312	325	373
Npun_F0285	polynucleotide adenylyltransferase	21	31	31	23	18	23	30	28	27	29	25	30	26	22	25	20	30	30	24	22
Npun_R0286	hypothetical protein	42	23	24	37	59	69	73	47	46	48	48	45	41	43	40	64	46	35	42	53
Npun_F0287	ABC transporter	10	5	5	11	18	14	18	11	11	14	14	10	12	12	13	17	9	7	10	11
Npun_F0288	hypothetical protein	657	488	372	252	224	753	904	687	605	546	715	668	561	355	346	646	605	499	338	305
Npun_F0289	hypothetical protein	114	181	217	125	117	143	232	192	176	185	134	187	198	136	142	142	200	208	149	126
Npun_F0290	protein serine/threonine phosphatase	134	450	627	575	505	113	214	205	221	241	121	233	270	203	240	126	341	427	408	396
predicted RNA	-	195	1128	1647	1031	1608	182	473	431	356	342	142	362	541	414	309	314	1060	1599	1091	702
Npun_F0291	hypothetical protein	327	1351	2358	1722	2472	297	517	476	508	511	329	606	799	523	526	567	1212	1998	1492	1320
predicted RNA	antisense: Npun_F0291	557	138	80	129	202	1305	950	514	484	524	1024	415	387	441	260	951	522	271	314	274
Npun_R0292	serine/threonine protein kinase	32	104	222	276	256	24	41	34	35	41	41	192	225	94	132	26	59	61	109	98
predicted RNA	-	22	89	254	295	377	20	37	25	27	28	53	201	259	108	106	28	58	73	145	94
Npun_R0293	glycosyl transferase family protein	91	38	42	73	132	134	110	73	71	63	119	71	75	86	62	128	57	52	77	73
Npun_R0294	hypothetical protein	10	25	31	37	39	10	13	17	19	16	8	13	13	11	10	9	22	28	33	33
Npun_R0295	anhydro-N-acetylmuramic acid kinase	25	57	70	50	39	29	39	48	41	34	29	30	35	37	33	24	45	62	53	63
predicted RNA	-	2	12	411	1440	2408	1	2	2	5	6	1	4	14	20	28	1	9	118	2129	2849
Npun_F0296	hypothetical protein	17	90	3109	11873	16667	13	19	17	29	46	14	29	112	144	190	19	52	830	15582	20266
predicted RNA	-	30	49	1497	6028	9758	73	57	35	32	43	49	42	89	117	90	62	55	568	10181	9736
Npun_F0297	folate/biopterin transporter	10	51	75	72	78	14	44	30	25	33	9	38	36	17	21	14	47	63	82	77
Npun_F0298	carotenoid oxygenase	4	31	46	39	44	8	39	25	22	30	4	31	34	18	22	8	39	38	48	58
Npun_R0299	osmosensitive K+ channel histidine kinase sensor subunit	7	47	52	31	20	10	23	30	27	26	7	29	29	19	22	9	44	41	29	32
Npun_R0300	potassium-transporting ATPase C	13	70	74	36	28	17	33	41	35	30	14	36	37	21	20	14	66	60	35	32
Npun_R0301	potassium-transporting ATPase B	14	119	113	50	33	15	31	37	37	31	13	30	28	16	17	13	99	101	44	32
Npun_R0302	potassium-transporting ATPase A	66	155	159	66	50	52	75	113	99	76	58	62	65	41	42	58	148	164	86	73
Npun_F0303	integral membrane sensor signal transduction histidine kinase	8	12	11	7	7	10	10	9	11	10	9	10	9	8	8	8	13	12	7	7
Npun_F0304	LuxR family transcriptional regulator	10	21	24	23	22	14	16	15	14	14	14	29	22	18	20	13	18	17	17	16
Npun_F0305	Na-Ca exchanger/integrin-beta4	22	145	471	1108	1205	12	17	23	67	147	27	137	449	573	857	16	53	202	603	818
Npun_R0306	primosome assembly protein PriA	25	23	17	17	18	29	25	23	21	22	26	17	13	12	11	27	29	26	18	22
Npun_F0307	RpoD family RNA polymerase sigma factor	224	76	71	102	157	334	80	81	88	79	226	29	25	31	28	402	117	174	173	168
Npun_F0308	N-acetyltransferase GCN5	10	9	8	5	9	24	13	12	11	9	11	9	8	12	6	28	13	15	14	13
Npun_R0309	carboxyl-terminal protease	99	134	59	165	203	110	206	166	138	152	94	219	150	136	169	90	131	70	100	144
Npun_F0310	cytochrome b6	3134	1152	496	1088	1113	2639	2556	1706	1282	1446	2587	1811	1350	1682	1919	2354	1347	736	820	1088
predicted RNA	-	2344	919	471	780	1018	2544	2450	1778	1310	1337	2344	1702	1293	1989	1781	2519	1213	732	981	1031
Npun_F0311	cytochrome b6-f complex subunit IV	3409	1549	910	1374	1626	3385	3209	2341	1905	1989	3234	2320	1833	2480	2530	3161	1842	1169	1375	1617
Npun_F0312	anti-sigma regulatory factor, serine/threonine protein kinase	25	31	24	30	46	30	48	35	27	26	32	40	31	33	29	33	36	20	29	33
Npun_F0313	NAD-dependent epimerase/dehydratase	96	688	609	1516	1543	105	137	122	126	114	94	192	187	122	166	92	401	372	701	714
Npun_F0314	group 1 glycosyl transferase	23	175	151	287	363	30	55	44	39	38	26	71	71	44	45	29	126	99	210	216
Npun_F0315	hypothetical protein	70	74	67	100	129	122	139	92	95	101	94	98	102	91	86	107	109	74	120	137
Npun_R0316	hypothetical protein	62	50	31	190	320	71	102	40	51	55	62	98	33	33	47	66	54	36	117	203
Npun_F0317	hypothetical protein	92	101	62	27	20	137	189	198	159	119	116	144	104	59	51	121	159	100	60	54
Npun_F0318	RDD domain-containing protein	166	782	804	332	168	151	250	344	347	285	121	219	208	120	136	160	617	757	344	208
predicted RNA	-	325	839	987	725	466	301	397	368	467	394	262	403	332	220	292	301	708	846	584	363
Npun_F0319	hypothetical protein	387	1162	1403	1503	1096	380	447	348	437	401	391	1381	818	565	826	383	885	1136	1175	613
Npun_F0322	hypothetical protein	388	169	127	132	224	715	470	471	314	260	471	222	343	527	375	535	350	328	302	401
predicted RNA	-	1049	437	412	453	492	1097	787	607	514	474	1136	545	495	472	434	1003	548	508	544	537
Npun_F0323	N-acetyltransferase GCN5	1460	565	523	622	598	1405	915	802	665	634	1512	660	598	573	570	1259	665	633	653	662
Npun_F0324	Holliday junction resolvase-like protein	217	108	98	115	118	266	218	189	148	142	270	157	143	142	130	240	152	130	148	156
Npun_F0325	hypothetical protein	234	93	102	85	105	265	259	213	194	192	269	164	174	269	229	266	153	143	142	163
Npun_F0326	hypothetical protein	9	4	3	5	13	28	42	25	22	21	21	23	21	21	16	26	14	8	11	9
Npun_F0327	HAD family phosphatase	56	119	130	78	58	49	78	80	82	79	45	57	59	47	56	52	105	112	76	63
Npun_F0328	gamma-glutamyl kinase	41	35	57	40	41	30	27	32	30	29	34	20	31	35	32	31	31	46	37	38
Npun_R0329	ROK family protein	6	9	7	7	6	9	8	10	10	10	7	13	13	8	12	6	9	8	6	7
Npun_F0330	hypothetical protein	426	14	11	18	31	373	38	33	34	32	657	20	15	18	17	435	39	35	40	47
Npun_R0331	hypothetical protein	12	16	18	18	20	18	29	18	17	21	19	39	29	28	26	18	19	16	21	17
predicted RNA	antisense: Npun_R0331	213	6	6	8	19	238	24	20	19	18	447	12	10	11	11	279	19	20	30	31
Npun_F0332	hypothetical protein	1	0	0	0	2	2	2	0	0	0	1	0	0	0	0	2	2	0	2	1
Npun_F0333	sucraseferredoxin family protein	11	12	12	11	17	16	19	11	11	12	14	11	7	8	11	19	17	13	20	26
Npun_R0334	4Fe-4S ferredoxin	18	12	8	4	3	6	7	4	2	3	7	5	3	2	2	10	7	5	2	2
Npun_F0335	4Fe-4S ferredoxin	436	457	460	113	44	303	301	276	223	195	173	200	149	109	95	335	317	313	100	76
Npun_F0336	cytochrome C oxidase subunit II	453	194	338	156	50	260	116	169	200	213	147	61	85	79	90	269	112	206	162	114
Npun_F0337	cytochrome C oxidase subunit I	456	198	330	144	44	259	119	170	202	213	150	61	85	80	92	284	122	206	159	115
predicted RNA	-	403	189	300	141	52	228	108	145	173	169	142	55	75	72	77	261	122	180	143	108
Npun_F0338	cytochrome C oxidase subunit III	187	103	155	61	32	137	69	89	103	103	79	35	42	45	45	157	76	118	88	60
Npun_F0339	hypothetical protein	57	35	34	13	16	67	38	35	38	31	34	19	16	22	18	73	36	38	21	18
Npun_F0340	cupin	206	109	110	44	32	148	85	92	89	87	93	45	46	47	46	160	84	91	52	41
Npun_F0341	nitrogenase-associated protein	209	114	123	52	35	148	86	95	88	90	93	47	49	51	51	154	90	95	56	44
Npun_F0342	multi-sensor signal transduction multi-kinase	15	69	118	295	296	4	3	6	11	15	23	199	211	180	243	8	31	31	150	131
Npun_R0343	cysteine synthase A	356	198	222	288	313	273	214	178	176	220	254	148	179	215	222	277	188	186	190	185
Npun_F0344	hypothetical protein	56	36	32	8	8	47	32	22	19	23	30	18	14	10	7	47	26	25	9	6
Npun_F0345	hypothetical protein	45	34	32	7	8	44	32	23	20	21	28	17	16	12	10	51	26	24	9	6
Npun_F0346	hypothetical protein	46	33	29	7	7	38	24	18	17	21	23	15	13	9	9	43	23	22	8	5
Npun_F0347	hypothetical protein	327	90	156	84	53	269	71	140	201	178	193	42	72	85	79	268	68	141	95	72
Npun_F0348	luciferase family protein	334	89	156	78	39	252	75	144	177	178	191	50	77	87	80	252	65	134	93	60
Npun_F0349	hypothetical protein	221	66	115	50	31	192	57	105	138	129	141	36	58	72	60	204	52	98	65	40
Npun_R0350	hypothetical protein	15	3	2	3	5	98	31	18	22	21	30	5	2	3	2	128	27	24	39	38
Npun_R0351	alpha amylase	129	8	7	10	14	254	39	52	53	44	180	9	9	10	10	287	39	63	81	80
Npun_R0352	adenylate/guanylate cyclase	10	11	13	21	29	11	14	13	15	15	11	11	12	13	13	13	13	11	17	25
Npun_F0353	hypothetical protein	21	7	10	16	16	14	8	9	11	17	16	9	15	19	33	31	7	7	13	17
Npun_F0354	multi-sensor hybrid histidine kinase	12	19	15	15	17	20	32	25	22	19	15	17	21	19	19	15	30	29	18	25
Npun_F0356	hemolysin-type calcium-binding region	10	10	10	10	9	7	8	7	7	7	7	6	8	15	17	8	10	10	8	8
Npun_R0357	hydrogenase nickel incorporation protein HypB	2	2	1	1	1	2	3	2	2	3	1	2	2	2	1	3	1	1	1	1
Npun_R0358	hydrogenase nickel incorporation protein HypA	3	2	1	0	1	1	2	2	3	3	1	2	1	2	1	3	2	1	1	2
Npun_R0359	hydrogenase expression/formation protein HypE	6	4	3	2	4	4	4	4	4	5	4	3	3	4	3	6	4	3	3	3
Npun_R0360	hydrogenase expression/formation protein HypD	16	6	6	3	2	7	5	3	4	5	7	2	3	3	3	10	4	3	2	3
Npun_R0361	hydrogenase assembly chaperone HypC/HupF	16	5	5	4	4	11	5	5	4	5	6	2	3	4	3	10	5	4	4	5
Npun_R0362	(NiFe) hydrogenase maturation protein HypF	5	2	2	1	1	4	2	1	1	2	3	1	1	1	0	5	2	2	1	1
Npun_R0363	NHL repeat-containing protein	12	8	6	2	2	6	5	3	2	3	5	2	1	1	1	9	5	4	2	3
Npun_R0364	Rieske (2Fe-2S) domain-containing protein	27	14	17	6	5	21	9	12	11	12	12	5	6	6	4	24	10	14	7	3
Npun_R0365	hypothetical protein	30	18	25	8	9	29	14	17	18	15	17	8	10	8	6	34	14	19	8	4
Npun_R0366	hypothetical protein	46	27	42	11	7	32	15	17	22	21	20	9	11	9	8	27	14	25	11	4
Npun_R0367	hypothetical protein	111	63	92	31	16	58	30	41	43	44	36	20	26	18	18	57	34	48	22	11
Npun_F0368	Ni Fe-hydrogenase I small subunit, HupS	120	16	14	22	13	53	15	15	12	10	39	4	7	13	9	72	15	20	16	20
Npun_F0369	nickel-dependent hydrogenase, large subunit, HupL	86	15	13	16	11	40	12	12	11	8	27	5	6	9	7	50	13	17	13	13
Npun_R0370	ATP-dependent OLD family endonuclease	13	16	40	108	187	9	14	15	20	33	12	34	50	64	60	16	15	26	105	129
Npun_F0371	prevent-host-death family protein	17	18	24	29	31	15	10	15	15	14	16	8	11	12	12	16	17	21	22	25
Npun_F0372	PilT domain-containing protein	10	12	19	25	22	9	8	9	10	10	8	7	9	8	9	8	12	17	19	19
Npun_F0373	hypothetical protein	89	35	38	10	5	55	25	27	26	33	40	13	14	13	13	69	29	30	18	18
Npun_F0374	hydrogenase maturation protease	6	2	1	0	0	6	3	2	2	2	3	1	1	1	1	6	2	2	1	1
Npun_R0375	hypothetical protein	24	10	8	4	2	22	13	10	11	11	15	5	5	9	17	27	10	11	12	22
Npun_R0376	hypothetical protein	6	2	1	1	2	4	3	2	2	3	3	2	1	2	3	8	3	2	2	4
Npun_R0377	ankyrin	7	2	2	2	2	5	4	3	2	2	3	2	1	1	1	7	2	3	2	2
Npun_F0378	TOBE domain-containing protein	109	49	65	87	118	222	174	119	145	115	122	59	99	174	131	214	104	99	147	141
Npun_R0379	FeoA family protein	1	1	0	0	0	3	2	2	1	0	1	0	0	0	0	3	3	0	0	0
Npun_R0380	ferredoxin 2Fe-2S	368	296	364	76	14	318	248	274	250	256	193	150	133	101	84	303	222	287	107	75
predicted RNA	-	483	387	492	102	18	418	319	353	331	354	251	191	178	135	117	398	296	381	136	102
Npun_R0381	iron-sulfur cluster assembly accessory protein	599	442	553	129	21	382	312	371	304	335	253	200	186	114	115	359	272	367	148	99
predicted RNA	-	693	469	583	127	23	430	347	418	365	376	276	216	204	136	124	419	300	425	171	116
Npun_R0382	UBA/THIF-type NAD/FAD binding protein	789	552	689	161	26	480	381	459	374	407	321	248	228	148	140	447	339	441	182	129
Npun_R0383	nitrogenase stabilizing/protective protein	101	77	100	21	5	133	106	104	79	67	67	59	49	47	27	137	98	94	33	15
Npun_R0384	hypothetical protein	270	199	220	55	11	230	163	172	159	145	149	109	89	82	64	205	161	177	59	33
Npun_R0385	hypothetical protein	303	232	260	58	13	270	193	206	176	159	159	122	108	89	71	234	173	201	76	42
Npun_R0386	nitrogen fixation protein NifX	440	320	362	91	17	330	258	256	244	214	218	175	143	109	93	300	219	242	93	49
Npun_R0387	nitrogenase molybdenum-cofactor biosynthesis protein NifN	456	312	323	84	15	306	227	278	216	191	215	156	134	89	79	268	199	243	91	53
Npun_R0388	nitrogenase MoFe cofactor biosynthesis protein NifE	457	323	345	85	17	308	226	288	217	194	214	157	139	94	83	275	202	250	93	54
Npun_R0389	Mo-dependent nitrogenase family protein	306	234	288	60	16	265	213	240	187	147	168	144	127	92	61	262	190	226	77	42
Npun_R0390	nitrogenase molybdenum-iron protein beta chain NifK	1828	1364	2351	460	79	1155	885	1419	1009	863	633	661	730	419	360	1057	857	1441	458	279
predicted RNA	-	503	373	602	134	21	287	234	356	240	222	193	182	193	92	89	262	203	330	108	67
Npun_F0392	phage integrase family protein, XisA	3	2	2	2	3	4	5	5	5	5	3	2	5	7	6	5	4	4	3	6
Npun_F0393	hypothetical protein	10	11	16	16	32	28	33	28	25	29	20	22	27	29	20	30	18	28	34	23
Npun_F0394	hypothetical protein	6	7	9	9	14	12	15	13	13	15	8	11	10	11	9	11	10	13	15	13
Npun_F0395	hypothetical protein	14	34	55	42	40	9	20	31	37	42	14	39	48	44	47	11	25	44	38	42
Npun_F0396	hypothetical protein	4	10	18	12	17	4	9	12	15	18	5	16	19	19	16	5	9	15	14	14
Npun_R0398	hypothetical protein	1877	62	25	73	89	1871	145	65	79	61	2072	61	11	18	18	1660	105	122	147	173
Npun_F0399	dienelactone hydrolase	6	4	4	5	5	8	12	9	9	8	9	13	13	14	10	9	7	6	6	6
Npun_R0400	methyltransferase type 11	30	184	436	1149	1204	5	20	40	96	175	26	99	258	311	402	19	81	224	831	1055
Npun_R0401	integral membrane sensor signal transduction histidine kinase	12	120	190	244	166	1	3	3	3	4	25	217	128	86	110	6	58	104	209	125
Npun_F0402	hypothetical protein	15	20	15	43	55	11	14	20	19	18	10	29	20	37	38	14	16	26	43	86
Npun_F0403	SH3 type 3 domain-containing protein	6	51	74	145	151	2	6	9	17	17	4	10	11	11	11	6	38	41	99	72
predicted RNA	-	614	42	72	13	8	1461	351	640	376	269	1000	54	59	129	122	1388	197	371	430	515
Npun_R0404	nuclear transport factor 2	1877	144	218	39	20	3913	779	1587	979	756	2780	139	148	314	350	3365	531	1221	1299	1555
predicted RNA	-	214	17	28	4	2	622	128	270	156	104	392	17	25	54	56	648	82	162	202	235
Npun_R0405	TraX family protein	0	0	0	0	0	0	1	1	1	1	2	1	1	0	0	1	1	1	0	0
Npun_F0406	hypothetical protein	105	46	42	67	96	147	144	89	83	97	107	71	69	89	82	173	102	74	92	119
Npun_F0407	hypothetical protein	2	3	6	8	10	11	21	12	12	14	5	11	14	15	10	10	9	7	12	11
Npun_r003	Met tRNA	3972	2689	5248	10946	13463	1750	1238	1096	1405	1589	1268	744	796	850	858	3132	2095	3249	7157	9118
Npun_r004	Met tRNA	4816	3228	6487	13540	14334	1920	1350	1243	1589	1828	1428	846	913	929	945	3372	2374	3763	8380	10767
Npun_F0408	RNA-directed DNA polymerase	0	2	5	5	12	1	3	3	2	2	1	2	2	2	1	2	3	4	7	4
Npun_r005	Xaa tRNA	4394	3188	4259	7835	11499	1786	1156	1025	1174	1186	946	618	674	832	862	4113	2414	3152	6003	7272
Npun_F0409	hypothetical protein	15	109	171	202	224	6	13	18	21	23	5	10	12	10	11	14	78	110	147	145
Npun_F0410	hypothetical protein	30	125	170	224	222	12	20	32	38	32	13	23	29	23	23	19	80	116	150	153
Npun_F0411	hypothetical protein	4	19	30	51	54	3	5	8	9	10	3	8	9	8	7	3	15	22	33	38
predicted RNA	antisense: Npun_F0411	232	110	99	145	137	246	170	159	169	162	202	94	93	91	88	336	200	204	181	175
Npun_F0412	hypothetical protein	3	6	5	3	5	2	3	2	3	3	2	2	2	2	2	3	6	4	4	3
Npun_F0413	hypothetical protein	3	31	41	19	16	2	6	5	8	8	2	5	4	3	3	4	35	38	26	15
predicted RNA	-	460	350	570	112	18	311	211	347	248	213	164	158	178	110	108	278	217	347	111	70
Npun_R0415	nitrogenase reductase	4665	2999	5610	1307	184	2821	1963	3292	2801	2582	1785	1424	1934	1116	1057	2531	1817	3303	1263	712
predicted RNA	-	2758	1799	3287	790	97	1490	1095	1680	1638	1419	1071	855	1126	615	607	1431	1038	1757	696	389
Npun_R0416	globin GlbN	765	454	484	144	22	600	395	501	583	536	468	244	221	236	220	542	329	453	256	170
Npun_R0417	Fe-S cluster assembly protein NifU	438	315	286	76	15	330	245	254	248	246	248	154	126	111	105	301	214	227	112	72
Npun_R0418	nitrogenase metalloclusters biosynthesis protein nifS	413	309	229	57	14	214	193	139	113	117	186	142	96	58	62	222	174	130	50	29
Npun_R0419	4Fe-4S ferredoxin	414	322	232	57	20	249	214	126	108	103	199	148	94	62	57	256	190	127	51	29
predicted RNA	-	593	457	319	81	25	340	295	181	154	151	262	196	125	85	81	356	264	179	69	40
Npun_R0420	nitrogenase cofactor biosynthesis protein NifB	726	641	543	102	24	403	400	282	225	215	301	280	193	112	109	402	390	302	96	54
Npun_R0421	glucose/sorbosone dehydrogenase	201	1459	1242	790	295	45	41	248	465	293	65	253	1264	216	194	99	676	1239	487	162
Npun_F0422	signal transduction protein	6	20	17	15	11	3	7	16	16	16	6	13	14	11	13	6	16	15	12	13
Npun_F0423	hypothetical protein	25	32	20	17	14	38	34	24	28	24	28	25	13	13	13	34	34	27	20	19
Npun_F0424	HNH endonuclease	8	14	11	6	6	14	14	11	10	8	9	13	5	5	6	11	15	13	9	8
predicted RNA	-	13	294	273	324	159	2	3	4	4	3	31	843	125	113	226	9	156	177	339	152
predicted RNA	-	45	320	297	162	72	15	17	56	123	76	24	68	275	63	66	33	148	296	115	53
Npun_F0425	hypothetical protein	44	979	858	1072	445	1	2	3	4	5	88	2542	362	320	664	23	493	551	1073	425
Npun_F0426	hypothetical protein	12	309	283	346	199	0	0	0	1	1	29	1226	164	173	221	9	276	281	570	127
Npun_F0427	serine O-acetyltransferase	125	133	156	27	3	102	100	111	80	74	82	79	55	35	30	80	91	105	35	19
Npun_F0428	hypothetical protein	51	59	70	10	1	54	49	50	35	30	43	36	22	16	13	44	48	50	15	9
Npun_F0429	hypothetical protein	59	47	52	8	1	45	41	35	25	23	38	26	18	12	9	43	39	37	10	5
Npun_F0430	trans-homoaconitate synthase	378	280	364	87	24	209	190	211	178	190	172	138	125	83	80	207	180	225	104	91
Npun_F0431	NifZ family protein	263	222	294	60	18	211	170	193	169	174	142	116	104	82	75	219	172	223	101	87
Npun_F0432	NifT/FixU family protein	195	176	226	45	17	166	136	134	138	139	113	96	91	71	63	171	136	171	71	70
Npun_F0433	tRNA/helicase-type nucleic acid binding protein	42	37	33	9	5	25	28	17	18	19	23	21	24	13	13	31	25	21	12	12
predicted RNA	-	11	30	1185	4907	5795	7	7	7	12	16	10	8	55	57	86	10	17	204	3693	5961
Npun_R0434	hypothetical protein	37	97	3485	14072	17260	29	26	30	44	59	36	35	232	304	492	35	45	625	11094	16703
predicted RNA	-	3	12	674	2895	3552	0	1	2	4	5	1	2	33	37	49	2	4	122	2302	3908
Npun_R0435	phospholipid/glycerol acyltransferase	34	71	56	47	45	28	24	31	32	25	28	23	22	23	19	28	51	49	40	32
Npun_F0436	prolyl-tRNA synthetase	84	127	168	146	122	78	70	106	111	99	64	62	100	86	84	73	104	151	128	110
predicted RNA	-	395	190	279	560	503	388	295	185	205	265	394	210	218	190	224	375	247	215	354	325
Npun_F0437	hypothetical protein	580	302	357	753	706	581	599	304	342	455	591	523	354	295	371	508	350	279	469	438
Npun_R0438	ArsR family transcriptional regulator	121	174	255	191	134	117	167	253	250	239	97	190	242	214	202	115	165	254	230	191
Npun_R0439	acetyl-CoA carboxylase, biotin carboxyl carrier protein	275	385	613	532	331	219	316	492	512	478	202	380	491	415	424	225	319	536	499	431
predicted RNA	-	327	512	730	541	374	315	412	621	589	516	265	458	551	527	490	286	441	679	603	484
Npun_R0440	translation elongation factor P	367	576	832	700	491	329	462	657	697	615	293	536	637	531	501	289	487	719	634	531
Npun_F0441	cyclophilin type peptidyl-prolyl cis-trans isomerase	241	40	38	33	31	229	197	188	162	138	228	87	115	220	158	216	81	110	76	90
predicted RNA	antisense: Npun_F0441	149	245	461	827	650	50	56	69	98	116	40	47	62	36	51	76	161	270	429	405
Npun_R0442	hypothetical protein	55	61	53	89	106	105	84	67	71	65	66	57	47	44	47	91	84	71	73	69
Npun_F0443	thiamine monophosphate kinase	12	8	9	12	14	16	20	13	14	14	14	19	22	20	20	15	13	10	12	17
Npun_R0444	glyceraldehyde-3-phosphate dehydrogenase	1463	296	210	135	163	931	1003	886	759	659	990	536	561	867	655	975	499	504	338	485
predicted RNA	antisense: Npun_R0445 Npun_R0444	78	1647	2028	3095	2441	43	83	130	245	217	99	256	355	213	269	57	842	1249	1536	739
Npun_R0445	nicotinate (nicotinamide) nucleotide adenylyltransferase	8	7	10	11	13	13	18	17	16	19	9	16	19	16	16	9	12	12	12	14
Npun_F0446	UDP-N-acetylmuramate--L-alanine ligase	142	973	1764	1787	1038	152	198	206	307	254	127	153	232	256	280	158	647	1401	1197	781
predicted RNA	-	72	737	1438	1452	900	92	158	145	242	194	69	111	183	207	218	110	535	1246	1060	623
Npun_F0447	UDP-N-acetylenolpyruvoylglucosamine reductase	59	787	1681	1680	763	60	138	136	243	205	41	115	196	191	228	68	464	1204	989	649
predicted RNA	-	42	475	944	904	489	63	121	136	225	169	40	114	193	177	191	61	341	802	621	378
Npun_F0448	hypothetical protein	428	1219	1598	1244	691	585	756	1117	1217	1012	411	835	1221	835	858	476	1028	1613	967	645
predicted RNA	-	425	1197	1457	727	322	535	712	1053	1111	932	371	809	1162	781	764	416	970	1522	737	447
Npun_F0449	protein tyrosine phosphatase	183	516	706	300	151	292	366	581	646	500	184	430	695	503	453	229	503	793	416	243
Npun_R0450	LuxR family transcriptional regulator	22	22	24	23	31	36	32	25	22	25	27	26	29	20	22	31	29	24	23	31
Npun_F0451	SsrA-binding protein	67	92	124	99	113	89	103	96	102	109	72	81	94	85	96	80	97	102	98	105
Npun_F0452	hypothetical protein	3625	95	108	326	516	3722	225	243	308	367	4409	97	98	93	110	4113	252	374	422	453
Npun_R0453	O-antigen polymerase	90	372	631	671	413	115	260	420	376	297	90	520	520	298	350	105	331	504	600	360
predicted RNA	-	45	447	817	1260	891	21	31	38	32	28	83	915	641	411	422	36	286	487	1202	503
predicted RNA	antisense: Npun_R0453	336	9	9	23	48	274	23	36	37	42	438	8	9	11	12	416	28	47	69	68
Npun_R0454	GAF sensor signal transduction histidine kinase	209	1377	2382	3437	2243	61	61	62	57	55	353	2640	1822	1131	1377	121	689	1227	2509	1307
Npun_F0455	DegT/DnrJ/EryC1/StrS aminotransferase	55	342	575	709	455	29	49	49	48	55	84	658	491	293	366	40	187	259	556	315
predicted RNA	-	40	214	315	416	358	57	80	80	72	68	79	551	396	271	279	60	169	227	496	229
predicted RNA	-	62	470	799	1043	823	25	30	25	30	25	155	972	687	444	528	56	255	449	813	469
Npun_F0456	transmembrane protein EpsH	79	253	382	459	344	90	124	152	145	135	105	556	442	297	345	75	171	247	451	258
Npun_F0457	hypothetical protein	34	253	485	613	432	13	39	49	64	71	24	111	91	65	73	20	124	262	434	263
Npun_F0458	polysaccharide export protein	82	138	361	250	185	91	139	121	121	103	76	85	95	76	66	84	123	231	239	173
Npun_F0459	lipopolysaccharide biosynthesis protein	93	143	251	226	200	113	146	127	136	136	106	118	131	104	124	101	130	173	185	178
Npun_R0460	rhomboid family protein	86	19	14	15	21	97	32	34	34	30	119	29	26	33	26	102	25	23	24	22
Npun_R0461	rhomboid family protein	254	11	10	13	16	180	20	22	25	22	317	21	25	37	32	228	15	21	23	24
Npun_R0462	tropinone reductase	29	14	14	11	16	12	18	20	23	23	25	24	35	55	43	19	12	15	14	16
Npun_F0463	hypothetical protein	7	11	14	12	32	15	10	10	10	10	8	8	8	10	9	10	16	18	16	13
Npun_R0464	hypothetical protein	24	22	18	14	15	23	31	34	33	28	23	33	26	24	22	22	26	19	14	15
Npun_R0465	hypothetical protein	94	70	58	43	51	75	66	75	66	49	75	51	60	73	55	73	65	71	51	48
Npun_R0466	hypothetical protein	19	19	12	19	31	35	79	54	45	59	30	73	66	72	94	39	32	22	25	41
Npun_R0467	excinuclease ABC subunit B	113	65	66	116	152	191	272	181	155	191	153	246	236	227	275	153	124	80	118	170
Npun_F0468	hypothetical protein	1505	817	469	595	1012	1525	1536	997	793	829	1508	1064	852	788	810	1382	1060	659	629	917
predicted RNA	-	1754	183	12	112	368	1006	205	25	37	31	1085	74	5	8	10	1309	124	24	36	37
Npun_F0469	CsbD family protein	10008	1050	73	714	2024	5505	1131	135	196	178	5756	362	28	40	48	6172	691	144	195	226
predicted RNA	-	2747	322	22	199	604	1847	407	54	61	53	1852	119	10	14	14	2272	245	45	63	65
predicted RNA	-	241	3	2	14	50	173	5	5	3	4	383	3	1	2	2	253	4	3	8	7
Npun_F0470	hypothetical protein	822	12	8	49	131	447	19	15	14	21	808	9	5	6	8	565	12	15	21	20
Npun_F0471	hypothetical protein	1283	31	20	69	137	608	33	27	29	31	892	17	11	14	15	698	31	33	33	34
Npun_F0472	phosphoglycerate mutase	42	32	24	13	16	44	38	38	34	24	48	26	37	39	24	39	32	39	18	16
Npun_R0473	hypothetical protein	3	12	10	13	22	4	11	9	9	11	3	10	12	12	13	4	11	10	12	20
Npun_R0474	transposase, IS204/IS1001/IS1096/IS1165 family protein	0	2	3	5	15	3	9	6	6	6	1	8	8	8	4	3	5	3	9	10
Npun_R0475	PilT domain-containing protein	5	3	3	2	5	6	6	6	4	3	5	3	4	6	3	7	7	4	4	4
Npun_R0476	hypothetical protein	27	20	17	14	24	35	29	24	22	16	31	20	19	29	18	35	28	24	18	20
Npun_R0479	transposase, IS4 family protein	800	511	502	847	766	781	828	584	622	738	742	720	698	683	745	736	583	451	641	793
predicted RNA	antisense: Npun_R0479	91	173	133	124	200	209	378	224	175	200	119	217	275	165	180	179	245	167	147	198
Npun_R0480	hypothetical protein	8	10	9	14	16	6	13	18	18	21	9	21	22	16	25	7	9	9	9	14
Npun_F0481	succinylglutamate desuccinylase/aspartoacylase	2	3	2	1	1	3	6	7	6	3	3	6	6	5	3	3	5	4	2	2
Npun_R0482	6-phosphofructokinase	31	25	21	9	7	36	62	58	42	29	31	31	26	28	19	30	40	41	21	21
Npun_F0483	GTP-binding protein Era	277	61	50	101	170	335	240	169	140	138	306	128	129	166	125	315	114	79	117	152
Npun_F0484	LuxR family transcriptional regulator	28	19	19	14	12	24	40	31	24	28	29	29	29	28	26	28	25	24	14	16
predicted RNA	-	542	14	12	16	36	328	22	18	17	15	453	12	14	10	9	374	21	21	18	13
Npun_R0485	hypothetical protein	415	7	3	18	54	316	21	22	23	25	482	5	3	3	5	689	25	53	73	68
Npun_F0486	TspO and MBR-like protein	127	16	13	15	22	75	13	14	16	14	151	15	14	14	16	97	15	15	14	15
Npun_F0487	TspO and MBR-like protein	297	74	67	38	54	783	134	37	43	33	575	66	18	17	17	537	106	100	70	64
Npun_R0488	peptidase M15D, vanX D-ala-D-ala dipeptidase	34	40	48	18	5	32	39	41	41	34	36	36	32	36	28	33	40	48	46	21
Npun_F0489	Orn/Lys/Arg decarboxylase, major region	2	10	8	2	0	2	4	6	7	7	3	6	6	3	4	3	8	8	4	2
Npun_F0490	ABC transporter	154	102	95	79	70	179	228	165	124	140	155	165	135	100	118	154	137	118	89	111
Npun_F0491	ABC transporter	172	137	110	83	81	210	303	175	142	163	185	193	163	122	132	202	188	132	106	117
Npun_F0492	hypothetical protein	1280	1190	1397	1031	579	957	994	948	923	862	929	695	746	647	588	1042	1029	1185	910	587
Npun_R0493	alkyl hydroperoxide reductase/ thiol specific antioxidant/ Mal allergen	2607	1217	671	289	174	2579	1953	2820	1801	1204	2504	1923	1234	1295	1068	2449	1492	1532	864	769
Npun_F0494	hypothetical protein	33	78	67	60	81	45	79	68	54	59	38	102	74	67	60	36	80	57	58	81
Npun_F0495	cobyric acid synthase	100	688	931	995	661	41	70	79	80	83	121	963	572	374	534	66	376	527	538	282
Npun_F0496	ferredoxin	17	99	106	129	110	14	29	35	37	30	19	172	89	61	81	14	71	81	77	41
Npun_R0497	cyclase/dehydrase	22	39	36	29	33	31	79	72	72	71	27	57	62	58	58	26	45	52	36	50
Npun_R0498	amine oxidase	28	34	32	32	38	36	72	67	61	72	27	58	69	66	77	28	42	44	42	79
Npun_R0499	hypothetical protein	5	7	28	58	131	9	12	8	11	12	2	5	6	6	9	7	10	14	112	299
predicted RNA	-	0	1	27	61	142	10	10	8	5	6	1	2	4	5	4	7	5	19	430	300
Npun_R0500	hypothetical protein	36	29	29	38	35	48	71	68	65	85	43	72	80	73	88	47	48	39	45	51
Npun_F0501	iron-sulfur cluster assembly accessory protein	1990	890	599	828	884	2193	1920	1419	1264	1343	2021	1224	1139	1066	1211	1945	1248	835	853	826
predicted RNA	-	1335	648	454	593	650	1563	1466	1047	964	1045	1426	963	872	853	930	1383	943	613	655	606
Npun_F0502	hypothetical protein	452	359	315	290	345	668	805	596	583	587	579	534	519	553	538	660	555	437	417	382
predicted RNA	-	354	244	212	230	228	386	532	376	400	433	383	369	334	319	344	378	376	287	256	270
Npun_F0503	hypothetical protein	118	104	89	95	102	177	267	180	187	197	146	188	170	161	170	161	177	130	122	123
Npun_R0504	hypothetical protein	146	118	84	83	93	187	270	238	222	262	156	242	265	198	257	134	148	119	95	100
Npun_F0505	hypothetical protein	191	130	90	97	152	379	319	241	263	221	325	235	200	243	174	401	224	177	181	148
Npun_F0507	transposase	1	3	2	1	2	1	2	2	3	2	1	2	2	1	1	1	3	2	1	1
Npun_R0509	ATPase P	94	40	35	42	39	101	84	71	63	54	91	55	45	44	39	89	56	49	43	44
Npun_R0510	hypothetical protein	0	1	0	0	1	3	2	1	1	1	2	1	1	1	0	2	3	1	1	0
Npun_R0513	hypothetical protein	96	292	268	102	128	122	123	220	216	181	156	118	208	175	145	127	289	310	139	123
Npun_R0514	hypothetical protein	67	66	66	42	28	77	79	96	94	77	73	68	74	69	65	60	61	80	47	34
Npun_R0515	hypothetical protein	10	11	12	7	11	21	24	27	24	22	15	19	19	18	16	22	22	18	16	16
Npun_F0516	FHA domain-containing protein	6	69	233	1505	1366	11	18	13	19	21	13	42	55	72	105	10	33	76	1156	1064
predicted RNA	-	50	82	225	819	1057	77	26	45	49	57	86	193	195	169	172	66	68	136	997	650
Npun_F0517	hypothetical protein	3294	933	995	2532	3720	5145	848	2377	2147	2743	4061	568	1711	2505	3263	3388	889	1379	2461	3635
Npun_F0518	ATPase	2599	643	684	1978	2706	2918	605	1702	1554	1982	2686	378	1233	1619	2145	2217	621	983	1609	2673
predicted RNA	-	118108	49387	9969	29659	42922	109825	60393	37499	45807	42041	118295	49121	15255	46081	44782	105895	56095	23795	25943	41294
Npun_F0519	hypothetical protein	164540	65469	13264	40899	59953	144193	83719	56028	64976	63302	153987	65834	19708	58442	58134	133772	71671	34591	38948	54330
Npun_R0520	hypothetical protein	2	17	63	508	717	2	2	4	7	8	2	3	7	10	10	2	9	25	483	518
predicted RNA	-	1	10	45	368	541	1	1	1	4	6	1	2	4	7	6	2	5	16	316	404
Npun_F0523	short-chain dehydrogenase/reductase SDR	67	59	34	17	14	64	155	208	198	142	89	192	172	133	117	56	64	65	34	35
Npun_F0524	hypothetical protein	54	41	21	10	8	52	125	175	163	114	70	151	142	109	97	45	49	50	27	26
Npun_F0525	hypothetical protein	4	7	6	3	2	4	14	20	19	15	5	23	21	16	14	4	7	8	6	5
Npun_R0526	hypothetical protein	1	2	1	2	2	2	5	3	3	3	1	4	3	2	2	2	3	2	2	2
Npun_R0529	NAD(P)H-quinone oxidoreductase subunit 4	16	69	191	53	28	11	37	30	25	33	5	20	8	9	11	11	52	181	86	100
Npun_R0530	hypothetical protein	70	2	3	9	27	133	11	6	6	8	156	6	4	5	2	177	6	3	8	7
predicted RNA	-	688	384	353	610	604	672	690	473	486	579	627	541	520	535	561	633	459	342	482	631
Npun_R0537	hypothetical protein	61	78	120	53	35	75	83	69	71	61	60	47	46	46	45	78	99	133	73	53
Npun_F0538	hypothetical protein	2	2	2	16	12	7	3	3	1	2	2	0	1	2	1	11	5	2	7	8
Npun_F0539	rhodanese	7	6	4	6	7	7	6	6	4	4	5	4	3	3	3	10	7	4	3	5
Npun_F0540	hypothetical protein	53	20	25	40	110	55	25	28	19	19	66	14	18	36	47	82	27	31	46	89
Npun_F0541	hypothetical protein	45	58	70	54	51	48	60	67	60	59	45	49	53	44	41	48	63	70	62	58
Npun_R0542	transposase	14	9	11	26	73	55	48	34	32	31	30	38	60	76	56	41	22	21	44	53
Npun_R0543	PA-phosphatase-like phosphoesterase	19	8	7	7	9	52	13	15	13	12	35	7	6	7	6	54	13	18	18	16
Npun_R0544	hypothetical protein	33	2	2	5	13	77	13	11	10	10	70	3	3	5	3	103	8	10	19	15
Npun_F0545	hypothetical protein	6	6	7	5	7	14	14	13	12	11	8	9	9	8	7	11	11	11	9	9
Npun_R0546	hypothetical protein	62	15	14	24	55	153	46	51	50	49	91	25	24	35	25	148	38	36	50	43
predicted RNA	-	1050	398	141	299	403	1851	980	475	473	478	1382	544	190	233	204	1675	843	380	519	479
Npun_R0547	hypothetical protein	2328	870	284	582	790	3566	1913	965	991	998	2832	1145	357	458	409	3472	1747	859	1065	966
predicted RNA	-	1280	590	197	375	598	2085	1237	640	667	626	1539	734	299	421	375	2161	1014	493	665	608
Npun_R0548	ATPase P	430	157	65	131	182	577	322	209	207	222	448	186	98	121	122	594	285	153	187	177
Npun_R0549	hypothetical protein	211	28	19	37	80	254	72	84	90	78	297	46	37	45	51	362	51	52	66	60
Npun_R0550	hypothetical protein	243	43	26	55	92	191	73	82	81	82	252	45	35	47	48	312	72	56	72	67
Npun_F0551	ABC transporter	46	85	86	87	79	47	111	124	109	130	49	122	132	101	125	41	85	76	79	74
Npun_F0552	ABC transporter	37	67	60	48	43	57	113	139	122	117	47	121	119	88	96	50	83	74	62	51
Npun_F0553	hypothetical protein	34	72	61	48	38	54	143	159	158	149	50	162	150	101	112	47	93	74	57	56
Npun_F0554	hypothetical protein	24	58	52	32	27	78	131	142	142	127	34	122	118	79	88	89	109	102	86	78
Npun_F0555	formyltetrahydrofolate deformylase	5	18	16	10	9	24	47	51	46	42	7	46	44	30	30	23	37	28	26	23
Npun_F0556	N-acetyltransferase GCN5	10	22	18	13	14	25	52	69	70	59	13	60	60	48	49	24	36	31	24	24
Npun_R0557	hypothetical protein	4	64	147	428	341	2	2	4	9	13	3	9	12	12	14	4	35	60	394	374
Npun_F0558	dynamin family protein	8	135	290	339	281	0	1	2	4	7	17	353	280	175	192	5	90	150	307	174
Npun_R0559	lipoxygenase-like protein	82	49	96	33	16	44	25	52	62	119	82	71	148	135	267	136	35	76	63	35
Npun_F0560	hypothetical protein	23	9	7	10	12	24	20	14	12	13	20	18	14	14	15	20	12	9	11	13
Npun_R0561	diguanylate cyclase	7	107	106	107	59	1	6	10	15	20	12	16	6	6	5	8	71	63	92	24
Npun_F0562	alanyl-tRNA synthetase	80	80	107	64	38	78	107	100	97	109	77	87	86	83	95	75	82	94	76	48
Npun_R0563	hypothetical protein	87	256	416	359	341	26	27	37	50	50	27	22	20	27	24	62	215	355	309	222
Npun_R0564	histidine kinase	751	219	274	410	398	573	173	242	251	326	804	417	288	415	722	837	190	128	307	420
predicted RNA	-	474	196	290	364	329	511	143	194	265	270	524	397	295	368	593	531	159	132	315	407
Npun_R0565	integral membrane sensor signal transduction histidine kinase	11	79	124	106	75	5	8	12	14	12	22	213	131	80	98	9	50	70	112	61
Npun_F0566	NAD-dependent epimerase/dehydratase	63	42	38	40	33	78	85	73	66	73	83	94	69	59	72	68	52	39	42	43
predicted RNA	-	6584	3728	3591	2330	2596	5160	3011	1892	2219	2338	7736	5219	1805	1929	2769	7970	3918	2368	2448	2106
Npun_F0567	molecular chaperone DnaK	14738	8038	6843	3772	3547	7215	4996	3547	3563	4628	13264	8727	2493	2146	4575	10553	6918	4105	3255	2811
Npun_R0570	ABC transporter	64	137	129	65	54	56	60	73	69	60	76	83	67	60	57	51	98	117	69	54
Npun_R0571	aldo/keto reductase	53	55	88	63	42	40	38	59	62	72	47	50	75	64	79	33	40	71	48	40
Npun_R0572	short-chain dehydrogenase/reductase SDR	33	37	64	44	32	27	27	39	43	48	34	37	56	44	61	20	29	50	36	31
Npun_R0573	carboxymuconolactone decarboxylase	22	31	47	32	25	21	23	32	38	42	25	31	48	38	53	16	25	41	26	24
Npun_R0574	hypothetical protein	26	30	40	35	26	22	24	30	34	41	29	28	43	37	52	17	20	33	21	25
Npun_R0575	alcohol dehydrogenase	30	35	44	41	31	24	25	33	36	41	32	31	44	36	51	19	24	35	24	26
Npun_R0576	short-chain dehydrogenase/reductase SDR	32	33	36	44	52	28	29	31	33	36	33	32	41	40	50	25	27	33	29	33
Npun_R0577	carboxymuconolactone decarboxylase	23	24	23	21	21	24	27	25	26	29	27	25	30	32	40	18	21	20	15	17
Npun_R0578	short-chain dehydrogenase/reductase SDR	60	47	42	47	44	44	41	35	38	45	57	40	41	38	51	37	37	33	30	30
Npun_R0579	antibiotic biosynthesis monooxygenase	50	31	29	30	34	38	34	27	31	33	49	29	32	31	38	34	27	25	24	24
Npun_R0580	hypothetical protein	46	30	25	33	38	39	30	24	24	30	44	26	27	27	33	36	23	22	24	26
Npun_R0581	cupin	50	27	23	38	40	43	31	24	21	31	50	25	25	21	28	39	21	20	23	26
Npun_F0582	AraC family transcriptional regulator	70	47	53	79	68	61	72	62	66	84	67	78	80	66	88	60	54	44	63	72
predicted RNA	-	58	1175	1222	1215	755	35	642	596	507	532	42	1870	1480	1130	1348	35	816	870	918	847
Npun_F0583	hypothetical protein	94	2207	2405	2464	1532	60	927	841	724	738	76	4437	3131	2396	2879	63	1539	1670	1999	1698
Npun_F0584	hypothetical protein	468	349	323	213	163	510	531	446	318	301	460	331	309	241	246	464	392	378	298	277
Npun_F0585	aspartate aminotransferase	55	56	56	41	40	86	78	64	50	48	65	56	48	40	40	69	66	61	50	49
Npun_F0586	hypothetical protein	3	4	5	3	3	6	10	7	7	6	4	11	6	5	6	5	7	5	5	6
Npun_F0587	Rieske (2Fe-2S) domain-containing protein	45	33	26	16	12	38	54	55	52	51	40	57	46	43	42	36	37	39	23	26
Npun_R0588	cyclic nucleotide modulated signal transduction histidine kinase	68	25	19	14	15	63	62	67	54	44	65	41	48	58	45	59	34	37	26	25
Npun_R0589	response regulator receiver modulated FAD-dependent pyridine nucleotide-disulphide oxidoreductase	154	60	45	31	26	118	117	119	95	78	138	79	84	106	80	114	68	68	46	44
Npun_R0590	hypothetical protein	172	73	44	27	33	154	144	134	112	89	162	92	88	139	93	151	82	81	58	55
Npun_R0591	flavin reductase domain-containing protein	415	107	131	8	4	674	360	899	421	363	504	158	244	402	426	640	242	440	420	573
predicted RNA	-	415	150	157	8	2	632	449	1006	466	398	502	174	251	391	446	616	321	511	485	679
Npun_R0592	hypothetical protein	219	97	101	5	4	449	393	758	338	291	297	137	191	338	279	399	224	323	356	470
Npun_R0594	transposase	0	2	2	1	1	1	2	2	2	2	0	1	1	1	1	0	2	1	1	1
Npun_F0596	1-aminocyclopropane-1-carboxylate deaminase	23	25	27	13	12	35	56	83	44	39	25	32	36	27	27	27	40	48	40	48
predicted RNA	-	330	237	258	354	356	318	380	317	339	338	314	312	292	289	274	287	286	263	287	325
Npun_R0602	methyltransferase type 11	5	0	1	4	22	2	1	1	0	1	4	1	0	2	7	4	1	1	2	10
Npun_R0603	hypothetical protein	442	83	68	92	120	446	204	160	169	188	396	89	96	116	118	433	147	118	128	139
Npun_F0604	hypothetical protein	27	12	11	15	23	46	59	42	36	46	35	31	33	35	32	44	26	19	22	22
Npun_R0605	hypothetical protein	85	217	231	73	46	90	105	146	162	141	107	159	139	114	120	95	177	225	102	72
Npun_R0606	hypothetical protein	39	85	93	52	40	46	67	83	89	86	39	96	91	71	79	57	80	91	59	52
Npun_F0607	hypothetical protein	17	32	26	24	19	30	73	44	49	49	24	69	47	40	47	23	36	30	29	29
Npun_R0608	hypothetical protein	12	13	13	10	12	18	26	19	17	19	18	24	22	18	18	14	17	13	12	13
Npun_F0609	hypothetical protein	51	74	81	69	149	87	116	81	73	70	63	59	92	98	62	101	117	99	87	89
Npun_R0610	multi-sensor signal transduction histidine kinase	3	6	4	3	3	3	5	5	5	5	3	5	4	4	4	3	6	5	4	7
Npun_F0611	short chain dehydrogenase/reductase family oxidoreductase	7	10	7	7	11	8	13	10	9	10	8	11	9	9	9	8	11	7	7	9
Npun_r006	Xaa tRNA	8	8	6	7	7	9	9	7	7	8	7	10	7	7	8	7	7	5	5	7
Npun_F0612	adenylosuccinate synthetase	419	1203	1375	740	486	321	549	641	684	803	332	624	943	681	882	298	905	896	652	613
predicted RNA	-	553	1233	1435	832	529	493	815	809	951	1027	489	834	1213	989	1118	466	1109	1103	788	641
Npun_F0613	50S ribosomal protein L25/general stress protein Ctc	789	1714	2124	1172	665	740	1068	1261	1368	1457	682	1122	1740	1419	1602	678	1490	1698	1222	892
Npun_F0614	hypothetical protein	19	28	26	15	9	28	39	53	50	46	26	52	50	34	39	22	28	32	18	14
Npun_F0615	hypothetical protein	49	182	161	85	64	63	128	169	173	152	55	143	129	83	82	52	155	141	98	74
Npun_F0616	hypothetical protein	20	37	28	20	21	27	36	34	32	33	21	34	27	19	17	22	39	28	19	15
Npun_F0617	hypothetical protein	126	84	74	78	88	132	150	103	97	105	145	131	95	78	77	130	122	72	71	88
Npun_R0618	ferredoxin thioredoxin reductase, alpha chain	124	108	114	59	59	108	124	138	148	126	100	96	118	115	100	118	108	133	73	73
Npun_R0619	short-chain dehydrogenase/reductase SDR	18	13	11	11	9	18	24	20	19	20	18	22	18	17	17	17	15	12	11	12
Npun_R0620	nitroreductase	39	19	19	21	20	46	35	31	26	24	43	25	23	20	26	37	24	24	19	19
Npun_R0621	aliphatic sulfonate ABC transporter substrate-binding protein	1	2	1	1	1	1	4	2	1	2	1	2	2	2	2	1	3	1	1	1
Npun_R0622	hypothetical protein	259	149	121	115	120	306	191	221	214	198	314	158	171	164	148	271	166	165	130	118
Npun_R0623	hypothetical protein	199	146	111	81	63	200	196	220	206	179	217	167	179	169	146	183	156	151	101	95
Npun_R0624	HNH endonuclease	14	10	8	7	7	17	21	20	20	15	19	17	17	21	13	21	17	12	11	7
Npun_R0625	luciferase family protein	9	14	13	12	14	8	10	11	12	12	9	13	11	8	10	7	12	10	8	9
Npun_F0626	hypothetical protein	19	39	32	9	5	20	31	67	69	47	21	49	57	37	35	16	35	45	18	13
Npun_F0627	hypothetical protein	4	12	9	5	7	7	12	14	15	12	6	14	10	8	7	6	13	11	8	6
Npun_R0628	hypothetical protein	4	5	4	5	9	8	20	15	14	14	7	22	18	17	13	7	8	5	7	9
Npun_R0629	pseudouridine synthase	16	7	9	14	16	13	17	14	14	14	13	13	16	21	17	13	12	8	12	17
Npun_R0630	hypothetical protein	67	32	27	14	16	37	33	54	60	44	57	37	49	86	56	53	28	37	21	21
Npun_F0631	NAD metabolism ATPase/kinase	5	13	8	5	5	3	5	10	11	9	7	11	10	9	8	3	8	8	5	4
Npun_F0632	nicotinamide mononucleotide transporter PnuC	1	4	5	1	4	1	4	4	4	3	1	4	3	3	2	2	8	6	3	2
Npun_R0633	formate dehydrogenase family accessory protein FdhD	4	5	4	3	3	4	3	5	6	5	4	4	5	4	4	3	5	4	2	2
Npun_F0634	beta-lactamase	6	7	6	4	5	5	10	9	9	9	6	9	9	9	7	6	8	7	5	6
Npun_R0635	hypothetical protein	264	254	178	204	216	185	175	194	224	202	224	230	237	253	249	180	173	150	142	170
Npun_R0636	group 1 glycosyl transferase	2	68	54	58	69	4	19	21	28	31	2	31	24	19	19	2	62	42	64	46
Npun_R0637	group 1 glycosyl transferase	2	80	71	78	95	4	19	21	27	33	4	31	29	21	19	3	71	53	95	58
Npun_R0638	glycosyl transferase family protein	26	337	315	416	370	24	52	70	88	102	26	80	87	66	78	24	192	182	296	243
Npun_R0639	group 1 glycosyl transferase	10	176	201	221	238	8	29	42	54	56	16	47	52	48	38	15	171	158	279	126
Npun_R0640	hypothetical protein	10	85	89	62	69	13	35	52	58	58	15	43	46	35	33	14	78	85	73	44
Npun_R0641	hypothetical protein	5	20	19	8	9	11	22	23	25	21	9	21	16	10	7	9	23	17	13	7
Npun_R0642	phosphoglucosamine mutase	185	438	280	112	51	128	193	188	246	225	144	177	97	81	90	164	337	317	145	101
Npun_F0643	heme oxygenase	744	86	51	29	24	653	326	369	209	131	588	126	85	298	136	677	160	207	165	157
Npun_R0644	LysR family transcriptional regulator	0	0	0	0	0	0	1	0	1	0	0	0	0	0	0	1	1	0	1	0
Npun_R0645	luciferase family protein	1	3	2	1	5	3	2	2	2	2	2	1	1	1	1	2	3	3	2	2
Npun_F0646	luciferase family protein	3	6	5	2	2	3	4	5	7	5	2	4	5	3	4	2	5	5	2	2
Npun_F0647	acyl-CoA dehydrogenase type 2	7	13	13	9	6	5	7	13	13	11	6	11	14	9	9	4	9	12	6	5
Npun_F0648	acyl-CoA dehydrogenase type 2	15	21	25	25	32	17	23	17	18	19	20	21	18	15	15	20	22	22	23	22
Npun_R0649	hypothetical protein	8	254	412	942	638	2	6	13	29	36	3	19	24	19	25	4	108	193	610	352
Npun_F0650	cobalamin biosynthesis protein CobW	40	53	63	37	26	46	87	122	124	119	50	98	141	105	117	37	54	68	49	38
Npun_F0651	hypothetical protein	3	7	7	4	6	10	18	15	13	12	8	18	19	16	11	8	9	8	9	4
predicted RNA	-	357	12	5	31	84	557	45	12	13	19	626	20	14	9	11	455	19	11	20	18
Npun_R0652	hypothetical protein	469	18	6	43	131	788	72	18	21	24	885	34	19	16	15	722	29	14	26	25
Npun_R0653	hypothetical protein	1468	100	95	198	338	1349	217	174	188	183	1842	166	147	163	144	1917	134	152	200	202
Npun_R0654	hypothetical protein	161	129	130	131	118	205	294	223	210	231	179	252	239	196	211	167	187	142	144	177
Npun_F0655	hypothetical protein	100	13	4	12	28	496	82	13	16	18	309	24	4	4	5	500	91	33	67	98
Npun_R0656	molybdenum cofactor biosynthesis protein MoaC	8	15	12	4	2	13	27	21	22	24	9	42	44	22	25	11	18	16	10	8
Npun_r007	Arg tRNA	2	5	1	3	3	2	1	2	1	1	1	0	1	0	1	2	4	2	1	1
Npun_R0657	major facilitator transporter	174	86	81	59	41	135	103	90	88	94	130	100	90	68	67	140	101	98	71	56
Npun_R0658	glycosyl transferase family protein	48	114	123	58	29	54	88	67	85	76	53	173	137	82	117	53	96	119	56	37
Npun_R0659	NLP/P60 protein	25	51	44	21	12	34	38	40	50	42	33	63	58	33	42	28	46	48	21	14
Npun_F0660	hypothetical protein	25	48	51	29	19	21	34	53	51	47	23	35	48	44	38	17	40	52	28	22
Npun_R0661	metallophosphoesterase	14	28	29	17	13	12	27	23	27	27	15	33	24	20	22	12	24	26	19	20
Npun_R0664	hypothetical protein	38	49	26	83	140	53	140	40	52	62	46	139	42	39	54	48	53	30	57	152
Npun_R0665	hypothetical protein	105	112	109	59	99	169	178	160	128	112	143	109	88	78	66	146	151	126	116	100
Npun_R0666	hypothetical protein	11	11	11	16	23	7	10	11	10	10	9	10	10	11	12	10	10	11	10	21
Npun_R0667	TIR protein	14	27	24	12	9	11	20	32	30	22	10	22	26	22	19	12	23	30	15	14
Npun_R0668	ROK family protein	162	710	805	440	257	105	116	198	206	197	123	297	166	107	165	148	457	471	321	211
Npun_R0669	binding-protein-dependent transporters inner membrane component	53	215	251	100	50	56	102	158	158	135	51	135	136	84	94	43	166	216	93	54
Npun_F0670	hypothetical protein	18	7	9	10	18	31	23	15	16	17	27	19	16	16	10	25	10	9	11	10
Npun_F0671	nucleotide binding protein, PINc	6	3	3	4	9	11	10	8	6	6	8	8	6	8	4	11	6	4	6	4
Npun_R0672	thioredoxin reductase	90	92	137	106	71	83	70	66	60	69	73	70	84	60	88	78	80	90	90	77
Npun_F0673	methyltransferase type 11	12	478	855	243	107	1	5	15	27	32	37	943	794	378	311	11	439	532	322	67
Npun_R0674	hypothetical protein	0	2	2	0	2	0	0	0	1	0	0	2	1	1	1	0	2	2	1	0
predicted RNA	antisense: Npun_R0674	8	490	839	234	89	1	3	9	21	26	19	785	695	277	316	4	299	403	225	58
Npun_F0675	methyltransferase type 11	3	174	335	97	43	0	1	4	7	8	6	385	370	181	116	3	186	172	145	23
Npun_F0676	general secretion pathway protein H	97	3323	51443	72877	69114	22	66	378	1227	2793	54	4770	45628	13610	20599	9	110	157	168	78
predicted RNA	-	19	557	8464	12601	9632	4	9	52	171	400	9	691	6776	1768	2904	3	15	23	25	12
Npun_F0677	hypothetical protein	10	276	320	260	211	5	5	7	12	16	28	584	288	218	236	8	190	258	363	191
Npun_R0678	group 1 glycosyl transferase	4	90	161	95	86	4	13	33	50	69	4	376	463	264	223	4	127	81	87	47
Npun_R0679	hypothetical protein	6	156	203	134	92	5	17	37	57	84	5	484	501	258	299	6	134	106	89	59
Npun_R0680	DegT/DnrJ/EryC1/StrS aminotransferase	21	471	630	421	222	14	36	92	150	232	15	1365	1489	709	946	18	354	297	235	162
Npun_R0681	oxidoreductase domain-containing protein	38	735	858	595	337	29	59	120	206	333	33	2148	2067	1002	1397	30	505	378	305	237
Npun_R0682	acylneuraminate cytidylyltransferase	25	638	675	469	324	22	49	80	162	266	37	1984	1840	941	1230	21	440	268	261	205
predicted RNA	-	4	143	168	135	128	6	15	25	44	63	11	517	477	267	250	8	138	72	112	73
Npun_R0683	hypothetical protein	4	104	134	118	132	5	13	22	38	50	13	479	421	280	180	8	125	77	121	61
Npun_R0684	N-acetylneuraminic acid synthase domain-containing protein	6	145	178	96	80	7	16	27	45	75	10	437	412	214	237	7	120	92	70	43
Npun_R0685	hypothetical protein	1	64	92	33	30	3	7	19	28	44	2	279	253	137	102	2	75	56	37	15
Npun_R0686	methyltransferase type 12	1	51	60	28	21	1	3	10	13	20	2	177	132	72	59	1	56	40	26	8
Npun_R0687	glycosyltransferase family 28 protein	0	68	90	23	16	0	2	8	17	26	0	264	241	103	100	0	61	43	20	4
Npun_R0688	acylneuraminate cytidylyltransferase	1	131	215	66	52	0	3	14	29	50	3	413	407	193	185	1	118	112	56	14
Npun_R0689	DegT/DnrJ/EryC1/StrS aminotransferase	3	294	494	154	120	1	7	27	62	102	12	768	764	357	398	2	218	223	112	35
Npun_R0690	polysaccharide biosynthesis protein CapD	15	423	641	245	181	1	9	37	70	111	51	792	808	344	401	10	282	268	140	40
Npun_R0691	hypothetical protein	118	991	1355	783	413	5	15	63	132	205	179	1107	1167	413	638	44	420	464	248	88
Npun_F0692	hypothetical protein	811	869	846	998	1121	1754	1433	899	960	1112	1181	2335	1636	1289	1481	1692	1271	813	929	1095
Npun_R0693	serine/threonine kinase protein	70	71	64	51	46	74	103	137	130	124	83	123	146	109	127	56	61	67	49	54
Npun_R0694	protein serine/threonine phosphatase	131	181	160	118	98	137	185	247	250	246	169	278	301	227	282	107	138	147	106	110
Npun_R0695	extracellular solute-binding protein	18	12	11	33	52	8	11	12	9	18	23	23	20	23	50	24	11	8	17	65
Npun_F0696	GntR family transcriptional regulator	126	132	83	62	44	200	256	301	231	213	176	250	227	159	188	153	163	145	104	100
Npun_R0697	hypothetical protein	43	133	164	196	161	34	45	63	69	76	33	115	115	77	98	37	91	127	125	116
Npun_F0698	Sua5/YciO/YrdC/YwlC family protein	335	230	211	442	469	230	186	312	285	253	162	285	180	323	271	278	229	324	421	657
predicted RNA	-	111	49	85	461	1029	38	35	44	41	66	72	76	65	151	320	100	44	47	209	426
Npun_F0699	hypothetical protein	160	71	128	632	1133	39	38	50	49	83	105	89	82	160	424	116	51	65	232	559
Npun_F0700	hypothetical protein	9	4	5	17	40	17	16	10	10	10	11	13	10	14	20	15	9	7	10	21
Npun_R0701	DNA adenine methylase	1	2	3	1	2	1	4	4	3	3	1	3	2	1	1	1	4	3	3	2
Npun_F0702	hypothetical protein	418	165	176	225	359	634	497	357	290	318	437	246	238	281	238	543	342	269	312	366
predicted RNA	-	352	140	155	188	256	482	434	289	249	289	363	220	226	231	207	416	300	196	232	293
Npun_F0703	ribosome-binding factor A	266	85	96	122	130	341	343	224	184	255	272	173	198	167	170	281	215	145	156	185
Npun_F0704	hypothetical protein	1863	2045	2504	2652	2305	2977	1809	1904	1972	2184	1956	3817	3465	2639	3322	2820	2326	2101	2585	2619
Npun_R0705	hypothetical protein	40	27	20	17	16	39	48	46	36	27	44	26	24	36	22	42	37	29	20	23
Npun_R0706	short-chain dehydrogenase/reductase SDR	9	11	10	3	1	7	8	18	15	11	8	8	15	10	8	5	8	12	5	3
Npun_F0707	cation diffusion facilitator family transporter	25	25	13	10	11	26	38	39	31	26	21	29	45	21	13	25	29	23	18	18
Npun_R0708	response regulator receiver protein	33	9	12	11	9	39	25	25	22	20	29	15	17	18	15	31	16	18	14	14
Npun_F0709	hypothetical protein	0	0	0	0	0	0	0	0	0	0	0	0	0	0	0	0	0	0	0	0
Npun_R0710	GMP synthase	170	158	179	180	187	139	266	275	261	322	164	258	341	308	352	120	160	177	214	423
Npun_R0711	cobalt-precorrin-6A synthase	8	14	14	11	12	13	21	18	16	17	10	22	24	18	21	9	18	13	13	14
Npun_R0712	hypothetical protein	39	75	76	52	55	57	68	66	61	55	46	69	77	62	59	48	76	73	58	57
Npun_R0713	hypothetical protein	29	89	91	63	56	38	63	63	58	59	33	74	82	64	67	31	88	89	70	57
Npun_R0714	hypothetical protein	17	45	53	36	50	30	56	51	47	40	24	55	63	57	39	29	71	64	60	37
predicted RNA	-	372	296	323	280	363	669	846	575	540	544	517	564	769	943	681	589	474	414	496	365
Npun_R0715	hypothetical protein	1191	813	886	784	1049	1706	1926	1548	1288	1346	1359	1346	1691	2246	1671	1595	1230	1140	1323	941
Npun_R0716	hypothetical protein	3523	2191	2327	2126	1993	3181	3358	2794	2796	2961	3210	2531	3153	3250	3760	2847	2514	2311	2259	2234
Npun_F0717	hypothetical protein	68	54	60	112	123	49	41	44	53	73	44	40	52	42	42	54	53	56	60	52
Npun_F0718	potassium-transporting ATPase A	9	10	14	23	39	9	10	10	9	11	9	7	11	10	8	8	9	13	15	24
Npun_F0719	potassium-transporting ATPase B	8	12	17	26	35	8	12	13	13	14	9	11	16	13	12	6	11	14	15	24
Npun_F0720	K+-transporting ATPase subunit F	26	54	61	55	65	23	38	42	47	42	24	38	42	33	33	28	45	50	47	46
Npun_F0721	potassium-transporting ATPase C	52	117	140	127	122	44	69	89	89	87	41	70	85	59	67	46	97	107	97	92
Npun_F0722	carbohydrate-selective porin OprB	1450	791	970	1640	1781	696	686	527	681	808	972	406	440	988	968	1012	726	931	1287	1348
Npun_F0723	30S ribosomal protein S15	1318	1443	2138	1771	1447	1082	1339	1333	1239	1338	1069	1049	1179	1101	1134	1128	1473	1725	1724	1552
Npun_F0724	hypothetical protein	1243	1450	2248	1885	1426	1028	1338	1356	1211	1352	982	1070	1241	1069	1125	1030	1500	1736	1769	1612
predicted RNA	-	376	481	763	618	453	340	473	461	415	473	311	383	428	369	383	346	521	573	614	563
Npun_F0725	3-deoxy-7-phosphoheptulonate synthase	343	142	146	214	220	341	255	213	198	231	307	143	171	199	207	411	261	214	220	254
Npun_R0726	hypothetical protein	76	58	94	112	115	100	105	144	127	132	60	55	104	114	85	94	94	108	132	133
Npun_R0727	peptidase S1 and S6, chymotrypsin/Hap	131	94	71	408	422	168	290	113	132	176	150	227	116	109	163	141	132	89	155	234
Npun_F0728	Ap4A phosphorylase II	8	12	10	8	9	7	10	12	13	11	10	10	12	11	11	9	11	10	8	9
Npun_R0729	phycoerythrobilin:ferredoxin oxidoreductase	828	70	48	24	16	694	545	270	143	85	866	158	90	210	89	633	148	115	76	69
Npun_R0730	dihydrobiliverdin:ferredoxin oxidoreductase	817	62	40	22	17	732	547	238	130	77	876	156	87	202	72	760	133	93	69	60
Npun_R0731	hypothetical protein	97	55	31	16	14	66	64	84	64	46	75	38	47	60	39	65	45	45	23	19
Npun_F0732	pentapeptide repeat-containing protein	59	53	35	25	20	58	84	83	80	66	54	69	63	69	63	48	50	47	34	34
Npun_R0733	hypothetical protein	34	41	31	23	23	30	34	31	33	25	25	37	31	34	31	32	35	34	28	30
Npun_R0734	heat domain-containing protein	52	38	35	40	49	90	91	73	66	60	69	71	60	63	60	79	59	50	54	57
Npun_F0735	phycobilisome protein	52	22	14	9	11	45	36	31	27	19	49	30	26	47	28	50	24	22	18	20
predicted RNA	-	538	211	26	36	55	412	245	85	94	78	414	183	56	215	80	713	227	53	73	56
Npun_F0736	phycobilisome linker polypeptide, CpeE	2494	809	145	168	174	1040	602	328	334	327	1153	447	184	508	285	1470	576	251	231	220
Npun_F0737	phycoerythrin-associated linker protein CpeS	176	71	57	48	46	113	91	89	86	94	143	80	70	86	64	135	70	55	49	53
Npun_F0738	CpeT protein	96	104	84	54	47	73	71	74	78	80	84	72	61	81	54	77	83	79	58	44
Npun_F0739	phycoerythrin-associated linker protein CpeR	28	37	28	16	19	34	38	36	35	36	33	42	31	43	23	33	46	37	28	16
Npun_R0740	S-layer protein	42	764	1028	555	202	6	28	97	203	237	24	49	58	39	40	24	436	666	507	160
predicted RNA	-	59	417	594	476	310	7	11	28	41	47	6	6	5	4	4	29	277	404	344	182
Npun_F0741	hypothetical protein	28	296	431	330	215	8	9	23	33	33	6	7	6	4	5	17	208	312	264	142
Npun_R0742	hypothetical protein	831	398	340	453	639	839	968	626	701	687	809	805	571	627	676	889	607	453	529	748
Npun_F0743	threonine synthase	163	118	105	82	79	142	157	133	111	125	150	124	129	133	128	143	126	114	101	133
Npun_F0744	hypothetical protein	50	44	36	18	22	81	112	92	96	96	61	80	93	100	87	62	66	55	38	55
Npun_r008	Cys tRNA	12	17	17	13	22	15	19	17	13	14	12	15	15	16	13	13	21	18	12	14
Npun_F0745	hypothetical protein	17	35	28	29	20	18	17	21	22	21	17	27	24	17	17	17	25	25	21	16
Npun_F0746	hypothetical protein	35	158	253	337	219	29	54	67	94	109	27	103	146	90	155	26	96	149	234	191
Npun_F0747	hypothetical protein	18	89	145	173	131	16	37	43	56	71	16	69	99	65	101	16	61	103	158	115
Npun_F0748	virulence-associated E family protein	29	51	67	85	66	39	34	40	56	61	35	53	73	54	73	35	46	57	60	49
predicted RNA	-	26	74	130	607	498	29	26	40	38	36	20	33	52	44	50	25	53	84	311	319
Npun_R0749	hypothetical protein	34	102	216	1416	1162	35	31	52	54	51	25	43	67	57	74	30	68	114	738	802
predicted RNA	-	2	21	83	694	648	2	3	6	5	7	1	11	16	15	26	1	12	29	406	424
Npun_F0750	hypothetical protein	14	21	23	82	78	11	13	16	20	20	12	21	33	29	37	9	14	20	42	60
predicted RNA	-	638	379	439	787	830	471	323	255	233	249	493	257	283	301	305	444	302	294	407	424
Npun_R0751	phage integrase family protein	49	64	70	94	91	47	58	52	54	67	44	36	62	58	68	50	69	55	75	100
Npun_R0752	histidinol-phosphate aminotransferase	17	15	11	9	11	19	25	29	28	23	20	23	22	24	21	16	17	16	10	10
Npun_F0753	methyltransferase type 11	10	27	27	22	19	13	19	21	23	21	12	20	22	15	16	11	25	25	17	16
Npun_F0754	pseudouridine synthase	24	43	43	39	40	27	34	32	33	30	25	33	32	21	24	25	42	39	29	29
Npun_F0760	carbonic anhydrase	32	18	19	16	17	35	31	31	34	33	30	21	31	36	32	36	22	27	22	22
Npun_F0761	NADPH-dependent FMN reductase	55	43	51	33	29	77	54	69	73	64	63	44	66	68	62	75	48	69	52	41
Npun_F0762	FAD linked oxidase domain-containing protein	85	33	25	30	31	103	115	78	61	57	94	64	57	63	55	83	58	37	37	39
Npun_F0763	hypothetical protein	169	94	54	37	46	309	397	310	207	189	259	229	203	188	161	230	170	109	92	91
Npun_F0764	hypothetical protein	88	16	14	17	28	51	56	56	34	35	59	30	34	32	43	91	28	25	23	44
Npun_F0765	hypothetical protein	4	6	6	3	4	4	9	9	8	7	4	7	10	7	5	5	8	7	5	5
Npun_F0766	Chase2 sensor protein	9	29	44	26	34	12	13	16	20	18	9	14	12	10	10	12	25	34	27	19
Npun_F0767	HAD family hydrolase	65	17	18	21	34	69	39	27	28	30	96	25	23	21	20	84	28	26	31	31
Npun_R0768	MoaD family protein	240	329	352	266	313	399	804	587	552	554	374	448	377	423	357	393	490	470	355	396
predicted RNA	-	368	366	369	334	331	530	888	625	569	611	543	493	402	427	371	482	536	466	347	439
Npun_R0769	threonine synthase	683	540	542	473	451	898	1189	853	716	772	936	689	511	607	536	764	696	652	450	578
Npun_F0770	hypothetical protein	44	559	3080	5973	5457	5	35	123	501	1173	52	319	816	619	919	20	188	1019	3963	4931
Npun_F0771	hypothetical protein	42	559	1652	1762	1739	2	18	52	154	304	77	620	1028	422	596	16	199	454	1140	1077
predicted RNA	-	20	392	1147	1221	1168	2	12	38	100	196	44	407	641	249	377	8	138	288	774	732
Npun_F0772	hypothetical protein	2	75	214	268	290	0	3	10	30	60	5	123	183	78	113	1	28	53	180	229
Npun_F0773	hypothetical protein	1	52	195	249	237	0	1	9	36	80	1	108	193	85	130	0	19	54	180	223
Npun_F0774	hypothetical protein	22	116	281	314	248	23	15	15	29	53	29	264	249	115	157	19	60	119	223	183
Npun_R0775	(dimethylallyl)adenosine tRNA methylthiotransferase	123	72	70	97	108	128	122	87	78	100	122	97	89	79	100	109	85	64	86	100
Npun_R0776	carotenoid oxygenase	92	48	30	33	36	122	104	89	79	90	109	72	83	72	88	87	60	41	38	48
Npun_R0777	transposase, IS4 family protein	797	510	501	845	763	779	823	580	618	734	740	715	692	678	739	733	580	450	638	789
predicted RNA	antisense: Npun_R0777	91	173	133	124	200	210	378	223	175	200	119	218	276	165	180	179	246	167	148	198
Npun_R0779	signal transduction protein	8	12	16	15	15	6	10	14	17	20	10	15	20	16	18	7	10	13	13	14
Npun_F0780	thioesterase	8	19	21	8	9	5	7	10	10	8	7	10	9	7	7	6	12	15	9	9
Npun_R0781	biopolymer transporter ExbD/TolR	89	138	115	54	37	101	155	238	277	235	100	199	210	205	220	91	140	156	93	72
Npun_R0782	MotA/TolQ/ExbB proton channel	51	34	47	26	22	35	44	87	110	107	50	51	59	135	142	36	32	53	36	40
Npun_F0783	TonB family protein	33	12	11	8	7	26	21	27	28	26	40	14	14	43	41	26	13	19	11	14
predicted RNA	-	529	13	8	92	415	996	84	37	54	117	644	17	8	24	25	1267	87	64	128	136
Npun_F0784	heat shock protein Hsp20	697	23	15	133	550	1180	118	53	67	153	744	26	13	25	22	1375	121	96	173	185
Npun_F0785	hypothetical protein	149	208	292	402	376	207	202	213	216	233	131	173	225	224	233	245	211	243	332	407
Npun_R0786	threonine dehydratase	18	10	11	5	4	19	17	20	18	16	14	8	10	15	14	15	13	20	9	10
Npun_F0787	RNP-1 like RNA-binding protein	424	93	99	178	243	768	427	285	257	273	487	133	150	159	121	761	358	303	349	406
Npun_F0788	hypothetical protein	16	6	6	6	12	32	23	16	13	14	17	8	9	10	7	30	17	16	16	18
Npun_F0789	aldo/keto reductase	21	15	20	16	12	21	28	24	22	21	19	23	22	23	19	17	16	18	15	16
Npun_R0790	hypothetical protein	0	1	1	2	2	0	2	1	1	1	0	2	1	1	1	0	2	1	2	2
Npun_R0791	hypothetical protein	30	46	51	63	53	34	44	39	33	34	33	45	33	23	30	26	41	37	41	42
Npun_F0792	beta-lactamase domain-containing protein	52	3	2	3	5	146	11	7	6	8	114	4	1	1	1	101	11	9	13	15
Npun_F0793	hypothetical protein	9	84	249	490	391	4	5	5	6	5	21	223	276	204	189	9	60	147	424	185
predicted RNA	-	44	129	344	564	465	84	110	87	109	109	78	91	103	121	83	98	163	267	535	169
Npun_F0796	hypothetical protein	43	41	35	79	99	69	76	57	67	72	52	65	52	48	46	66	61	43	71	82
predicted RNA	antisense: Npun_F0796	45	212	603	899	834	48	69	58	70	99	55	63	81	103	87	57	175	435	765	261
Npun_R0798	hypothetical protein	7	15	71	322	573	2	5	7	11	19	3	14	28	37	54	4	8	40	287	409
Npun_F0799	hypothetical protein	1	3	15	339	403	0	0	0	1	2	1	4	15	23	39	0	1	4	134	201
Npun_R0801	hypothetical protein	9	21	31	12	27	20	21	19	18	16	17	18	17	20	13	25	33	39	25	25
Npun_R0802	hypothetical protein	49	45	40	86	112	80	90	68	78	83	60	75	61	57	52	78	69	49	82	93
Npun_R0806	hypothetical protein	26	70	119	158	139	35	43	44	45	50	30	38	46	36	46	39	66	80	132	96
Npun_R0807	phage integrase family protein	194	65	73	101	124	127	82	66	73	95	175	71	69	82	86	133	64	53	70	74
Npun_R0808	phage integrase family protein	26	35	37	45	51	41	40	40	49	44	30	37	32	23	24	33	43	38	40	37
Npun_r009	Thr tRNA	40	79	72	91	75	24	29	32	36	38	25	28	25	20	19	31	61	67	56	35
Npun_R0809	hypothetical protein	8	17	22	65	73	9	10	10	11	13	8	12	11	8	10	8	15	17	38	38
Npun_F0810	hypothetical protein	18	121	477	2415	2852	14	27	26	46	64	16	66	112	115	164	17	80	215	2134	1807
Npun_R0811	hypothetical protein	23	10	11	6	7	28	18	19	20	16	22	13	14	13	12	24	16	17	14	11
predicted RNA	antisense: Npun_R0812 Npun_R0811	6	40	154	989	1077	6	12	10	16	23	8	29	44	42	61	9	32	72	868	695
Npun_R0812	hypothetical protein	2	3	2	2	2	4	6	5	5	4	3	5	5	5	4	5	4	3	4	3
Npun_r010	Arg tRNA	0	1	0	0	0	0	0	0	0	0	0	0	0	0	0	0	1	1	0	0
Npun_F0813	hypothetical protein	135	898	1095	1120	978	74	112	200	280	251	88	172	197	151	166	124	585	765	853	542
Npun_F0814	hypothetical protein	143	780	1026	1088	940	169	195	214	268	266	129	221	237	199	209	185	577	753	892	625
Npun_F0815	hypothetical protein	235	1087	1477	1689	1155	194	279	348	404	433	170	328	351	270	323	214	706	956	1184	950
Npun_R0816	ADP-ribosylation/crystallin J1	12	12	11	12	11	9	9	7	6	9	7	7	6	5	7	10	10	7	10	10
Npun_F0817	hypothetical protein	63	79	22	208	310	89	121	28	30	47	57	103	18	28	63	116	84	33	132	432
Npun_F0818	sulfite reductase subunit beta	262	115	71	77	77	240	379	210	166	181	217	200	152	218	208	228	193	141	116	150
Npun_F0819	hypothetical protein	42	41	48	67	70	49	56	51	47	52	40	46	50	44	48	48	52	49	65	62
Npun_F0820	16S ribosomal RNA methyltransferase RsmE	14	19	18	20	19	15	23	21	17	17	12	18	17	14	17	16	20	18	21	17
Npun_F0821	hypothetical protein	17	54	139	188	243	7	13	19	26	33	10	18	29	30	30	14	43	106	171	151
Npun_F0822	urease accessory protein UreD	26	26	31	24	21	23	26	35	39	39	26	34	42	38	34	21	23	32	23	25
Npun_F0823	urease subunit gamma	33	29	37	24	26	34	41	55	60	57	36	48	63	64	48	34	37	42	34	32
Npun_F0824	urease subunit beta	44	47	56	37	37	39	59	78	83	77	45	65	82	78	59	40	48	60	43	47
Npun_F0825	urease subunit alpha	27	36	44	34	30	21	41	58	59	60	27	49	67	60	55	21	34	47	35	37
Npun_F0826	hypothetical protein	17	17	19	13	24	36	50	37	39	38	29	48	44	44	33	28	28	24	22	25
Npun_F0827	hypothetical protein	12	12	15	11	20	26	46	33	31	30	20	37	37	34	21	26	22	20	21	20
Npun_R0829	chaperonin GroEL	5878	5261	12870	2707	1145	3412	3015	4105	4403	3479	4695	4915	6046	3628	4979	4807	4478	8461	3558	2565
predicted RNA	-	6374	5453	13804	3423	1759	4942	3797	4549	5866	4173	6085	6336	7551	5184	5928	7048	5396	10197	4698	3309
Npun_R0830	co-chaperonin GroES	7430	6481	16012	4314	2078	5424	3957	4649	6486	4651	6477	6609	7815	5013	6514	7021	5616	10372	4870	3876
Npun_F0831	ferredoxin	302	272	247	263	479	561	496	403	379	358	302	261	160	250	206	708	561	491	526	538
predicted RNA	-	996	916	1022	815	1291	1313	1400	1368	1412	1270	906	900	769	876	647	1588	1463	1478	1373	1235
Npun_F0832	LuxR family transcriptional regulator	1997	1756	2003	1585	1494	1807	2089	2163	2214	2183	1470	1390	1261	1226	978	2038	2342	2343	1866	1827
Npun_R0833	hypothetical protein	10	31	32	25	26	12	20	20	20	18	11	22	20	17	22	11	25	26	24	24
predicted RNA	antisense: Npun_R0833	434	465	402	272	324	529	607	536	482	440	331	339	233	275	218	608	740	618	502	536
Npun_F0834	hypothetical protein	12	9	7	7	19	36	42	22	23	20	19	23	16	17	12	25	28	16	19	21
Npun_F0835	PilT domain-containing protein	2	2	2	2	6	10	14	7	6	6	5	8	4	5	3	8	8	4	6	6
Npun_R0836	tetratricopeptide domain-containing protein	43	146	28	27	29	43	102	43	42	37	39	72	39	38	39	44	79	29	35	92
Npun_R0837	hypothetical protein	7	14	12	6	6	11	22	21	22	19	11	27	22	18	18	9	16	14	9	9
Npun_R0838	TIR protein	10	8	5	4	4	14	20	15	13	12	13	14	13	13	12	11	12	8	6	7
Npun_F0839	response regulator receiver sensor signal transduction histidine kinase	43	65	46	27	22	41	53	50	41	28	48	44	28	19	17	38	61	49	28	21
Npun_F0840	aldehyde dehydrogenase	25	32	19	10	14	40	59	50	43	32	40	48	39	33	24	43	48	29	20	15
Npun_R0841	oxidoreductase, molybdopterin binding	717	628	697	1347	1408	1149	1162	839	836	888	799	746	808	729	749	826	762	692	880	915
predicted RNA	-	1070	859	1125	1571	2108	1536	1528	1349	1275	1232	1119	1079	1280	1225	1137	1166	988	1164	1567	1219
Npun_R0842	50S ribosomal protein L32	2122	1641	2168	3125	3195	2310	2143	2190	2358	2238	1898	1760	2298	1986	2220	1803	1583	2031	2534	2238
Npun_R0843	hypothetical protein	349	725	1551	4080	5017	151	162	283	393	496	215	351	843	818	949	217	467	1106	2245	2155
Npun_F0844	peptidase C14, caspase catalytic subunit p20	21	16	17	33	39	28	25	20	20	26	10	17	17	20	27	45	35	24	37	50
predicted RNA	antisense: Npun_F0844	17	550	298	373	306	14	212	207	304	262	34	547	300	155	165	18	327	195	284	213
Npun_R0845	Mo-dependent nitrogenase family protein	541	6193	5017	7138	5028	421	2607	2884	4222	3904	676	6241	3546	2054	2422	479	3572	3171	4914	4558
predicted RNA	-	21	370	162	96	121	44	324	300	390	333	58	713	389	272	182	49	534	270	148	57
Npun_R0846	beta-lactamase domain-containing protein	170	455	291	222	248	251	658	403	375	469	202	474	339	349	457	210	596	339	270	415
Npun_R0847	dihydrodipicolinate synthase	358	455	416	445	514	442	605	440	385	460	402	436	339	319	390	409	606	420	446	562
Npun_R0848	aspartate-semialdehyde dehydrogenase	532	473	374	375	454	560	681	489	428	486	559	512	439	461	506	532	564	374	394	530
Npun_F0849	trigger factor	247	448	606	488	329	199	383	459	481	543	209	348	472	418	470	186	418	499	455	407
predicted RNA	-	602	489	829	905	1108	888	1017	720	819	864	777	869	1153	934	867	882	702	636	826	752
Npun_F0850	ATP-dependent Clp protease proteolytic subunit ClpP	1593	1175	1824	2250	2111	1778	2034	1738	1725	1998	1600	1720	2171	1730	2058	1595	1438	1397	1700	1878
Npun_F0851	ATP-dependent protease ATP-binding subunit ClpX	1006	724	1029	1496	1497	1091	1352	1152	1175	1403	1030	1137	1468	1242	1572	1007	901	806	1042	1316
Npun_F0852	alpha/beta hydrolase fold protein	187	175	227	272	324	229	292	231	225	235	199	224	238	251	238	239	211	203	273	288
Npun_R0854	GntR family transcriptional regulator	216	105	102	116	124	110	108	117	114	108	174	106	127	160	138	130	83	82	87	103
Npun_F0855	dienelactone hydrolase	83	175	122	63	47	64	66	88	88	68	79	60	66	83	60	68	118	117	61	44
Npun_F0856	RNA-binding S1 domain-containing protein	177	229	166	107	87	201	258	271	260	243	196	235	222	224	193	175	231	204	140	112
Npun_R0857	GUN4 domain-containing protein	29	40	38	43	46	36	34	33	34	34	32	38	37	32	34	31	40	39	28	30
Npun_F0858	NmrA family protein	150	109	86	132	163	205	224	181	156	178	187	178	183	139	140	158	136	96	109	114
Npun_F0859	secretion protein HlyD	201	168	123	172	195	237	287	256	207	247	229	238	242	192	214	185	190	149	149	185
Npun_R0860	peptidase S8/S53 subtilisin kexin sedolisin	26	22	14	9	9	23	27	20	17	17	18	17	14	12	11	25	23	16	14	13
Npun_R0861	transposase Tn3 family protein	3	4	3	4	8	10	13	10	13	13	5	10	10	8	7	8	8	6	6	6
Npun_R0862	phage integrase family protein	6	5	3	2	4	13	16	15	15	13	10	11	10	9	6	12	12	8	7	7
Npun_F0863	XRE family transcriptional regulator	14	19	16	27	22	21	15	18	19	17	16	12	16	11	12	18	19	16	17	20
Npun_R0864	peptidase S8/S53 subtilisin kexin sedolisin	5	7	7	8	8	4	5	8	8	7	4	6	9	10	8	4	6	7	5	5
Npun_R0865	type I secretion system ATPase	54	67	65	70	76	61	117	123	113	93	46	67	84	77	83	54	79	83	80	144
Npun_R0866	PpiC-type peptidyl-prolyl cis-trans isomerase	39	41	50	55	74	65	99	79	79	69	45	50	59	62	61	63	68	56	67	123
Npun_R0867	hypothetical protein	128	98	76	83	95	152	152	173	148	114	132	101	102	100	92	125	112	104	89	102
Npun_F0868	glyoxalase/bleomycin resistance protein/dioxygenase	31	59	67	77	93	46	68	60	55	51	35	50	48	41	35	43	71	63	67	79
predicted RNA	antisense: Npun_F0868	33	48	75	254	469	32	32	30	29	33	23	33	23	35	31	56	51	49	212	216
Npun_R0869	lipase, class 2	112	141	287	1097	1159	38	39	46	53	66	39	45	36	49	78	86	93	120	573	704
Npun_F0870	hypothetical protein	4812	1093	567	947	1268	3721	2698	1554	1290	1504	3982	1322	1021	1645	1354	3843	1635	1027	969	1302
Npun_R0871	hypothetical protein	5	42	54	110	164	10	18	14	12	12	9	168	103	71	58	9	36	38	126	92
Npun_R0872	hypothetical protein	6	95	152	282	360	8	19	18	19	17	9	400	277	212	142	7	91	116	377	229
Npun_R0873	serine/threonine protein kinase	8	156	268	450	526	2	8	9	11	11	24	476	367	223	220	6	110	164	443	311
predicted RNA	-	14	128	246	422	440	0	4	4	3	4	23	260	246	118	131	4	74	115	339	245
Npun_R0874	asparaginyl-tRNA synthetase	48	180	180	121	96	75	174	197	190	183	53	241	198	125	144	69	183	173	127	106
Npun_F0875	hypothetical protein	153	137	156	189	166	147	171	169	167	174	134	125	136	113	127	138	171	160	167	162
Npun_R0876	anti-sigma regulatory factor, serine/threonine protein kinase	447	199	183	468	721	919	582	227	193	247	687	664	465	461	438	766	358	212	429	428
predicted RNA	-	244	107	126	275	451	553	359	193	128	137	369	341	266	359	203	558	240	146	531	317
Npun_R0877	RNA methyltransferase	43	74	88	165	158	59	57	44	37	46	58	121	90	65	78	49	64	60	107	104
Npun_F0878	phycobilisome protein	2318	984	590	489	395	1941	1305	1276	1157	951	1963	1057	859	1181	924	1868	990	850	712	682
Npun_R0879	hypothetical protein	233	22	16	30	23	308	53	82	88	69	231	23	37	59	39	235	37	62	46	43
Npun_F0880	phosphoribosylformylglycinamidine synthase II	66	22	18	14	15	61	68	91	86	88	61	39	51	60	60	55	39	37	27	32
Npun_F0881	amidophosphoribosyltransferase	221	152	184	540	445	226	320	261	216	265	236	322	227	218	255	202	195	165	340	345
predicted RNA	antisense: Npun_F0881	48	528	396	233	125	47	35	37	49	40	36	32	21	11	15	53	315	286	108	52
Npun_R0882	hypothetical protein	30	52	51	32	38	40	70	94	87	77	36	77	87	75	71	36	58	60	44	46
Npun_R0883	binding-protein-dependent transporters inner membrane component	98	127	112	86	85	119	155	198	181	151	110	155	164	166	143	110	135	146	106	94
Npun_R0884	adenine phosphoribosyltransferase	71	59	54	24	23	76	107	137	132	100	78	111	125	151	109	72	71	83	46	44
Npun_F0885	hypothetical protein	117	345	413	419	450	136	193	230	237	221	130	350	288	199	192	139	311	336	384	270
Npun_F0886	hypothetical protein	122	361	402	403	309	112	175	221	240	226	118	324	266	176	198	118	288	312	324	270
Npun_R0887	FHA modulated glycosyl transferase/transpeptidase	204	117	145	189	167	187	205	194	191	217	199	167	195	183	222	156	126	129	168	176
Npun_F0888	hypothetical protein	4888	812	646	368	183	5051	3122	5586	4605	2959	4910	1050	1378	1415	1306	5143	2528	4491	2502	2447
Npun_R0889	lipoprotein signal peptidase	11	16	20	11	13	15	28	29	28	33	14	33	35	37	33	13	20	18	14	17
predicted RNA	-	564	105	81	44	28	965	602	872	674	418	826	202	256	278	224	953	358	534	466	444
Npun_R0890	BioY protein	15	23	20	13	19	25	29	29	29	30	24	33	31	30	26	24	27	21	19	20
Npun_F0891	phosphate ABC transporter substrate-binding protein	392	221	274	263	222	454	533	525	381	411	447	373	562	510	461	355	296	358	302	367
Npun_F0892	phosphate ABC transporter permease	274	261	284	318	362	390	465	409	376	378	343	409	478	473	416	325	333	343	353	361
Npun_F0893	phosphate ABC transporter permease	507	379	485	733	805	489	584	529	504	515	512	554	662	676	619	458	431	481	605	643
predicted RNA	-	362	284	396	601	832	433	561	450	480	475	480	528	645	761	574	424	381	446	602	606
Npun_F0894	phosphate transporter ATP-binding protein	368	337	437	627	796	353	488	473	436	451	390	466	576	649	614	365	384	457	603	654
Npun_r011	Gly tRNA	1	4	4	2	4	3	9	5	4	4	2	27	12	6	6	3	6	3	5	3
Npun_R0895	hypothetical protein	28	126	156	144	125	47	140	83	93	96	41	389	214	144	188	48	126	121	155	141
Npun_R0896	multi-sensor hybrid histidine kinase	112	717	1037	1059	680	63	126	91	101	114	153	1181	793	532	745	77	392	551	749	478
Npun_F0897	N-acetyltransferase GCN5	47	40	52	52	86	55	67	52	38	48	51	53	52	47	40	59	53	42	59	80
predicted RNA	-	14	27	122	209	424	42	79	53	37	31	15	15	16	14	15	42	59	77	463	351
Npun_F0898	hypothetical protein	66	111	487	885	1153	105	202	141	121	114	43	47	63	45	59	97	152	251	781	1034
Npun_R0899	histidinol-phosphate aminotransferase	95	64	50	31	36	97	109	105	111	114	119	113	103	114	123	105	71	67	49	42
predicted RNA	antisense: Npun_R0899	21	37	199	335	534	50	103	65	50	51	19	26	32	27	29	47	68	113	353	441
Npun_R0900	hypothetical protein	21	31	24	19	25	36	44	35	35	33	33	40	34	24	26	35	36	28	24	19
Npun_R0901	glutathione reductase	135	147	135	106	79	148	173	168	158	147	123	148	139	102	115	124	149	150	106	89
Npun_R0902	hypothetical protein	41	21	25	32	27	40	43	31	28	25	45	20	16	19	13	39	38	28	23	24
Npun_F0903	hypothetical protein	19	3	2	4	8	21	20	9	7	7	18	8	4	5	6	25	11	6	6	11
Npun_R0904	rhodanese	49	57	52	24	20	45	59	66	64	52	45	58	54	55	41	44	54	57	34	30
Npun_F0905	hypothetical protein	25	33	73	103	127	20	24	23	21	24	21	24	21	25	21	25	31	54	105	110
Npun_F0906	response regulator receiver modulated metal dependent phosphohydrolase	73	81	120	334	436	61	90	81	80	104	72	99	109	115	145	69	80	75	204	311
Npun_F0907	bifunctional N-acetylglucosamine-1-phosphate uridyltransferase/glucosamine-1-phosphate acetyltransferase	115	174	225	134	111	88	138	222	222	193	103	146	195	155	162	82	137	220	139	144
Npun_F0908	hypothetical protein	25	33	35	19	19	32	53	65	63	55	31	47	56	50	42	29	39	51	33	27
Npun_R0909	peptidase T2, asparaginase 2	63	175	258	182	131	55	103	174	185	200	54	213	234	166	198	61	162	231	169	165
Npun_R0910	hypothetical protein	35	120	180	110	109	42	75	133	138	132	36	146	167	118	129	41	121	165	126	127
Npun_R0911	GAF sensor protein	19	146	186	242	179	9	13	17	24	23	26	186	105	56	77	14	81	105	168	88
Npun_F0912	hypothetical protein	42	27	21	12	9	59	66	52	47	44	53	45	36	39	31	52	36	32	27	17
Npun_F0913	dihydroorotate dehydrogenase 2	31	23	18	11	8	35	53	42	40	41	38	39	34	30	29	30	31	24	17	16
Npun_R0914	hypothetical protein	715	577	761	657	657	591	504	672	780	652	570	424	500	614	561	541	498	691	649	505
Npun_r012	Xaa tRNA	68	172	156	169	205	76	70	90	85	80	37	46	49	48	43	58	117	136	135	256
Npun_r013	Xaa tRNA	10	33	26	22	33	13	14	14	17	14	4	7	7	7	6	10	22	21	21	42
Npun_F0915	TROVE domain-containing protein	76	179	161	149	153	71	66	84	69	58	48	58	64	49	49	64	112	138	123	196
Npun_R0916	hypothetical protein	0	1	1	0	2	1	2	2	2	2	1	2	1	1	1	1	2	1	1	1
Npun_F0917	hypothetical protein	22	17	10	9	15	56	32	22	25	17	46	17	14	20	13	41	29	19	16	13
Npun_R0918	peptidoglycan binding domain-containing protein	2	2	1	1	3	3	3	3	3	2	3	2	2	2	1	3	2	2	2	1
Npun_F0919	hypothetical protein	16	9	6	8	12	20	23	21	18	18	17	16	13	12	12	15	13	9	10	10
Npun_F0920	pyridine nucleotide-disulfide oxidoreductase dimerisation subunit	82	61	62	46	40	121	91	97	95	94	101	77	83	70	74	145	74	84	67	63
Npun_R0923	transposase family protein	157	126	136	170	196	179	232	193	201	198	166	195	183	187	169	164	166	151	168	185
predicted RNA	antisense: Npun_R0923	516	166	118	218	558	1756	552	366	346	445	1120	288	245	305	205	1630	354	293	505	478
Npun_F0925	hypothetical protein	12	22	34	20	39	25	33	31	28	27	19	21	24	30	16	30	39	37	35	30
Npun_F0926	2-isopropylmalate synthase	233	210	180	137	131	182	184	195	194	200	202	119	134	187	171	199	216	210	151	158
Npun_F0927	hypothetical protein	0	1	2	0	0	1	1	1	2	1	0	0	1	2	1	0	2	2	1	1
Npun_R0930	HEAT repeat-containing PBS lyase	29	31	29	42	51	40	51	39	36	36	32	46	35	37	40	35	40	29	43	54
Npun_R0931	N-acetyltransferase GCN5	4	4	4	6	12	4	6	6	8	5	4	7	7	7	5	4	5	6	5	5
Npun_F0932	ATP-dependent DNA helicase RecQ	3	52	74	80	59	1	1	3	6	7	1	2	1	1	1	2	28	38	57	36
Npun_F0933	peptidase S9 prolyl oligopeptidase	557	61	40	46	43	572	135	132	107	95	537	78	66	84	89	465	95	104	94	100
Npun_R0934	hypothetical protein	6	4	4	8	15	11	17	11	10	11	8	14	12	15	10	15	10	7	11	10
Npun_R0935	hypothetical protein	58	32	34	54	69	52	63	40	45	47	55	51	45	46	42	61	49	34	43	60
Npun_R0936	hypothetical protein	66	32	30	53	75	68	60	43	44	46	57	44	40	41	38	68	47	39	50	65
Npun_R0937	hypothetical protein	3	9	10	7	8	5	11	12	13	13	3	12	12	10	9	5	10	12	10	14
Npun_R0938	plasmid stabilization system protein	6	17	17	15	15	10	24	23	18	18	6	21	16	14	15	9	22	22	26	27
Npun_R0939	hypothetical protein	12	30	34	27	26	20	43	37	33	29	13	41	30	27	29	18	38	36	39	44
Npun_R0940	phenylalanyl-tRNA synthetase subunit alpha	51	93	95	84	64	52	92	91	82	70	48	92	70	62	65	49	93	94	86	86
Npun_F0941	stationary phase survival protein SurE	64	234	328	306	257	44	47	67	57	57	50	30	93	108	115	47	153	227	207	172
predicted RNA	-	105	451	749	659	541	53	77	135	156	122	71	96	136	145	119	78	357	595	555	351
Npun_F0942	beta-lactamase domain-containing protein	181	693	1037	907	583	85	119	218	227	183	111	140	186	186	173	105	421	750	631	421
predicted RNA	-	90	313	474	444	309	62	87	124	133	130	61	97	138	111	103	68	240	394	333	196
Npun_F0943	bifunctional riboflavin kinase/FMN adenylyltransferase	29	90	103	81	50	27	55	64	66	60	25	73	63	43	50	26	70	86	69	51
Npun_F0944	ATPase	41	371	723	1155	637	3	6	7	8	9	64	764	575	353	526	15	154	298	732	513
predicted RNA	-	14	139	272	444	295	9	4	4	9	8	27	333	258	196	224	18	87	139	409	217
predicted RNA	antisense: Npun_R0945	19	107	192	327	280	26	24	19	21	19	29	375	272	234	209	32	96	137	415	188
Npun_R0945	hypothetical protein	0	4	4	2	3	2	4	4	4	3	1	6	4	4	3	3	6	6	4	3
Npun_F0946	hypothetical protein	48	260	374	746	512	42	41	37	47	49	49	591	397	279	399	48	136	184	463	359
Npun_F0948	hypothetical protein	41	144	198	315	205	34	49	54	59	61	35	309	232	169	242	40	96	118	212	187
predicted RNA	-	239	137	153	229	360	419	345	216	229	256	333	271	318	347	306	375	201	153	238	277
Npun_F0949	preprotein translocase subunit SecA	490	352	377	567	556	451	533	464	463	557	475	556	614	551	680	425	365	339	435	543
Npun_F0950	hypothetical protein	8	17	28	28	36	11	21	19	20	23	11	34	41	26	28	10	18	18	26	27
Npun_F0951	hypothetical protein	2	3	7	5	10	4	7	6	6	5	2	11	12	9	8	3	5	5	7	8
Npun_F0952	methyltransferase type 11	3	6	7	5	7	3	9	7	6	8	2	15	12	9	10	3	6	4	6	7
Npun_R0953	hypothetical protein	63	236	180	48	45	16	19	44	54	37	14	11	12	12	6	61	227	210	73	45
Npun_R0954	peptidase S45, penicillin amidase	4	4	5	3	4	4	10	13	13	11	4	8	11	11	10	3	5	8	6	9
Npun_R0955	NAD(P)H-quinone oxidoreductase subunit 4	19	67	146	251	242	20	70	61	59	87	16	72	103	79	110	19	63	104	235	334
Npun_R0956	LuxR family transcriptional regulator	127	113	75	86	96	133	152	123	115	97	131	101	88	87	81	126	142	85	89	108
Npun_F0957	response regulator receiver sensor signal transduction histidine kinase	76	40	29	28	32	59	71	83	68	61	74	50	44	40	43	83	54	45	38	44
predicted RNA	-	650	8	2	4	8	357	12	6	4	4	757	8	6	3	5	414	7	4	3	3
Npun_R0958	hypothetical protein	848	6	2	5	10	534	8	4	3	4	1077	5	4	2	6	629	7	4	2	3
predicted RNA	-	879	26	1	5	8	567	37	1	2	3	1012	11	1	1	6	695	15	2	2	1
Npun_R0959	CsbD family protein	5678	729	14	36	49	2148	875	22	15	20	3068	282	10	6	15	2687	375	21	18	12
Npun_F0960	hypothetical protein	13	3	9	4	4	17	4	7	6	13	15	8	12	14	22	53	5	5	11	5
Npun_F0961	hypothetical protein	96	29	30	36	36	51	27	25	25	44	77	22	26	24	68	169	29	26	34	33
predicted RNA	-	583	522	972	1427	1127	896	919	988	1132	1241	571	594	1065	1129	1073	779	809	1238	1756	1491
Npun_F0962	RNP-1 like RNA-binding protein	1233	1234	2099	3299	2175	1618	1706	2063	2465	2896	1047	1428	2534	2382	2809	1405	1615	2356	2995	2981
predicted RNA	-	675	848	1641	2377	1644	1018	1209	1560	2083	2339	621	1138	2135	2055	2321	882	1099	1808	2391	2253
Npun_F0963	30S ribosomal protein S21	423	606	1045	1280	1140	862	959	1285	1448	1638	477	912	1595	1659	1873	747	829	1389	1815	1580
predicted RNA	-	139	202	298	350	309	241	294	364	393	441	143	277	453	460	538	219	264	413	511	462
predicted RNA	-	2429	391	7	17	26	1199	550	12	8	9	1637	176	6	3	7	1619	205	10	9	7
Npun_F0964	serine/threonine protein kinase	103	37	33	39	40	152	133	93	88	104	125	82	89	85	83	136	91	60	63	63
Npun_F0965	hypothetical protein	1726	383	860	396	95	759	272	399	368	770	1276	541	811	974	1933	2377	258	405	612	355
Npun_F0966	hypothetical protein	294	61	123	89	45	155	81	84	76	156	261	98	132	130	351	430	55	73	112	91
Npun_F0967	hypothetical protein	212	144	129	203	226	294	187	156	149	129	237	124	99	116	121	236	159	149	171	211
Npun_F0968	plasmid stabilization system protein	122	83	75	116	137	168	118	89	89	80	136	76	59	67	74	135	100	85	100	130
Npun_F0969	pentapeptide repeat-containing protein	67	83	153	88	75	89	206	213	205	177	64	91	136	96	89	95	109	134	114	165
Npun_F0970	amidohydrolase	25	48	34	26	17	29	74	66	62	61	25	64	44	35	42	27	53	41	32	35
predicted RNA	-	479	42	7	33	46	1197	191	33	33	30	912	89	9	10	12	725	93	40	61	69
Npun_R0971	hemerythrin HHE cation binding domain-containing protein	5806	495	70	309	435	10442	1774	256	301	272	8895	903	63	78	80	6638	940	344	496	539
predicted RNA	-	1078	94	13	47	95	2003	344	56	70	57	1815	191	19	25	26	1507	194	68	111	115
Npun_R0972	branched-chain amino acid transporter substrate-binding protein	10	7	6	7	18	18	28	18	17	18	19	18	15	16	15	23	15	9	11	14
Npun_R0973	serine/threonine protein kinase	12	10	11	16	28	22	30	20	18	19	18	19	16	18	12	20	18	12	20	23
Npun_F0974	GTP-binding protein TypA	272	1104	1327	692	373	373	846	711	695	808	268	757	733	394	576	313	934	1148	676	577
Npun_F0975	hypothetical protein	39	84	90	64	69	41	65	76	78	76	43	67	70	65	66	45	78	86	70	71
Npun_F0976	hypothetical protein	44	73	73	60	99	65	84	92	92	92	60	83	91	78	75	62	81	77	69	71
Npun_F0977	hypothetical protein	70	96	87	81	115	79	96	107	101	103	73	91	97	79	85	77	94	88	78	85
predicted RNA	-	571	246	150	120	114	506	593	377	369	309	528	373	308	389	323	507	343	269	199	261
Npun_R0978	arogenate dehydrogenase	9	20	16	11	8	10	16	17	16	14	10	15	13	12	12	10	19	21	13	12
Npun_F0979	pentapeptide repeat-containing protein	42	83	144	239	176	34	31	41	40	38	46	160	154	86	97	34	53	72	143	95
Npun_F0980	hypothetical protein	186	167	185	302	278	201	147	179	188	160	223	394	350	317	313	222	140	167	255	215
Npun_F0981	hypothetical protein	1040	797	1113	1044	775	1140	1154	1695	1616	1524	1061	1525	1812	1485	1889	1000	792	955	1096	986
Npun_R0982	hypothetical protein	2	6	8	12	30	2	5	5	7	5	2	4	3	3	3	4	9	4	12	15
Npun_R0983	hypothetical protein	53	27	44	342	723	40	41	31	28	34	50	33	23	35	69	60	32	23	174	284
Npun_F0984	hypothetical protein	5	9	8	6	13	9	9	8	7	7	7	8	6	6	4	8	9	11	8	5
Npun_R0985	hypothetical protein	21	16	18	14	17	16	19	19	21	27	20	27	17	17	21	15	19	15	16	17
Npun_R0986	heat shock protein DnaJ domain-containing protein	251	201	157	158	203	183	160	161	158	240	376	298	167	144	242	235	186	130	133	153
Npun_R0987	ATP-dependent Clp protease proteolytic subunit	2086	1455	1302	1121	1062	1733	1571	1748	1580	1775	2875	2532	1618	1686	2443	2130	1400	1227	1187	1044
Npun_R0988	ATP-dependent Clp protease-like protein	4427	2509	2678	2634	1882	2742	2239	2948	2772	3217	4393	3995	2851	2659	4192	3035	2050	1954	2132	1944
Npun_F0989	von Willebrand factor A	743	409	295	531	674	421	285	296	278	359	793	493	258	300	548	645	319	217	322	505
Npun_F0990	von Willebrand factor A	215	149	115	173	230	110	101	111	99	143	252	161	87	80	163	185	118	98	108	186
Npun_F0991	polysaccharide deacetylase	36	33	38	43	42	38	33	40	41	40	37	35	49	50	41	36	32	39	34	40
Npun_R0992	hypothetical protein	25	3	2	3	3	36	7	7	6	5	30	2	3	5	3	26	4	8	7	8
predicted RNA	-	643	17	14	46	91	404	33	49	54	58	602	12	11	12	15	667	57	80	93	87
Npun_R0993	hypothetical protein	1044	32	26	73	135	584	55	71	84	88	877	24	20	22	29	979	93	121	133	129
Npun_r014	Pro tRNA	5	5	4	4	9	6	8	3	6	4	4	7	3	3	3	4	7	4	4	5
Npun_F0994	lipoyl synthase	82	59	55	57	52	120	137	109	103	110	86	103	91	75	87	111	104	92	91	93
Npun_F0995	NAD(P)H-dependent glycerol-3-phosphate dehydrogenase	84	54	32	83	81	138	218	80	81	101	109	156	56	45	67	126	136	73	80	94
Npun_F0996	RNA polymerase sigma factor SigC	1304	6714	6666	6449	4532	31	82	132	120	126	0	1	1	1	0	488	3449	3763	4383	3054
predicted RNA	-	91	517	413	275	257	5	13	15	10	10	39	122	74	65	32	63	409	343	290	106
Npun_F0997	ferric uptake regulator family protein	262	289	283	273	273	368	403	338	324	272	248	324	320	278	296	327	289	298	282	303
Npun_R0998	peptidoglycan binding domain-containing protein	5361	1079	488	625	591	1490	1142	1251	1347	1391	3212	1056	921	2484	1407	2643	716	572	562	584
Npun_R0999	cobaltochelatase subunit CobN	68	38	27	20	21	38	40	50	55	50	54	39	45	55	47	48	34	34	24	24
Npun_F1000	GAF sensor signal transduction histidine kinase	9	10	8	7	7	9	13	12	13	11	9	12	9	9	9	10	12	11	7	7
Npun_R1001	RimK domain-containing protein ATP-grasp	0	2	0	0	1	1	4	4	4	3	1	5	3	2	1	1	3	1	1	0
Npun_R1002	hypothetical protein	55	66	43	25	19	57	75	83	80	62	58	75	60	51	41	51	61	53	31	27
Npun_F1003	metallophosphoesterase	15	36	30	26	21	22	53	40	44	36	24	52	38	41	31	22	40	35	28	22
Npun_F1004	hypothetical protein	18	28	21	22	33	34	55	38	37	32	24	44	30	31	26	27	35	28	30	26
Npun_R1005	globin	21	14	15	12	10	21	27	67	68	62	12	22	68	90	67	15	16	28	20	27
Npun_F1006	antibiotic biosynthesis monooxygenase	0	0	0	0	0	0	2	3	0	0	0	0	0	2	0	2	1	0	2	1
Npun_R1007	ATP-dependent DNA helicase PcrA	54	51	32	32	35	87	143	134	123	116	76	132	114	96	101	69	80	59	49	53
Npun_F1008	hypothetical protein	70	40	25	24	26	88	71	48	49	41	74	48	35	34	33	62	56	42	27	28
Npun_F1009	hypothetical protein	284	120	95	141	138	243	186	164	158	135	247	120	123	181	122	244	138	122	116	94
Npun_F1010	nitrogen regulatory protein P-II	465	314	240	346	417	481	380	333	340	283	473	288	263	333	265	510	323	286	289	234
Npun_F1011	carbonic anhydrase	528	353	258	393	374	402	349	373	336	316	439	282	270	317	278	416	332	290	279	235
Npun_R1012	integral membrane sensor signal transduction histidine kinase HepK	85	45	28	44	47	153	108	85	77	67	101	58	48	58	43	114	82	63	65	74
Npun_F1013	hypothetical protein	2141	1356	1617	1560	1335	2585	1662	1910	1999	1691	2270	1242	1516	1797	1374	2505	1551	1983	1943	1255
Npun_R1014	S-layer protein	94	76	46	40	39	121	146	164	148	127	128	125	129	125	123	94	83	75	54	55
Npun_R1015	hypothetical protein	165	89	72	101	113	236	216	170	159	159	221	166	132	115	123	183	135	96	106	108
Npun_F1016	histidine kinase	9	29	26	8	10	12	21	22	22	19	13	23	22	19	18	12	30	29	13	12
Npun_R1017	hypothetical protein	61	41	79	31	15	41	48	85	127	196	57	124	204	140	227	47	35	73	67	54
Npun_F1018	hypothetical protein	6	6	9	12	11	3	5	5	6	7	7	8	10	15	11	5	6	8	13	10
predicted RNA	antisense: Npun_F1018	2	120	205	76	28	5	33	102	176	288	6	206	294	139	266	6	83	193	151	100
Npun_R1019	short-chain dehydrogenase/reductase SDR	18	627	1216	473	127	22	118	383	624	984	31	677	840	363	698	25	326	823	611	322
predicted RNA	-	6	241	503	194	102	18	93	239	353	508	22	482	615	301	371	25	234	533	357	158
Npun_R1020	hypothetical protein	42	31	48	101	92	25	39	47	63	93	43	85	121	147	180	26	21	33	70	65
Npun_F1021	hypothetical protein	47	43	40	43	39	70	68	60	59	58	62	61	51	39	44	50	53	41	44	39
predicted RNA	-	578	419	106	259	545	1662	782	310	298	382	908	273	87	72	50	2559	1054	352	566	449
Npun_F1022	photosystem q(b) protein	1034	583	148	510	807	2565	1200	505	409	755	1358	315	105	87	61	3666	2025	621	937	773
predicted RNA	-	234	130	42	151	218	668	325	124	85	169	318	64	23	19	15	722	510	132	247	231
Npun_F1023	malic enzyme, NAD-binding	171	161	140	39	24	89	168	246	207	168	148	154	220	258	225	108	140	176	78	62
Npun_F1025	hypothetical protein	12	13	13	11	8	11	15	15	14	13	11	11	13	13	13	10	14	15	10	10
Npun_R1026	phospho-2-dehydro-3-deoxyheptonate aldolase	18	8	10	8	9	26	42	31	26	28	21	13	18	22	14	22	19	20	18	22
Npun_R1027	alpha amylase	743	9	8	24	36	990	52	53	63	44	875	10	7	12	16	773	18	47	66	61
Npun_R1028	hypothetical protein	15	23	18	10	11	18	25	27	25	22	13	24	19	18	20	14	24	21	15	14
Npun_R1029	transposase, IS4 family protein	884	522	481	833	797	870	905	615	653	773	819	731	704	706	753	825	617	455	641	847
predicted RNA	antisense: Npun_R1029	91	172	133	123	200	209	380	223	175	200	119	218	277	166	181	180	245	167	147	198
Npun_F1030	acylphosphatase	33	16	15	20	15	29	25	21	21	20	28	21	16	20	19	29	17	17	16	14
Npun_F1033	high light inducible protein	3	25	172	21	12	12	33	58	40	38	5	52	101	37	55	8	24	186	47	25
Npun_F1034	hypothetical protein	16	8	9	7	11	9	7	8	8	8	6	11	7	10	8	13	8	10	14	21
Npun_R1035	nitrogenase reductase	3	3	3	2	1	3	2	2	3	3	3	1	2	2	2	3	2	4	2	1
Npun_F1036	hypothetical protein	0	0	1	4	3	0	0	0	0	0	0	0	0	0	0	0	0	0	4	4
Npun_R1039	hypothetical protein	99	16	12	35	84	82	57	32	33	35	112	30	28	50	28	139	26	15	29	37
Npun_R1040	hypothetical protein	22	9	10	13	13	25	28	17	16	15	21	18	13	16	14	22	17	12	12	15
Npun_R1041	hypothetical protein	193	271	35	159	210	143	452	102	83	161	135	156	32	39	62	200	240	51	96	335
Npun_R1042	pentapeptide repeat-containing protein	26	30	28	31	28	25	42	39	40	46	23	40	36	31	32	25	31	34	34	29
Npun_R1043	hypothetical protein	7	9	7	5	7	16	32	22	24	25	13	37	26	19	16	13	16	10	9	8
Npun_F1044	3-deoxy-7-phosphoheptulonate synthase	37	31	31	28	30	39	30	20	19	18	35	17	21	17	21	32	27	23	19	23
Npun_F1045	RND family efflux transporter MFP subunit	8	13	16	15	15	10	10	12	11	12	9	7	10	7	7	8	13	15	14	13
Npun_F1046	acriflavin resistance protein	7	11	16	12	9	8	9	13	14	13	7	8	13	8	9	6	10	14	13	13
Npun_F1047	fatty acid desaturase	41	40	31	47	53	45	53	47	43	46	44	50	40	35	47	59	46	31	39	59
Npun_F1048	bifunctional sterol desaturase/short chain dehydrogenase	39	53	46	36	29	40	45	53	48	39	35	38	42	39	37	38	51	50	36	39
Npun_R1049	prevent-host-death protein	4	6	4	4	11	11	17	11	10	10	8	12	9	9	6	9	11	7	8	7
Npun_R1050	FdxN element excision controlling factor protein	5	4	2	2	8	13	15	11	9	8	13	9	7	8	6	11	7	4	6	5
Npun_F1051	hypothetical protein	0	2	1	1	3	1	4	3	3	3	1	2	2	1	1	1	6	2	3	3
Npun_F1052	hypothetical protein	0	0	0	0	1	0	1	1	1	1	0	0	1	0	0	0	1	0	0	1
Npun_F1053	hypothetical protein	0	0	0	0	0	0	1	0	0	0	0	0	0	0	0	0	0	0	0	0
Npun_R1054	S-adenosyl-L-homocysteine hydrolase	1844	1358	2352	3314	2220	1407	1119	1648	1800	1668	1459	924	1457	1421	1308	1362	1185	1792	2627	2621
Npun_F1055	MscS mechanosensitive ion channel	69	140	101	67	50	62	133	149	147	118	65	136	106	86	88	53	111	104	73	53
Npun_F1056	hydrophobe/amphiphile efflux-1 (HAE1) family protein	121	183	176	121	76	118	168	307	343	316	123	247	374	280	323	104	155	196	133	88
predicted RNA	-	173	184	205	126	71	164	207	388	399	336	150	263	396	314	331	142	175	252	165	107
Npun_F1057	hypothetical protein	154	134	124	120	78	107	159	264	268	253	126	221	305	321	299	111	121	159	137	157
Npun_F1058	peptidase M23B	11	12	10	14	17	12	17	20	20	21	11	22	21	25	20	12	14	15	16	26
Npun_R1059	MscS mechanosensitive ion channel	4	9	7	3	3	5	9	13	10	7	5	5	7	6	5	5	11	11	5	6
Npun_R1060	GAF sensor-containing diguanylate cyclase/phosphodiesterase	10	21	82	206	158	5	5	5	5	4	11	54	40	31	46	7	13	26	181	216
Npun_R1061	group 1 glycosyl transferase	5	9	7	7	7	3	3	4	6	7	2	4	2	6	8	3	6	8	7	10
Npun_R1062	hypothetical protein	7	12	9	8	10	5	7	9	12	13	4	12	8	17	16	7	10	12	14	22
Npun_R1063	glycosyl transferase family protein	28	22	17	27	26	12	11	17	26	30	9	25	15	37	37	16	17	27	35	63
Npun_R1064	group 1 glycosyl transferase	17	12	8	13	12	9	6	10	16	19	6	10	8	22	24	12	9	15	25	38
Npun_R1065	glycosyl transferase family protein	6	5	4	2	3	5	4	4	7	9	3	3	4	11	12	6	4	6	12	17
Npun_R1066	group 1 glycosyl transferase	8	6	6	3	3	4	2	4	7	9	2	2	2	9	10	5	5	7	13	18
Npun_R1067	hypothetical protein	6	4	4	3	4	4	3	3	6	7	2	2	2	7	8	5	5	6	11	12
Npun_R1068	ABC transporter	7	4	3	1	2	4	2	2	6	7	2	1	2	8	9	6	3	4	11	13
Npun_R1069	sugar transferase	29	11	6	1	3	12	5	6	13	21	7	3	3	18	28	18	9	13	31	51
Npun_R1070	lipopolysaccharide biosynthesis protein	24	17	14	7	6	9	7	8	16	28	5	5	5	12	24	15	11	14	21	37
Npun_R1071	group 1 glycosyl transferase	19	12	8	2	2	8	4	4	12	21	4	3	2	12	24	14	8	9	19	29
Npun_R1072	SAF domain-containing protein	144	102	63	33	32	67	82	65	110	160	46	33	33	78	116	108	160	149	144	212
Npun_R1073	group 1 glycosyl transferase	23	18	11	3	6	13	11	11	29	36	4	7	6	22	32	18	14	18	39	50
Npun_R1074	dTDP-4-dehydrorhamnose 3,5-epimerase	16	13	7	2	4	7	5	7	19	26	2	3	2	14	22	12	9	14	27	39
Npun_R1075	hypothetical protein	22	15	9	2	4	8	5	7	19	29	2	2	2	14	21	14	9	16	26	38
Npun_R1076	glycosyl transferase family protein	4	3	1	1	1	3	2	2	6	9	0	0	0	4	7	5	4	3	9	11
Npun_R1077	C-methyltransferase	18	12	7	2	2	10	8	8	22	25	3	2	3	18	22	16	11	13	32	37
Npun_R1078	NAD-dependent epimerase/dehydratase	81	55	41	16	20	26	16	26	77	115	9	7	8	60	84	43	31	61	101	143
predicted RNA	-	82	46	27	16	23	29	22	25	88	132	11	7	8	70	99	52	31	59	111	167
Npun_R1079	hydroxyglutarate oxidase	73	34	19	19	31	37	47	32	82	100	11	7	8	29	33	54	47	60	98	151
Npun_R1080	glucose-1-phosphate cytidylyltransferase	86	45	29	28	48	54	71	44	110	128	12	9	8	30	35	74	66	75	129	197
Npun_R1081	hypothetical protein	186	86	46	46	59	286	348	256	273	256	183	91	100	137	114	271	266	210	169	224
Npun_R1082	hypothetical protein	88	42	31	45	78	147	180	145	138	146	90	55	79	111	106	155	138	118	107	188
Npun_R1083	von Willebrand factor A	247	94	66	99	174	326	370	252	247	272	247	121	159	229	212	376	270	190	184	314
Npun_F1084	response regulator receiver protein	18	13	11	9	14	25	29	23	26	28	32	18	19	24	15	35	20	13	13	11
Npun_F1085	response regulator receiver protein	9	6	5	6	8	15	21	16	19	23	17	13	16	18	9	19	11	6	9	8
Npun_F1086	hypothetical protein	48	17	14	20	31	44	44	37	41	50	48	29	35	46	33	47	31	24	21	29
Npun_F1087	phenylalanyl-tRNA synthetase subunit beta	36	32	26	18	17	41	79	79	76	85	37	58	67	65	67	39	46	46	28	32
Npun_F1088	YciI-like protein	29	32	28	15	12	44	79	69	75	70	35	64	71	64	56	35	48	44	29	26
Npun_F1089	hypothetical protein	16	17	13	9	5	20	42	39	38	39	18	35	42	42	38	16	26	21	15	14
Npun_F1090	hypothetical protein	10	8	5	6	12	12	19	14	10	14	11	12	10	10	10	16	17	9	8	11
Npun_F1091	MazF family transcripitonal regulator	4	4	3	5	5	4	8	8	5	7	5	6	6	5	6	6	6	4	4	7
Npun_R1092	hypothetical protein	41	69	22	24	39	30	50	43	102	115	39	57	43	225	93	34	53	25	26	23
Npun_R1093	phage tail protein	53	81	34	42	53	35	57	53	117	124	45	61	52	221	86	35	58	33	33	31
Npun_R1094	hypothetical protein	65	96	15	45	63	31	65	54	147	168	44	60	50	306	119	38	63	20	29	30
Npun_R1095	GPW/gp25 family protein	150	166	13	104	154	59	104	79	231	249	75	81	72	383	131	74	97	24	49	47
Npun_F1096	hypothetical protein	29	21	17	19	37	30	42	41	32	27	27	23	25	36	17	38	31	31	25	18
Npun_R1097	hypothetical protein	84	92	35	50	57	54	73	83	147	164	62	81	62	195	116	55	70	43	41	42
Npun_R1098	Rhs element Vgr protein	20	35	7	18	32	19	29	21	48	58	20	29	16	93	46	20	32	10	12	15
Npun_R1099	hypothetical protein	14	28	2	12	30	11	18	10	33	38	11	21	10	74	26	14	25	4	9	9
Npun_R1100	hypothetical protein	10	19	1	9	20	7	14	8	21	22	9	12	6	44	17	8	16	3	5	6
Npun_R1101	phage tail protein	62	97	10	74	142	43	77	46	122	126	42	63	50	277	97	49	67	15	38	40
Npun_R1102	hypothetical protein	118	173	20	148	197	56	100	77	218	225	65	83	74	395	178	64	105	28	65	65
Npun_F1103	hypothetical protein	245	45	28	29	37	248	176	169	166	127	287	86	138	231	122	248	93	93	71	88
Npun_R1104	XisI protein-like protein	28	44	36	40	50	43	49	38	46	44	38	41	33	45	38	38	46	39	40	35
Npun_R1105	FdxN element excision controlling factor protein	19	38	34	29	44	31	45	34	43	38	30	43	35	40	32	29	41	40	35	30
Npun_F1106	hypothetical protein	217	48	30	46	49	171	84	75	92	84	199	58	57	118	81	180	60	52	45	52
Npun_R1107	FHA domain-containing protein	270	412	359	274	191	235	336	434	521	522	245	321	331	338	327	231	368	342	235	220
Npun_R1108	serine/threonine kinase	39	43	32	32	37	35	54	65	80	79	43	55	54	77	65	39	46	37	31	41
Npun_R1109	LuxR family transcriptional regulator	78	31	23	44	74	43	40	62	70	87	83	51	73	146	120	81	28	26	39	59
Npun_R1110	histidine kinase	96	29	28	56	119	50	42	69	73	85	106	63	93	193	131	155	36	32	53	63
Npun_F1111	hypothetical protein	659	499	48	343	403	341	413	393	1295	1415	424	305	325	2416	836	354	353	102	240	189
Npun_F1112	phage tail sheath protein	943	671	66	411	456	397	450	517	1708	2087	592	380	373	3112	1338	438	432	136	285	243
Npun_F1113	phage tail protein	600	535	89	270	363	326	385	386	1471	1555	466	378	323	3138	1169	372	408	146	269	213
Npun_F1114	phage tail protein	341	317	48	169	238	225	306	269	969	1098	281	276	233	2254	827	239	279	87	177	150
Npun_F1115	hypothetical protein	318	295	43	157	187	204	309	259	933	1123	248	271	221	2033	748	207	262	79	159	134
predicted RNA	-	277	283	42	123	150	152	244	230	712	860	201	216	169	1571	620	161	228	74	134	113
Npun_F1116	hypothetical protein	148	149	22	73	88	84	144	127	404	475	109	127	99	938	353	93	129	39	79	64
Npun_F1117	forkhead-associated protein	133	78	20	41	61	94	114	95	217	279	121	88	79	508	233	103	82	36	49	49
Npun_F1118	serine/threonine protein kinase with Chase2 sensor	26	22	7	14	25	23	29	23	56	63	24	24	24	105	57	24	22	10	14	18
predicted RNA	-	226	45	135	44	12	258	53	127	71	178	290	160	287	410	501	809	39	67	159	81
Npun_F1119	hypothetical protein	362	44	128	58	50	230	43	80	76	214	287	129	225	279	510	780	45	74	127	104
Npun_F1120	hypothetical protein	0	0	0	0	0	0	0	0	0	0	0	0	0	0	0	0	0	0	0	0
Npun_R1121	hypothetical protein	0	1	1	1	4	1	3	3	3	4	0	3	4	4	2	1	2	2	3	2
Npun_R1122	PAP fibrillin family protein	13	21	21	27	41	19	23	25	25	26	17	22	26	27	22	18	21	22	30	26
Npun_R1123	ribose-5-phosphate isomerase A	362	375	510	512	399	196	272	482	478	503	245	280	510	439	473	221	285	428	451	391
Npun_F1124	hypothetical protein	6	8	7	20	45	9	9	9	10	10	7	8	10	13	8	8	8	7	12	16
Npun_R1125	pentapeptide repeat-containing protein	5	4	4	6	10	6	4	3	4	4	6	3	3	4	4	9	4	4	4	7
Npun_R1126	hypothetical protein	0	1	1	1	1	1	3	1	2	2	0	0	1	1	1	2	1	1	1	1
Npun_F1127	S-layer protein	22	30	25	45	54	39	100	34	43	53	38	113	36	35	48	27	31	27	39	42
Npun_R1128	hypothetical protein	314	231	289	478	545	343	280	208	213	220	324	203	175	179	179	355	268	236	389	385
Npun_F1129	hypothetical protein	61	50	45	14	6	28	31	31	24	27	27	22	22	16	16	33	34	33	15	13
Npun_R1130	YjgP/YjgQ family permease	18	24	17	17	20	28	73	48	51	54	26	78	53	45	43	25	37	27	21	20
Npun_R1131	ABC transporter	51	63	53	66	60	71	135	89	85	99	62	138	79	65	81	60	79	65	66	65
Npun_R1132	OstA family protein	147	155	132	183	150	177	318	204	203	217	152	338	185	160	193	151	188	163	164	176
Npun_R1133	hypothetical protein	114	123	101	97	78	125	246	201	187	251	127	247	227	192	221	115	163	121	107	94
Npun_R1134	ferredoxin thioredoxin reductase, beta chain	418	367	293	333	293	363	573	481	463	560	424	559	499	427	475	379	444	338	287	293
Npun_F1135	hypothetical protein	87	84	77	29	41	77	86	132	152	112	89	86	131	199	97	93	88	122	61	49
Npun_R1136	hypothetical protein	49	107	268	485	384	6	7	12	19	26	13	13	14	12	14	19	51	150	313	263
Npun_R1137	hypothetical protein	25	12	12	23	35	24	22	20	19	23	28	14	20	20	21	22	16	13	17	50
Npun_F1138	hypothetical protein	4	5	5	3	4	6	6	12	9	8	6	6	20	10	9	4	5	7	4	7
Npun_F1139	carbohydrate-selective porin OprB	4	6	5	4	4	5	6	9	9	9	5	7	13	7	7	4	6	7	4	4
Npun_F1140	hypothetical protein	12	13	15	9	10	10	12	17	21	21	11	14	27	15	16	9	12	14	9	9
Npun_F1141	hypothetical protein	9	9	12	8	12	15	18	23	20	19	12	17	29	25	13	16	16	19	16	9
Npun_F1142	glyoxalase/bleomycin resistance protein/dioxygenase	0	1	1	0	2	1	3	2	1	1	0	1	2	0	0	0	3	2	2	1
Npun_F1143	hypothetical protein	45	24	25	39	63	73	70	48	49	48	60	43	42	48	36	71	42	34	44	41
Npun_R1144	PilT domain-containing protein	657	272	201	238	253	559	361	300	300	353	629	252	255	265	341	556	262	197	207	224
Npun_F1145	coproporphyrinogen III oxidase	9	9	7	9	9	12	14	10	11	11	10	13	13	11	13	10	12	8	6	9
Npun_F1146	nucleotidyl transferase	3	4	2	3	5	7	9	6	8	8	4	9	8	8	8	6	6	4	3	3
Npun_F1147	RNA methylase	4	6	7	5	4	3	9	8	9	10	5	10	11	8	11	4	7	6	4	6
predicted RNA	-	93	195	660	473	323	17	13	31	76	79	36	21	50	78	58	67	112	586	450	183
Npun_F1148	hypothetical protein	446	1004	3449	2641	1817	42	35	125	286	313	89	55	145	209	183	212	503	2883	2301	921
predicted RNA	antisense: Npun_R1149	167	388	1112	796	559	19	17	50	93	99	44	25	52	70	61	74	194	934	689	303
Npun_R1149	FAD dependent oxidoreductase	70	51	71	117	97	81	86	76	70	83	73	74	72	65	81	62	56	53	99	109
Npun_R1150	peptidase U61, LD-carboxypeptidase A	5	16	37	67	63	8	8	8	10	11	6	7	9	8	9	6	12	20	59	59
Npun_R1151	hypothetical protein	0	15	42	123	198	0	2	3	5	7	0	4	7	7	3	0	19	43	187	81
Npun_R1152	hypothetical protein	6	142	368	894	879	3	8	15	29	41	4	21	26	27	28	6	100	237	828	542
Npun_F1153	HPP family protein	74	100	168	138	132	147	42	60	71	57	109	43	68	52	33	109	92	161	109	53
Npun_R1154	hypothetical protein	204	168	146	167	178	234	239	173	145	149	221	221	172	170	176	217	173	137	160	199
Npun_R1155	HEAT repeat-containing PBS lyase	101	92	61	107	150	99	137	69	53	67	103	139	90	93	108	106	92	47	83	144
Npun_F1156	hypothetical protein	210	75	23	45	62	3520	1143	471	328	329	2289	528	87	94	72	3007	1344	693	720	805
Npun_r015	Ser tRNA	3	5	3	4	3	2	2	2	5	3	2	3	2	1	3	2	4	3	1	2
Npun_F1157	ferredoxin 2Fe-2S	69	75	75	72	63	62	59	64	58	56	63	61	58	50	51	71	72	68	61	59
Npun_F1158	nuclease	15	31	36	29	21	16	26	29	29	30	15	31	32	25	26	16	30	29	28	29
Npun_F1159	inositol monophosphatase	14	39	46	30	18	14	32	34	34	33	13	38	40	31	31	12	35	38	31	29
Npun_F1160	heat shock protein DnaJ domain-containing protein	86	463	1255	916	535	95	189	182	213	231	102	689	776	352	469	112	305	340	497	293
Npun_F1161	ATP phosphoribosyltransferase regulatory subunit	133	389	1025	863	463	187	251	244	249	283	138	627	695	351	488	184	317	336	476	316
Npun_F1162	hypothetical protein	13	45	102	92	71	22	34	24	28	32	17	71	71	35	44	22	36	39	55	35
Npun_R1163	PilT domain-containing protein	2	3	3	3	7	6	13	7	6	6	5	11	7	7	5	6	6	4	5	6
Npun_R1164	hypothetical protein	6	5	4	7	20	16	26	16	12	11	12	17	11	11	6	15	15	7	11	10
Npun_R1165	GUN4 domain-containing protein	15	7	5	16	20	27	20	10	14	15	18	13	8	8	10	19	18	9	10	13
Npun_F1166	4Fe-4S ferredoxin	157	61	34	40	43	188	145	119	106	115	176	108	105	97	116	145	95	57	48	54
Npun_F1167	ABC transporter	97	64	64	64	80	116	94	61	59	58	91	58	48	55	46	92	89	66	64	70
predicted RNA	-	186	91	75	342	264	2627	1281	686	442	488	191	90	72	152	115	1554	1018	655	831	1285
predicted RNA	antisense: Npun_F1167	248	127	134	180	235	159	90	147	143	136	100	95	73	157	115	198	115	175	195	283
Npun_F1169	cytochrome C6	345	91	72	51	61	217	121	74	111	75	192	66	76	98	87	271	100	75	67	90
Npun_F1170	hypothetical protein	9	2	2	0	1	9	8	5	4	3	8	3	4	3	2	12	5	3	2	1
Npun_R1171	hypothetical protein	18	11	9	10	19	27	40	24	21	22	17	19	20	20	16	29	26	17	17	22
Npun_F1172	TonB-dependent receptor, plug	1	1	1	1	1	3	3	1	2	1	1	1	3	1	2	2	1	1	1	4
Npun_F1173	hypothetical protein	1	5	4	2	2	4	5	6	6	4	2	6	4	1	2	2	5	4	4	3
Npun_R1174	N-acetyltransferase GCN5	0	0	0	0	2	0	2	1	1	1	0	2	2	2	1	1	2	1	1	1
Npun_F1175	hypothetical protein	26	65	50	57	45	47	123	61	87	82	31	151	51	35	48	43	81	56	61	50
Npun_R1176	phosphoenolpyruvate-protein phosphotransferase	93	29	19	16	11	112	111	58	48	43	92	51	27	34	23	120	84	55	41	38
Npun_R1177	hypothetical protein	21	14	15	11	8	28	25	17	14	13	21	29	13	14	12	27	22	18	20	13
predicted RNA	-	21	231	505	635	214	14	13	12	16	19	24	454	214	112	206	13	100	164	532	146
Npun_R1178	hypothetical protein	29	712	1405	2098	664	4	5	11	21	40	41	1460	764	417	797	12	271	398	1452	460
Npun_F1179	N-acetyltransferase GCN5	74	71	68	22	8	69	72	121	102	81	75	68	54	56	44	66	65	93	44	28
Npun_R1180	hypothetical protein	40	18	26	29	38	123	142	155	104	76	45	20	63	68	41	105	79	123	102	201
Npun_F1181	hypothetical protein	0	0	1	2	4	4	6	4	3	3	1	3	3	3	2	4	3	2	5	5
Npun_F1182	hypothetical protein	43	5	5	6	10	46	23	13	14	14	19	3	2	4	8	81	32	22	44	50
Npun_F1183	multi-sensor signal transduction histidine kinase	8	9	9	9	10	6	8	9	7	7	5	9	7	4	5	8	9	11	12	12
Npun_F1184	response regulator receiver protein	68	268	434	995	622	31	51	81	103	128	57	108	132	101	104	50	132	207	568	317
predicted RNA	antisense: Npun_F1184	305	137	58	77	289	636	351	142	97	105	397	150	60	61	65	422	266	115	120	185
Npun_F1185	multi-sensor signal transduction histidine kinase	94	45	29	34	39	136	128	77	56	56	128	88	49	43	44	116	77	49	46	46
Npun_R1186	hypothetical protein	1	22	13	10	21	1	8	12	17	13	5	10	11	8	6	6	26	13	18	11
Npun_F1187	tRNA pseudouridine synthase B	13	30	45	48	30	13	21	27	25	22	13	23	26	25	23	13	31	40	47	30
Npun_F1188	alpha/beta hydrolase fold protein	22	63	64	49	35	22	35	44	44	39	20	43	41	32	31	22	51	57	52	36
Npun_R1189	hypothetical protein	266	328	531	394	476	442	630	561	539	600	379	473	556	524	549	406	543	642	530	628
Npun_R1190	RNA methyltransferase	282	289	349	359	430	416	495	479	437	492	419	383	534	548	582	453	459	441	450	545
Npun_R1191	ribonuclease III	312	222	269	335	424	539	494	418	436	455	511	319	445	474	443	545	428	401	420	481
predicted RNA	-	849	1047	1288	1054	921	766	483	619	631	580	638	303	424	324	328	787	845	1129	886	598
Npun_R1192	anti-sigma-factor antagonist	3660	4030	5105	4435	3565	3020	1867	2445	2379	2311	2602	1188	1646	1210	1241	3029	3196	4240	3478	2313
Npun_R1193	carbamoyl phosphate synthase small subunit	488	169	157	112	101	429	409	453	404	380	469	241	333	392	366	393	249	291	206	206
Npun_F1194	hypothetical protein	135	112	138	202	199	154	158	124	128	148	128	145	116	84	104	135	142	116	155	160
Npun_R1195	anthranilate phosphoribosyltransferase	49	21	14	9	7	40	48	58	57	44	47	36	43	56	42	36	27	33	18	19
Npun_R1196	D12 class N6 adenine-specific DNA methyltransferase	1	2	1	1	4	2	7	6	4	4	1	6	3	3	2	3	5	2	3	4
Npun_R1197	phage Gp37Gp68 family protein	26	22	16	24	40	30	38	34	37	36	25	31	29	32	25	32	30	21	27	32
Npun_R1198	hypothetical protein	7	20	22	21	29	13	25	30	28	24	10	25	23	22	11	15	29	23	32	21
Npun_F1199	high light inducible protein	14	23	63	24	15	15	48	36	39	49	14	30	49	24	38	13	24	53	28	34
Npun_R1200	hypothetical protein	6	17	23	8	6	13	22	30	28	18	6	16	18	12	11	10	26	29	19	20
Npun_R1201	hypothetical protein	5	17	26	9	7	12	22	31	30	21	6	15	17	13	12	12	27	37	23	24
Npun_R1202	hypothetical protein	57	144	180	70	34	68	89	160	148	103	56	63	71	51	52	67	133	189	114	95
Npun_F1203	multi-sensor signal transduction histidine kinase	8	11	43	71	100	13	16	14	16	14	9	9	10	8	9	14	16	27	143	279
Npun_F1204	cyclase family protein	60	25	27	35	36	57	52	63	63	51	57	45	51	58	44	52	39	41	43	61
Npun_F1205	aldehyde dehydrogenase	83	222	163	175	144	70	70	136	136	112	65	89	84	60	63	74	164	155	119	83
Npun_r016	Xaa tRNA	60	141	120	158	259	88	77	89	62	74	18	32	48	50	47	62	86	96	133	381
Npun_F1207	hypothetical protein	135	389	211	239	384	100	116	108	81	81	43	60	78	65	62	104	193	183	170	753
predicted RNA	-	71	249	129	125	225	72	91	77	46	47	25	43	46	40	35	60	126	116	114	457
Npun_F1208	hypothetical protein	217	276	83	302	589	101	150	71	53	97	146	103	67	83	147	215	177	78	156	596
Npun_r017	Phe tRNA	44	66	26	67	160	31	46	24	20	24	37	30	26	27	34	57	48	25	47	225
Npun_F1209	hypothetical protein	56	88	31	79	148	30	48	27	21	26	35	29	23	20	30	44	52	34	42	250
Npun_F1210	phosphonate ABC transporter periplasmic phosphonate-binding protein	78	686	1239	1738	1039	25	24	33	25	18	142	2010	1353	908	1192	47	389	685	1368	751
predicted RNA	-	57	649	1126	1641	879	17	18	27	21	15	100	1695	1148	728	1048	30	316	552	1189	683
Npun_F1211	integral membrane sensor hybrid histidine kinase	12	178	281	400	309	6	9	13	11	8	24	592	374	279	315	11	119	189	378	203
Npun_F1212	response regulator receiver sensor signal transduction histidine kinase	5	73	123	157	137	3	6	9	8	7	7	262	155	119	133	5	53	82	183	107
Npun_F1213	small GTP-binding protein	6	31	30	29	21	6	13	21	21	17	7	69	39	24	36	5	22	24	25	25
Npun_R1214	glyoxalase/bleomycin resistance protein/dioxygenase	3	5	5	3	2	3	3	8	6	7	3	3	6	7	5	3	5	6	3	2
Npun_F1215	dienelactone hydrolase	0	2	1	0	0	0	1	2	2	2	1	3	3	1	2	1	1	1	1	0
Npun_F1216	aliphatic sulfonate ABC transporter substrate-binding protein	0	1	2	1	2	1	1	2	3	2	1	2	3	2	2	1	1	2	1	1
Npun_F1217	hemolysin-type calcium-binding region	125	51	400	374	315	195	230	170	199	262	135	20	133	255	146	196	169	229	363	405
Npun_R1218	filamentous hemagglutinin outer membrane protein	127	32	26	21	24	42	26	50	57	53	83	32	47	81	55	65	21	25	21	28
Npun_F1219	polypeptide-transporter domain-containing protein	84	66	75	70	71	33	35	59	70	70	59	51	72	101	79	52	45	56	60	63
Npun_F1220	pentapeptide repeat-containing protein	32	16	12	8	12	39	36	72	76	70	51	52	46	87	72	49	28	41	47	44
Npun_F1221	hypothetical protein	466	157	194	154	149	229	159	162	126	217	364	198	265	344	645	715	114	118	198	255
predicted RNA	-	365	131	158	115	124	227	149	141	105	183	335	177	222	282	589	670	99	104	170	228
Npun_F1222	hypothetical protein	136	34	40	50	46	90	46	56	44	67	122	45	62	67	178	217	35	40	51	71
Npun_F1223	hypothetical protein	6	3	2	4	10	13	12	11	5	4	8	5	6	8	5	23	11	5	10	5
Npun_F1224	hypothetical protein	7	544	289	2063	1896	6	24	26	40	40	4	18	11	9	7	11	333	131	1404	929
Npun_R1225	ABC transporter	1	9	14	3	3	4	13	17	13	13	3	17	16	11	7	3	16	18	10	5
predicted RNA	antisense: Npun_R1225	14	384	185	1320	1319	23	28	24	38	37	14	20	16	15	13	24	202	83	851	650
Npun_R1226	hypothetical protein	9	38	41	19	15	11	24	34	36	31	12	32	33	23	20	12	41	49	23	13
Npun_R1227	filament integrity protein	2	15	16	6	6	3	9	14	15	10	3	14	11	8	6	3	16	16	9	6
Npun_F1228	hypothetical protein	97	144	195	119	79	64	101	111	117	122	85	107	114	98	109	60	109	144	114	84
Npun_R1229	glycosyl transferase family protein	456	730	625	373	232	559	586	769	695	610	505	547	537	335	340	467	688	684	438	291
Npun_F1230	chaperonin GroEL	1667	1102	2790	1343	405	1538	958	2184	2420	1696	1289	985	2860	1748	1755	1316	1045	2468	1559	916
Npun_F1231	magnesium and cobalt transporter CorA	12	105	98	31	25	20	35	55	60	48	15	33	40	26	23	21	106	116	46	25
Npun_F1232	hypothetical protein	13	148	162	53	31	16	43	80	86	62	12	42	55	35	30	17	134	177	71	44
Npun_r018	-	27937	16952	15585	19659	14728	19484	15711	13567	11757	10531	17763	13429	10643	10593	8241	22789	16393	13724	14599	9944
Npun_F1233	ribonuclease III	29	31	37	30	35	27	28	26	21	23	22	21	21	21	17	27	33	35	29	25
Npun_F1234	oxidoreductase domain-containing protein	11	121	109	130	89	8	9	13	17	17	7	11	10	8	9	9	71	75	86	61
Npun_F1235	hypothetical protein	0	1	1	0	0	0	0	0	0	0	0	0	0	0	0	0	1	0	0	0
Npun_R1236	integral membrane sensor signal transduction histidine kinase	31	19	12	45	93	27	42	36	27	33	34	40	30	34	46	50	28	22	32	96
Npun_F1237	deaminase-reductase domain-containing protein	18	9	10	14	21	20	19	15	14	15	15	12	15	17	14	17	15	12	15	21
Npun_F1238	hypothetical protein	40	83	62	63	57	53	125	139	126	112	56	157	133	96	119	41	78	69	67	68
Npun_F1239	hypothetical protein	193	152	137	192	238	271	289	224	210	199	228	232	245	257	257	230	182	153	191	219
Npun_R1240	hypothetical protein	279	222	245	139	93	274	330	472	466	373	265	333	450	424	354	255	249	331	216	183
Npun_R1242	signal peptide peptidase SppA, 67K type	30	59	74	84	75	32	73	68	70	92	30	87	106	87	102	30	60	64	75	82
Npun_R1243	isopentenyl pyrophosphate isomerase	32	29	30	34	29	29	47	48	43	49	33	51	53	51	55	29	31	29	31	34
Npun_F1244	hypothetical protein	2	3	3	2	4	5	10	8	7	7	4	10	9	6	5	7	7	4	5	3
Npun_R1245	hypothetical protein	1395	180	130	471	622	1135	458	273	271	280	1026	158	158	360	260	1164	356	234	310	437
Npun_R1246	hypothetical protein	4	4	13	344	506	4	1	1	1	2	2	1	0	1	1	3	2	6	197	260
predicted RNA	-	1	3	12	325	587	0	0	0	0	1	0	0	0	0	0	1	2	5	221	252
Npun_R1247	hypothetical protein	1	2	1	1	1	1	0	0	1	0	0	0	0	0	0	0	1	1	1	0
Npun_R1248	hypothetical protein	0	0	0	0	0	0	0	0	0	0	0	0	0	0	0	0	0	0	0	0
Npun_R1251	phenylacetate-CoA ligase	21	23	25	15	21	27	37	37	35	31	26	33	31	41	33	28	29	31	23	24
Npun_F1252	serine/threonine protein kinase	54	37	36	80	103	49	67	52	51	53	55	81	58	52	70	55	40	33	54	76
Npun_F1253	protein kinase	34	126	173	272	203	23	44	42	41	49	39	236	172	132	175	24	75	91	177	168
Npun_R1254	hypothetical protein	1	1	1	1	2	54	53	49	25	24	1	2	1	1	0	63	48	26	34	28
Npun_F1255	small multidrug resistance protein	0	0	0	0	0	5	3	4	3	2	0	0	0	0	0	6	7	3	4	4
Npun_R1256	serine/threonine dehydratase	13	6	6	6	6	14	13	11	10	8	14	6	7	9	8	13	9	9	7	9
Npun_F1257	short-chain dehydrogenase/reductase SDR	11	10	7	2	3	9	11	5	5	10	6	4	3	4	7	14	11	8	8	14
Npun_F1258	heavy metal transport/detoxification protein	82	7	4	4	8	122	24	12	16	12	118	7	3	4	4	127	14	12	19	16
Npun_R1259	hypothetical protein	174	39	23	33	41	73	35	45	43	42	136	34	32	44	42	120	33	30	28	39
Npun_R1260	3-deoxy-7-phosphoheptulonate synthase	13	9	8	5	3	44	15	14	17	18	19	9	11	11	11	18	11	13	9	14
Npun_R1261	anthranilate phosphoribosyltransferase	8	6	6	5	6	33	7	8	10	13	12	5	8	6	7	9	6	8	6	13
Npun_R1262	tryptophan synthase subunit beta	10	6	6	6	6	31	8	8	10	13	14	7	9	6	8	11	6	9	6	12
Npun_R1263	tyrosinase	5	4	3	4	4	22	6	5	7	8	7	4	5	4	4	7	5	6	4	10
Npun_R1264	tryptophan synthase subunit alpha	1	4	4	2	1	15	3	4	3	3	3	2	3	2	2	4	5	6	3	7
Npun_R1265	indole-3-glycerol-phosphate synthase	2	4	4	2	1	16	4	4	4	3	3	2	2	3	2	4	4	6	4	7
Npun_R1266	anthranilate synthase	1	1	0	0	0	13	3	2	2	2	2	1	1	1	0	3	3	2	2	5
Npun_R1267	3-dehydroquinate synthase	2	5	4	4	3	9	11	9	10	9	2	6	5	4	5	8	19	14	9	10
Npun_R1268	DSBA oxidoreductase	0	1	1	1	2	5	6	4	5	4	0	3	2	2	2	4	8	5	4	5
Npun_R1269	prephenate dehydrogenase	1	3	2	3	4	7	8	7	7	7	1	4	4	2	2	7	11	8	7	8
Npun_R1270	group 1 glycosyl transferase	1	4	5	3	3	17	14	10	11	12	3	7	5	4	4	16	22	17	13	14
Npun_R1271	hypothetical protein	7	5	8	5	2	44	16	15	14	15	16	8	13	9	10	16	10	13	12	24
Npun_R1272	hypothetical protein	0	1	1	0	0	28	9	2	2	4	5	2	2	1	2	7	4	3	4	12
Npun_R1273	hypothetical protein	0	0	1	1	0	21	8	2	1	2	4	1	1	1	1	5	4	2	3	11
Npun_R1274	hypothetical protein	0	0	1	0	0	21	9	3	2	2	3	1	1	1	1	5	4	2	2	8
Npun_R1275	Glu/Leu/Phe/Val dehydrogenase	0	0	0	0	0	17	6	2	1	1	2	0	0	0	0	3	2	1	1	7
predicted RNA	-	498	159	75	158	316	479	203	107	140	139	363	89	74	106	81	393	184	119	115	106
Npun_R1276	thiamine pyrophosphate binding domain-containing protein	5	4	3	3	3	33	12	7	6	6	8	4	3	2	2	9	8	6	6	15
Npun_F1277	PAS/PAC sensor signal transduction histidine kinase	14	3	3	2	2	39	23	30	16	13	25	4	6	9	5	30	15	21	14	15
Npun_F1278	AraC family transcriptional regulator	13	8	6	3	4	39	37	35	23	15	23	11	9	11	8	26	26	26	19	19
Npun_R1279	hypothetical protein	6	10	10	11	20	12	20	13	10	14	9	10	8	6	6	12	18	12	13	18
Npun_R1284	cyclic peptide transporter	1	1	1	1	2	32	31	19	14	12	1	2	1	1	1	39	34	21	25	21
Npun_R1285	group 1 glycosyl transferase	8	6	5	5	6	88	75	45	38	35	8	6	4	4	4	148	123	83	75	65
Npun_R1287	hypothetical protein	3	2	2	3	5	123	112	70	50	40	3	6	5	4	2	144	69	46	84	56
Npun_R1288	hypothetical protein	3	3	2	3	5	121	105	66	54	42	3	6	5	4	2	176	89	69	110	80
Npun_R1289	phosphopantetheine-binding protein	16	13	12	16	23	425	358	243	186	144	17	19	16	14	10	689	364	331	409	344
predicted RNA	-	15	13	13	14	20	340	299	209	176	129	15	17	14	11	8	540	358	303	354	284
Npun_R1290	ferredoxin	19	17	16	19	30	452	367	262	209	162	20	27	19	18	13	688	375	357	461	354
Npun_R1291	hypothetical protein	23	19	17	21	34	435	369	251	205	161	23	28	22	23	15	680	354	333	415	322
predicted RNA	-	15	11	10	12	20	326	292	166	133	99	15	19	17	18	10	463	188	151	261	167
Npun_R1292	2-nitropropane dioxygenase	16	12	10	14	20	276	221	141	125	99	15	15	12	11	9	478	254	207	246	190
Npun_R1293	beta-ketoacyl synthase	12	9	7	11	16	290	226	152	125	97	13	11	8	7	5	503	234	226	276	221
Npun_R1294	beta-ketoacyl synthase	22	15	13	22	26	396	269	205	192	151	20	15	11	11	8	726	385	385	401	343
Npun_R1295	hypothetical protein	12	8	7	16	21	207	147	104	120	100	14	9	6	7	4	441	267	209	242	205
Npun_F1296	hypothetical protein	74	47	45	75	104	1859	1193	761	738	522	78	50	38	38	25	3493	1529	1355	1683	1417
predicted RNA	-	36	26	21	36	61	1185	802	538	437	315	39	29	24	20	14	2034	740	726	1020	762
Npun_F1297	secretion protein HlyD	12	9	8	12	13	265	176	129	124	94	11	7	6	6	3	434	244	250	262	209
Npun_F1298	DevC protein	0	0	0	1	1	50	38	29	19	14	1	1	1	0	0	41	18	14	31	23
Npun_F1299	ABC transporter	3	2	1	2	3	54	35	28	22	19	4	2	2	1	1	80	43	39	47	37
Npun_F1300	hypothetical protein	2187	96	24	88	140	3138	437	87	94	86	2485	113	12	8	9	1781	328	195	174	150
predicted RNA	-	1145	66	26	56	84	1839	273	65	54	52	1398	78	7	5	6	1039	221	136	119	103
Npun_R1301	TrkA domain-containing protein	8	8	12	8	10	9	7	7	7	6	9	11	13	6	8	9	10	9	8	9
Npun_R1302	glucosamine-6-phosphate deaminase	13	115	387	295	300	5	10	14	28	37	40	307	419	161	197	15	51	62	135	75
Npun_F1303	HAD family hydrolase	17	25	30	28	21	18	32	20	19	21	19	27	27	18	21	16	24	22	21	21
Npun_R1304	PadR-like family transcriptional regulator	127	94	100	106	71	87	77	96	94	83	95	88	124	86	92	90	77	74	77	74
Npun_R1305	AraC family transcriptional regulator	36	37	29	27	23	43	47	44	49	44	41	54	47	40	47	40	36	27	26	29
Npun_F1306	short-chain dehydrogenase/reductase SDR	58	60	58	45	35	49	42	48	43	36	50	27	45	45	39	47	50	61	45	41
Npun_F1307	hypothetical protein	23	717	641	668	786	7	49	65	128	118	32	143	101	79	76	31	531	479	580	293
Npun_R1308	aspartyl/glutamyl-tRNA amidotransferase subunit A	114	228	252	123	84	97	128	188	179	155	101	127	138	118	129	98	192	233	135	96
Npun_F1309	pyruvate phosphate dikinase	160	110	118	133	103	232	159	137	123	133	166	105	110	96	110	260	185	155	167	131
Npun_F1310	cupin	55	47	62	47	43	51	52	52	52	57	41	42	59	50	54	55	57	57	58	57
Npun_R1311	hypothetical protein	85	336	372	250	156	75	112	140	127	107	79	486	371	267	284	80	238	253	201	145
Npun_R1312	hypothetical protein	18	255	342	269	218	16	54	31	34	35	24	426	321	206	175	35	218	221	245	107
predicted RNA	-	12	231	346	280	217	8	23	20	21	19	13	365	292	172	152	20	194	199	245	94
Npun_R1313	adenylate/guanylate cyclase with Chase sensor	8	171	324	224	132	5	8	7	9	11	15	325	280	136	178	7	99	146	157	60
Npun_R1314	hypothetical protein	34	435	860	683	349	5	7	11	18	24	65	673	620	297	386	15	210	321	374	152
Npun_F1315	3-phosphoshikimate 1-carboxyvinyltransferase	209	43	51	54	52	194	119	104	94	86	187	79	113	155	131	169	60	72	71	77
Npun_F1316	hypothetical protein	0	0	0	0	0	0	3	2	1	2	1	1	7	4	2	0	1	0	1	1
Npun_F1317	alkaline phosphatase	11	9	12	15	13	11	16	20	19	22	11	11	52	34	39	9	10	13	13	16
Npun_F1318	hypothetical protein	0	0	0	0	0	0	0	0	0	0	0	0	0	0	0	0	0	0	0	0
Npun_F1319	dienelactone hydrolase	63	105	108	68	40	55	151	160	150	158	59	173	157	93	124	57	96	114	70	68
Npun_R1320	phospholipase/carboxylesterase	8	2	1	0	1	10	2	2	3	2	10	2	2	1	1	9	2	2	2	2
Npun_R1321	hypothetical protein	2813	121	37	169	197	2875	256	152	169	152	2595	116	26	50	44	2305	187	216	269	272
predicted RNA	-	213	21	9	17	62	987	249	39	27	27	597	122	24	23	15	638	74	28	36	31
predicted RNA	-	840	26	8	49	85	962	77	44	53	46	956	28	6	14	11	1001	48	56	79	71
Npun_F1322	CAB/ELIP/HLIP superfamily protein	536	60	30	45	119	1889	436	68	63	59	1314	227	49	46	38	1156	164	70	78	81
Npun_F1323	CAB/ELIP/HLIP superfamily protein	466	56	42	76	185	1626	410	73	72	68	1122	201	57	60	41	1018	156	82	115	101
Npun_R1324	citrate transporter	1	2	2	2	3	2	3	3	3	3	3	1	3	2	2	3	3	3	3	2
Npun_R1325	hypothetical protein	116	35	45	55	87	166	102	78	75	76	184	39	70	83	56	206	65	62	67	62
predicted RNA	-	396	255	325	647	755	284	218	201	223	212	340	178	205	178	181	283	224	241	375	412
Npun_F1330	histidine kinase	14	16	10	9	12	22	48	34	26	22	18	36	23	15	13	17	27	14	12	11
Npun_R1331	ribonuclease III	4	25	9	5	4	3	7	6	6	4	4	6	6	4	4	4	22	11	5	4
Npun_R1332	hypothetical protein	2	12	5	6	10	6	9	6	3	3	4	5	4	3	2	6	25	7	8	5
Npun_R1333	hypothetical protein	1	1	1	2	4	6	6	3	2	3	3	2	2	2	1	3	4	1	3	3
Npun_R1334	hypothetical protein	6	5	3	7	12	19	16	9	8	7	11	8	6	7	5	14	13	5	8	8
Npun_R1335	hypothetical protein	51	42	30	54	64	83	61	41	39	40	69	40	39	42	41	69	55	28	44	48
Npun_F1336	magnesium chelatase ATPase D	54	13	8	8	8	59	60	43	38	35	51	31	28	39	31	51	35	29	18	23
predicted RNA	antisense: Npun_F1336	425	1054	984	1868	1849	11	18	17	20	25	700	185	204	237	182	388	626	584	1241	771
Npun_R1337	RNA polymerase sigma factor SigF	1459	3714	3876	5791	6279	0	1	0	0	0	2652	1169	1159	1418	999	1668	2418	2572	4737	2802
Npun_F1338	Fis family transcriptional regulator	15	62	57	27	19	10	11	20	19	16	16	15	25	21	18	10	39	50	25	16
Npun_F1339	hypothetical protein	5	30	32	14	10	4	5	9	10	10	6	7	13	12	11	5	19	28	14	9
Npun_F1340	hypothetical protein	8	26	32	18	14	8	10	13	15	15	8	14	21	18	16	9	23	32	18	12
predicted RNA	-	522	395	406	494	418	424	405	322	374	388	459	388	402	332	400	406	371	314	371	351
predicted RNA	-	92	455	563	822	1830	0	0	0	0	0	702	440	445	552	205	790	857	874	1566	466
Npun_F1341	hypothetical protein	932	738	743	933	839	861	781	639	653	701	879	715	693	660	770	780	683	626	768	683
Npun_F1343	peptide chain release factor 2	252	191	226	332	337	191	222	176	193	240	252	215	247	259	258	187	175	173	218	267
Npun_F1344	hypothetical protein	485	211	153	142	117	536	472	323	315	349	521	333	273	238	231	430	305	198	163	156
Npun_F1345	metalloprotease	175	90	66	49	55	254	271	181	162	175	239	193	158	151	125	217	149	97	90	75
Npun_F1346	diacylglycerol kinase	63	79	78	55	73	79	140	118	106	110	87	131	123	111	84	84	98	85	76	81
Npun_F1347	glutamine amidotransferase	79	97	85	74	62	80	113	111	123	116	81	132	124	111	115	67	93	83	62	70
Npun_F1348	hypothetical protein	80	90	72	65	59	97	131	132	136	133	82	145	137	140	141	85	106	97	74	74
Npun_R1349	FG-GAP repeat-containing protein	274	253	220	48	12	119	148	113	81	116	64	85	52	37	39	130	147	128	48	57
Npun_F1350	peptidase M24	62	91	103	85	66	68	137	136	135	154	70	141	146	115	140	57	93	98	90	95
Npun_R1351	hypothetical protein	200	95	61	204	483	52	104	91	67	106	154	104	112	136	231	191	68	31	104	425
Npun_R1352	ADP-ribosylation/crystallin J1	2	6	9	20	19	2	5	4	4	5	2	12	10	7	9	2	6	5	15	17
Npun_R1353	hydrolase	15	29	45	101	102	15	20	21	22	19	14	47	39	31	32	14	29	29	77	73
Npun_R1354	peptidase M50	2	19	50	149	143	1	1	2	2	1	5	74	55	43	41	2	13	28	145	76
Npun_R1355	ATP-dependent metalloprotease FtsH	529	915	699	765	679	651	1226	877	680	841	495	1059	945	611	765	536	886	686	700	893
predicted RNA	-	124	243	178	176	242	232	465	272	197	238	142	348	347	226	201	191	296	207	257	265
Npun_R1356	hypothetical protein	31	68	74	403	352	27	124	57	120	202	29	349	166	167	275	37	57	58	233	358
Npun_R1357	glutamyl-tRNA synthetase	96	150	125	95	75	131	167	213	198	159	110	188	191	151	161	104	153	165	114	112
Npun_r019	Asp tRNA	3	14	13	23	35	3	7	5	9	11	4	9	11	7	9	4	10	11	19	26
Npun_F1359	transposase, IS4 family protein	4	5	4	4	6	12	20	26	20	19	9	20	20	25	23	14	8	6	9	5
Npun_R1361	serine/threonine protein kinase	2	60	83	158	261	4	8	12	17	20	3	14	12	10	10	5	49	50	136	105
Npun_R1362	hypothetical protein	0	6	5	2	2	1	4	4	4	4	1	4	4	3	3	1	7	6	4	2
Npun_R1363	hypothetical protein	18	28	20	24	31	18	26	26	25	24	21	30	26	23	23	17	23	20	21	22
Npun_F1365	class V aminotransferase	56	56	44	35	28	47	49	52	52	46	59	46	42	43	39	46	47	44	30	28
Npun_F1366	hypothetical protein	6	15	13	7	6	7	13	15	15	14	7	15	16	15	14	8	16	16	9	9
Npun_F1367	polysaccharide biosynthesis protein CapD	0	0	0	0	0	1	1	1	0	0	2	0	6	28	13	2	1	1	0	0
Npun_F1368	virulence factor MVIN family protein	1	1	0	0	0	1	2	1	1	1	2	1	7	39	17	1	1	1	0	1
Npun_F1369	group 1 glycosyl transferase	0	0	0	0	0	0	1	0	0	0	0	0	2	12	5	0	1	0	0	0
Npun_F1370	group 1 glycosyl transferase	0	1	1	0	1	0	2	1	1	1	0	1	3	16	8	0	2	1	1	1
Npun_F1371	O-antigen polymerase	0	1	1	0	0	0	2	1	1	1	0	1	2	8	4	0	2	1	0	1
Npun_F1372	group 1 glycosyl transferase	1	4	3	2	4	1	5	4	4	4	1	3	5	20	10	2	5	4	3	3
Npun_F1373	asparagine synthase	6	20	17	12	14	7	19	20	21	20	8	14	24	74	46	6	19	18	11	14
Npun_F1374	hypothetical protein	1	3	2	2	5	1	7	5	6	5	2	5	7	21	9	2	6	3	4	3
Npun_F1375	hypothetical protein	39	477	223	184	126	20	31	100	144	90	17	35	54	69	51	26	348	283	167	65
Npun_F1376	NAD-dependent epimerase/dehydratase	11	142	38	33	27	7	17	30	39	30	6	19	24	43	27	9	103	47	28	15
Npun_F1377	group 1 glycosyl transferase	8	112	31	25	21	8	19	30	39	31	7	23	26	46	32	6	76	41	25	18
Npun_F1378	methyltransferase type 11	6	51	20	15	19	10	24	31	37	29	9	26	31	66	32	9	72	28	24	15
Npun_F1379	DegT/DnrJ/EryC1/StrS aminotransferase	21	112	42	33	30	19	42	61	72	60	23	48	59	108	69	18	87	56	38	29
Npun_F1380	sugar transferase	15	6	4	10	36	19	31	18	17	17	16	8	20	54	26	20	12	5	12	41
Npun_F1381	lipopolysaccharide biosynthesis protein	2	3	1	3	11	4	11	7	7	8	5	4	7	14	10	4	5	3	4	17
Npun_F1382	hypothetical protein	10	6	5	8	12	20	27	18	17	18	15	13	15	26	15	15	14	9	11	21
Npun_F1383	hypothetical protein	5	5	3	5	9	7	17	12	13	15	4	10	13	21	15	7	9	5	7	15
Npun_F1384	hypothetical protein	19	18	15	19	25	18	32	28	28	29	16	23	25	38	30	18	22	19	20	37
Npun_F1385	hypothetical protein	29	165	481	731	1026	30	42	48	57	75	53	93	439	508	600	28	104	242	773	1249
predicted RNA	-	851	472	544	980	1985	1646	1741	1264	1406	1618	1423	1483	1748	2034	1637	1520	769	687	1454	1475
Npun_F1386	hypothetical protein	2757	1458	1539	3120	3345	3066	3744	3006	3238	4331	3038	3276	3884	3568	4104	2691	2081	1625	2467	3462
Npun_R1387	beta-lactamase domain-containing protein	368	133	72	86	75	325	204	178	178	182	346	113	116	177	127	333	174	124	110	89
Npun_F1388	group 1 glycosyl transferase	65	61	119	163	160	32	29	32	26	19	24	19	16	17	12	49	57	93	122	93
predicted RNA	antisense: Npun_F1388	182	496	168	159	211	110	402	594	629	802	510	506	655	440	350	290	401	151	128	83
Npun_R1389	hypothetical protein	1902	3384	1436	1409	1522	1093	2808	3273	3794	4218	3713	3065	3208	2739	2189	2243	2564	1181	1012	564
Npun_R1390	hypothetical protein	4259	6951	3039	3039	2465	1918	4250	5393	6517	7579	6552	5241	5545	4531	4322	2865	3903	2118	1801	1113
Npun_R1391	hypothetical protein	23	80	66	32	25	23	37	45	51	43	26	35	29	26	25	28	64	66	36	20
Npun_F1392	hypothetical protein	4	4	2	2	5	10	9	7	6	5	5	4	4	5	3	8	5	3	3	3
Npun_F1393	HAD family hydrolase	89	7	5	7	10	48	9	11	12	13	108	9	5	4	4	91	10	11	12	11
Npun_R1394	cytochrome P450	148	9	5	11	11	314	43	36	37	26	276	14	10	13	9	234	36	45	54	53
Npun_F1396	hypothetical protein	6	5	3	5	8	11	12	9	10	10	9	8	8	9	7	9	9	4	5	5
Npun_F1397	Rieske (2Fe-2S) domain-containing protein	223	44	16	36	48	257	154	105	103	111	280	94	83	109	118	215	77	36	41	48
Npun_R1398	ATPase	23	50	18	19	36	6	10	55	71	67	22	27	52	60	42	14	45	20	16	20
Npun_R1399	hypothetical protein	176	240	105	117	158	29	26	149	196	187	134	78	132	133	134	100	155	99	65	72
predicted RNA	-	405	642	240	109	126	79	43	293	423	263	374	79	282	509	251	304	499	310	137	97
Npun_F1400	hypothetical protein	1042	1538	532	302	296	182	103	720	904	643	888	169	606	1083	547	579	974	654	312	221
Npun_F1401	hypothetical protein	524	855	251	164	191	108	60	478	610	440	521	99	394	770	362	316	630	382	192	132
Npun_F1402	phage tail sheath protein	657	947	219	182	196	122	68	499	671	454	546	110	418	853	405	334	645	357	196	129
Npun_F1403	phage tail sheath protein fi-like protein	488	740	166	154	175	99	63	396	554	354	372	110	314	649	294	250	492	282	157	100
Npun_F1404	phage tail protein	465	774	169	149	165	115	84	411	617	376	358	150	355	766	316	271	542	288	164	100
Npun_F1405	hypothetical protein	446	665	153	135	157	119	95	400	585	360	320	150	336	660	284	251	482	269	161	97
predicted RNA	-	237	396	82	85	86	56	44	249	381	209	167	70	221	375	179	118	219	143	72	59
Npun_F1406	phage tail protein	121	230	45	40	52	38	29	152	232	137	96	46	137	253	113	79	167	87	46	33
Npun_F1407	hypothetical protein	53	101	16	12	19	20	17	75	114	71	50	26	67	122	47	34	80	34	20	14
Npun_F1408	peptidoglycan-binding LysM	82	149	27	18	30	31	28	107	157	95	72	46	95	199	73	56	107	53	31	21
Npun_F1409	hypothetical protein	47	99	21	16	21	20	22	87	130	76	42	38	84	142	54	33	71	39	22	16
Npun_F1410	Rhs element Vgr protein	36	68	15	13	17	14	19	62	98	57	28	32	59	104	37	27	56	29	20	15
Npun_F1411	GPW/gp25 family protein	22	53	13	9	11	9	13	42	58	35	16	20	34	67	24	15	35	20	13	9
Npun_F1412	hypothetical protein	29	68	17	12	13	11	19	62	93	50	21	36	50	85	32	15	47	30	17	13
Npun_F1413	hypothetical protein	14	35	10	7	10	7	16	35	51	28	11	29	32	59	18	13	38	15	13	9
Npun_F1414	phage tail protein	6	17	5	4	6	3	9	18	27	16	5	14	15	27	9	8	26	8	7	5
Npun_F1415	hypothetical protein	29	63	16	14	23	18	24	60	96	62	27	59	47	107	41	27	82	31	22	15
Npun_F1416	hypothetical protein	35	87	27	26	29	24	39	88	148	87	28	90	66	114	55	25	73	47	28	28
Npun_F1417	hypothetical protein	10	36	11	7	11	8	23	43	75	44	10	48	36	63	25	9	35	19	13	10
Npun_F1418	hypothetical protein	35	159	158	113	83	24	42	92	125	90	26	94	83	106	70	25	120	135	104	75
Npun_F1419	hypothetical protein	14	33	25	19	14	10	15	36	54	36	11	30	30	42	23	9	27	27	18	15
Npun_F1420	carbonic anhydrase	145	3	3	8	22	79	2	2	3	3	214	3	1	2	2	107	3	3	4	4
Npun_R1421	hypothetical protein	3	22	22	10	7	4	10	22	25	18	5	46	26	22	24	5	17	21	16	9
Npun_R1422	aminoglycoside phosphotransferase	12	41	40	22	16	7	16	39	52	38	11	60	44	35	46	7	26	36	29	16
predicted RNA	-	61	910	1891	1858	932	3	6	6	12	18	98	1996	2110	1310	1448	35	596	1076	2064	794
Npun_R1423	hypothetical protein	180	2864	6068	6153	3364	7	10	21	36	59	324	6802	7421	4334	5111	117	2044	3616	6251	2645
predicted RNA	-	106	1749	3726	3387	2385	2	3	8	19	37	229	4333	4769	2692	3493	72	1283	2250	3369	1649
Npun_F1424	outer membrane adhesin-like protein	3	6	10	7	5	3	3	4	5	7	3	6	15	9	10	3	4	7	6	6
Npun_F1425	aldo/keto reductase	18	25	39	39	36	15	15	24	24	23	16	15	19	17	19	12	18	29	30	27
Npun_F1426	TetR family transcriptional regulator	16	14	17	21	21	19	19	17	17	19	16	16	14	12	15	14	18	17	20	22
Npun_R1427	hypothetical protein	49	65	76	50	58	92	141	153	184	192	80	144	172	152	154	74	89	95	72	79
Npun_R1428	ABC transporter	77	78	78	65	55	106	136	155	177	191	87	139	163	128	147	86	95	97	74	77
Npun_F1429	aromatic amino acid beta-eliminating lyase/threonine aldolase	15	13	23	35	54	27	31	24	25	28	21	20	21	20	19	26	22	22	48	38
Npun_R1430	nuclease	5	50	155	195	229	6	14	18	24	29	5	14	36	43	44	6	43	105	275	337
Npun_R1431	hypothetical protein	6	15	18	15	18	12	19	21	29	26	8	19	19	18	14	10	19	21	22	23
Npun_R1432	GAF sensor signal transduction histidine kinase	4	5	5	4	7	6	7	9	10	8	6	7	6	7	5	7	7	6	7	7
Npun_F1433	cupin	34	15	12	10	8	27	19	22	21	19	30	20	17	25	22	27	17	15	15	16
Npun_R1434	hypothetical protein	35	49	47	34	52	48	69	65	83	72	50	67	53	54	44	50	58	50	46	46
Npun_F1435	glycogen debranching protein	116	67	31	32	28	98	86	116	106	94	117	71	56	51	51	80	61	39	31	30
Npun_R1436	hypothetical protein	12	33	42	46	54	19	40	33	36	44	16	46	47	44	46	16	36	36	51	48
Npun_R1437	hypothetical protein	39	79	129	174	172	60	101	75	98	115	55	111	115	97	106	44	84	102	144	143
Npun_F1438	transposase, IS4 family protein	6	9	9	10	16	10	17	12	12	12	7	13	11	11	7	9	12	9	12	14
Npun_F1439	integral membrane sensor signal transduction histidine kinase	1	2	2	2	5	1	3	2	2	3	1	3	2	2	2	2	4	2	2	5
Npun_R1440	hypothetical protein	9	13	17	23	21	17	23	11	13	23	10	26	15	16	20	14	65	24	13	15
Npun_R1441	ATPase P	73	86	142	171	89	101	105	63	68	114	60	108	80	73	106	81	295	153	96	88
Npun_R1442	heavy metal transport/detoxification protein	205	241	457	491	270	377	363	216	274	383	197	301	276	250	319	302	914	566	348	303
predicted RNA	-	252	43	26	48	105	790	221	54	65	53	446	74	16	28	19	633	156	63	99	104
Npun_F1447	response regulator receiver protein	93	43	24	21	32	214	271	160	111	110	160	81	50	46	36	181	172	98	94	77
Npun_R1448	response regulator receiver sensor signal transduction histidine kinase	80	28	32	28	35	160	30	43	45	42	106	24	21	21	22	155	37	55	57	60
Npun_R1449	response regulator receiver sensor signal transduction histidine kinase	57	10	9	9	15	102	14	19	21	21	86	7	7	7	7	125	17	28	32	27
Npun_R1452	hypothetical protein	399	14	16	43	47	505	37	40	49	41	442	16	8	12	11	481	37	81	106	98
predicted RNA	-	1007	19	23	82	165	1029	57	89	99	112	1255	24	28	38	43	1325	54	123	193	160
Npun_F1453	LuxR family transcriptional regulator	2130	76	71	183	296	1898	130	217	226	234	2123	70	72	89	105	2142	139	297	351	334
Npun_R1454	hypothetical protein	23	48	42	21	17	18	28	32	29	27	22	33	28	23	25	19	37	35	20	18
predicted RNA	antisense: Npun_R1454	661	23	24	66	95	671	50	73	70	83	694	24	20	27	31	689	54	101	143	134
Npun_F1455	surface antigen (D15)	19	18	13	29	34	23	29	13	15	17	21	30	10	10	15	20	16	12	18	42
Npun_F1456	hypothetical protein	38	18	17	8	7	83	37	30	26	19	47	13	16	18	14	61	21	25	16	14
Npun_F1457	outer membrane adhesin-like protein	74	26	23	20	25	98	56	48	39	31	76	23	24	31	20	76	38	37	26	26
Npun_F1458	alcohol dehydrogenase	26	28	26	11	12	31	36	31	26	24	33	25	27	26	18	33	31	32	18	15
Npun_R1459	hypothetical protein	51	47	41	88	116	85	94	72	82	87	62	80	64	62	54	81	73	51	86	95
Npun_R1461	transposase	122	136	132	226	318	198	200	168	200	204	161	188	182	172	151	213	172	151	247	243
Npun_F1462	hypothetical protein	5	5	3	13	13	7	12	4	6	7	7	14	6	5	7	5	5	4	7	11
Npun_R1463	binding-protein-dependent transporters inner membrane component	3	2	1	0	0	6	5	2	2	1	3	3	2	2	1	6	3	1	1	1
Npun_R1464	hypothetical protein	87	69	62	62	45	134	176	134	144	150	109	144	147	134	171	107	98	76	63	56
predicted RNA	-	45	289	485	262	93	5	3	3	4	3	77	413	335	184	249	19	169	294	251	99
Npun_F1465	hypothetical protein	69	493	843	453	152	4	4	4	5	5	113	651	543	314	432	24	258	493	431	169
Npun_R1466	hypothetical protein	31	48	54	63	50	38	45	41	44	41	35	42	32	29	28	34	48	46	55	41
Npun_R1467	hypothetical protein	20	129	171	141	112	16	47	63	63	59	12	79	66	43	34	23	118	149	152	81
Npun_F1468	hypothetical protein	22	108	293	184	52	4	4	16	23	23	3	7	13	7	10	12	77	230	157	48
predicted RNA	-	13	682	1046	632	156	0	1	2	2	2	28	1084	706	356	481	9	377	637	566	164
Npun_F1469	cellulose synthase	13	598	960	567	149	2	3	3	4	4	20	1051	725	390	435	5	353	638	564	143
predicted RNA	-	4	239	425	238	76	0	1	1	2	2	4	487	354	209	192	2	166	335	314	66
Npun_F1470	LmbE family protein	4	281	493	301	94	1	2	2	3	3	5	580	406	229	228	3	185	352	330	81
Npun_R1471	hypothetical protein	56	16	15	13	12	52	72	73	72	62	58	30	47	60	36	47	26	33	21	22
predicted RNA	antisense: Npun_R1471	8	177	291	197	55	6	5	4	4	3	10	349	238	122	147	6	100	177	180	53
Npun_R1472	cyclic nucleotide-binding protein	350	74	67	49	38	299	277	376	320	271	323	130	230	301	205	273	123	172	100	93
Npun_F1474	hypothetical protein	138	109	118	151	168	151	195	163	170	171	142	164	155	156	144	139	141	130	142	159
Npun_F1477	hypothetical protein	15	1588	722	5040	3897	7	25	20	33	34	6	78	57	43	61	11	563	259	2470	2526
predicted RNA	-	4	542	257	1747	1364	2	10	7	12	11	2	29	20	14	22	4	214	96	936	867
predicted RNA	antisense: Npun_F1474	183	60	31	73	192	751	210	116	116	222	439	92	69	80	63	673	144	97	170	168
predicted RNA	antisense: Npun_F1474	744	248	190	326	824	2377	788	550	515	588	1569	436	380	478	312	2234	504	444	755	698
Npun_F1478	isoleucyl-tRNA synthetase	65	199	161	241	156	78	209	225	215	231	61	230	216	162	201	55	173	157	201	215
Npun_F1479	histidine decarboxylase	2	67	53	8	3	1	9	16	24	30	5	13	7	5	3	6	114	95	25	5
Npun_F1481	transposase, IS4 family protein	4	5	4	4	6	12	20	26	20	19	9	20	20	25	23	14	8	6	9	5
Npun_R1483	cobyrinic acid a,c-diamide synthase	53	76	92	38	17	56	52	125	152	94	58	63	91	96	76	52	72	126	68	35
Npun_F1484	deoxyhypusine synthase-like protein	265	323	494	221	65	256	227	681	772	668	245	310	740	444	513	197	261	535	271	132
Npun_R1485	adenylate/guanylate cyclase	1	2	1	0	0	1	1	1	2	1	1	1	1	0	1	1	1	1	0	0
Npun_F1486	glycoside hydrolase family protein	99	150	146	74	45	119	169	189	182	148	119	186	174	143	124	93	130	146	90	61
Npun_R1487	WecB/TagA/CpsF family glycosyl transferase	5	9	15	25	47	8	29	23	21	21	4	11	16	19	15	6	23	16	28	89
Npun_R1488	hypothetical protein	2	3	6	12	36	8	22	16	10	13	2	7	9	14	6	4	11	8	28	49
Npun_R1489	glycosyl transferase family protein	3	4	8	13	35	8	26	19	14	14	3	10	12	18	9	5	14	10	25	60
Npun_R1490	hypothetical protein	5	5	12	19	47	11	29	20	17	17	4	11	15	18	12	8	20	14	32	84
Npun_R1491	group 1 glycosyl transferase	7	8	18	26	60	14	38	26	24	22	5	13	16	23	17	11	26	21	39	112
Npun_R1492	O-antigen polymerase	2	4	7	9	29	7	19	12	10	12	2	5	7	9	6	4	13	9	19	48
Npun_R1493	hemolytic protein HlpA-like protein	5	7	13	22	53	11	29	19	18	19	5	9	14	18	16	11	19	17	34	100
Npun_R1494	polysaccharide biosynthesis protein	7	7	13	17	49	15	31	19	14	18	6	9	13	20	16	12	20	16	30	82
Npun_R1495	glycosyl transferase family protein	8	7	10	16	53	13	31	16	16	16	7	8	10	12	11	12	20	12	21	76
Npun_R1496	lipopolysaccharide biosynthesis protein	32	30	40	63	148	51	93	53	40	49	32	27	31	39	51	56	77	60	66	254
Npun_F1497	hypothetical protein	23	85	127	161	232	14	17	18	21	19	9	13	11	9	9	21	64	86	109	177
Npun_F1498	zinc-binding CMP/dCMP deaminase	6	8	9	10	24	6	7	5	5	4	5	3	3	4	3	7	9	7	11	18
Npun_F1499	RpoD family RNA polymerase sigma factor	169	112	126	125	127	165	152	130	113	116	139	91	134	157	132	144	120	136	131	139
Npun_F1500	hypothetical protein	134	54	53	64	78	117	134	102	85	82	105	66	88	137	104	122	80	83	74	99
Npun_F1502	transposase family protein	143	113	122	157	184	161	203	168	177	174	150	171	161	164	150	145	145	133	153	166
predicted RNA	antisense: Npun_F1502	411	136	100	180	475	1443	463	302	293	376	926	245	208	262	171	1358	288	242	424	392
Npun_R1505	PAS/PAC and GAF sensor-containing diguanylate cyclase/phosphodiesterase	6	6	4	5	11	13	12	10	9	10	10	13	8	8	10	11	10	9	9	13
Npun_R1506	glycosyl transferase family protein	81	200	291	303	191	82	118	92	84	88	106	369	255	184	233	82	155	187	245	177
predicted RNA	-	182	210	184	325	317	270	453	302	346	397	184	208	246	271	328	254	350	272	314	417
Npun_R1507	carboxyl-terminal protease	554	524	545	831	779	625	847	665	664	819	458	450	513	578	737	571	696	599	711	935
Npun_F1508	hypothetical protein	15	10	7	8	13	20	26	18	16	17	16	15	14	15	12	19	16	8	11	13
Npun_R1509	ABC transporter	4	5	3	2	3	10	9	5	4	4	8	5	3	4	2	8	10	6	4	4
Npun_R1510	O-methyltransferase family protein	0	1	0	0	0	0	1	1	0	1	0	1	0	0	0	0	1	0	0	0
Npun_F1513	hypothetical protein	42	30	20	23	27	79	91	59	53	52	68	70	47	43	48	62	47	29	31	34
Npun_R1514	surface antigen (D15)	4	6	4	5	8	5	7	8	6	6	5	5	5	5	4	5	7	5	4	9
Npun_R1515	hypothetical protein	0	0	0	0	0	0	2	1	0	1	0	1	1	0	0	1	1	0	0	0
Npun_F1516	LuxR family transcriptional regulator	102	50	54	68	78	124	97	69	67	78	105	77	60	60	71	108	81	61	70	73
predicted RNA	antisense: Npun_F1516	81	213	106	51	34	195	280	244	210	197	183	128	166	101	91	86	227	141	76	68
Npun_R1517	hypothetical protein	616	2145	1606	740	633	1663	1894	2500	2156	1522	1416	1159	1391	1096	897	915	2037	2233	1167	972
Npun_F1518	NADH dehydrogenase I subunit M	545	450	326	175	106	889	1050	1320	1204	1063	624	779	957	805	807	759	782	841	517	486
predicted RNA	-	330	302	217	118	62	542	675	853	839	717	389	540	660	536	551	484	539	560	331	309
Npun_F1519	protein serine/threonine phosphatase	187	158	134	146	147	238	247	207	198	203	224	180	174	157	158	198	189	158	148	155
Npun_F1520	FHA domain-containing protein	56	40	26	22	27	63	81	63	53	52	68	60	53	43	36	64	58	39	32	35
predicted RNA	-	196	89	76	149	370	209	78	68	64	70	352	79	72	88	105	427	106	84	106	214
Npun_F1521	hypothetical protein	665	204	159	526	1078	355	155	155	132	173	762	180	154	218	385	737	181	151	291	818
Npun_R1522	forkhead-associated protein	137	85	89	133	151	133	148	114	96	111	113	90	82	77	78	145	126	99	134	148
predicted RNA	-	428	207	135	187	153	320	213	234	241	202	328	138	140	174	130	315	240	204	154	128
Npun_R1524	hypothetical protein	17	34	6	6	14	25	85	20	12	13	19	41	12	23	22	20	54	14	12	24
Npun_R1525	hypothetical protein	1	0	0	0	0	3	6	2	1	1	1	1	0	2	1	2	2	1	1	2
Npun_R1526	molybdopterin oxidoreductase NarB	88	583	15	45	58	32	766	32	59	88	180	482	63	75	228	74	571	25	35	82
Npun_R1527	nitrite transporter NrtP	403	1194	34	65	134	95	2059	176	200	256	632	1134	280	469	750	328	1298	122	148	256
predicted RNA	-	960	1512	84	96	212	195	2481	386	417	513	1184	1316	551	946	1295	724	1748	296	283	433
predicted RNA	antisense: Npun_R1522	103	47	34	140	267	32	30	25	20	41	91	39	35	38	95	98	38	21	69	290
predicted RNA	antisense: Npun_R1522	88	42	28	108	170	26	22	19	17	34	68	28	24	24	74	53	27	20	48	245
Npun_R1528	ferredoxin-nitrite reductase	1634	1599	211	167	292	345	2565	698	680	796	1681	1389	1002	1687	1938	1169	1948	534	496	695
predicted RNA	-	473	371	83	48	99	164	671	253	249	238	551	327	422	707	541	553	538	180	187	263
Npun_F1529	Rieske (2Fe-2S) domain-containing protein	127	76	119	175	192	71	76	92	117	123	89	117	134	127	132	78	59	86	116	127
Npun_F1530	HEAT repeat-containing PBS lyase	13	14	16	20	24	11	22	20	24	25	14	33	36	36	35	12	14	12	18	19
Npun_R1531	hypothetical protein	0	0	0	0	1	2	3	1	0	0	1	1	2	2	0	2	1	1	1	0
Npun_R1532	hypothetical protein	5	4	3	1	4	8	12	11	10	7	8	7	12	16	12	6	8	8	6	9
Npun_R1533	XRE family transcriptional regulator	11	8	4	3	7	10	13	16	14	10	13	7	16	21	14	11	11	13	8	13
Npun_F1534	NtcB family transcripitonal regulator	117	61	35	39	47	72	165	123	102	119	130	110	174	216	199	98	92	73	60	89
Npun_F1535	hypothetical protein	125	66	48	71	70	68	146	107	93	104	114	105	130	143	142	84	87	67	65	89
Npun_R1536	cell envelope-related transcriptional attenuator	112	798	984	762	493	76	223	204	284	297	78	236	179	128	171	99	529	725	619	427
predicted RNA	-	60	416	508	369	291	62	148	133	155	151	52	140	99	69	80	75	341	396	359	224
Npun_R1537	hypothetical protein	49	133	134	99	104	51	96	75	78	71	50	82	56	48	44	57	119	105	99	90
Npun_F1538	hypothetical protein	137	115	88	68	66	163	171	136	130	120	155	150	113	102	110	163	138	107	92	78
Npun_R1539	proteinase inhibitor I4 serpin	38	42	46	41	84	58	63	30	28	39	44	36	33	52	46	55	43	33	34	46
Npun_R1540	peptidase S8/S53 subtilisin kexin sedolisin	45	179	175	124	102	50	113	147	159	157	38	120	152	112	132	41	154	167	126	108
Npun_F1541	ribulose-phosphate 3-epimerase	712	319	325	633	742	705	722	624	586	863	649	658	719	685	891	641	409	321	492	736
predicted RNA	-	1316	641	413	968	1466	19268	11584	4374	4635	3047	3270	1541	467	1267	910	16020	7242	4238	7624	7149
Npun_R1542	heterocyst differentiation protein	11	10	18	37	80	14	9	16	24	32	4	9	20	53	38	14	14	23	77	108
Npun_R1543	hypothetical protein	17	14	24	54	95	15	9	23	33	42	5	10	17	66	59	20	18	31	97	175
Npun_R1544	hypothetical protein	14	24	31	7	3	13	23	61	50	31	13	31	42	29	23	9	21	46	17	12
Npun_F1545	peptidase domain-containing protein	433	56	30	36	46	307	249	209	137	113	367	89	78	91	63	435	103	83	73	78
Npun_R1546	protein kinase	25	19	17	20	19	66	69	33	25	27	19	23	14	13	14	80	94	50	53	46
Npun_R1547	serine/threonine protein kinase	7	39	51	9	13	6	15	21	24	24	7	16	17	14	15	8	31	50	15	30
Npun_R1548	glycoside hydrolase family protein	89	182	180	91	61	89	143	303	297	221	85	131	163	127	121	76	150	205	109	85
Npun_R1549	NifU domain-containing protein	999	375	325	299	308	1184	905	865	792	928	999	680	623	567	598	1042	559	470	407	435
Npun_R1550	GAF sensor signal transduction histidine kinase	243	1043	1139	566	301	126	131	95	86	88	289	1556	1036	644	842	186	703	715	542	318
predicted RNA	-	925	3185	3440	1921	972	394	353	244	240	213	984	4509	2685	1521	1820	620	2296	2308	1734	864
Npun_R1551	hypothetical protein	1502	5251	5948	3519	1778	610	537	352	357	328	1572	7137	4284	2245	3032	918	3308	3761	2845	1548
Npun_F1552	GTP-binding protein LepA	173	186	277	333	277	193	270	240	225	248	171	262	280	221	276	162	202	244	299	285
Npun_F1553	PAS/PAC and GAF sensor-containing diguanylate cyclase	12	16	25	38	44	15	29	26	25	26	14	32	35	27	33	16	23	24	35	40
Npun_F1554	group 1 glycosyl transferase	100	122	100	86	84	103	112	100	99	91	100	94	79	75	79	110	122	108	85	73
Npun_R1555	pentapeptide repeat-containing protein	19	22	20	11	9	16	18	24	23	21	16	20	18	18	15	16	19	23	11	9
Npun_R1556	microcompartments protein	8	13	15	5	2	9	15	18	17	17	9	19	19	14	13	6	12	16	8	5
Npun_R1557	hypothetical protein	69	114	189	47	20	55	41	127	116	105	50	16	49	56	31	66	99	195	108	56
Npun_R1558	group 1 glycosyl transferase	110	206	351	82	31	90	64	173	170	142	76	23	72	69	47	96	162	275	146	84
Npun_R1559	type I phosphodiesterase/nucleotide pyrophosphatase	8	9	8	6	10	6	8	12	15	15	10	14	20	31	26	7	8	8	8	10
Npun_F1560	hypothetical protein	55	32	20	74	201	31	46	50	26	38	79	54	46	59	88	133	40	16	57	166
Npun_R1561	N-acetyl-gamma-glutamyl-phosphate reductase	215	187	146	115	95	220	191	204	201	181	232	206	206	190	195	215	179	158	123	127
Npun_R1562	hypothetical protein	2	10	13	13	15	2	3	2	3	4	3	17	24	12	15	3	7	7	9	7
Npun_F1563	major facilitator transporter	1	113	239	90	23	2	1	1	1	1	2	207	125	29	39	1	60	83	68	20
Npun_R1564	glycerol kinase	47	9	5	5	7	41	38	28	24	21	45	17	20	39	24	42	17	18	13	15
Npun_R1565	CRP/FNR family transcriptional regulator	34	7	4	2	3	31	9	10	8	8	68	8	6	5	6	47	10	7	6	6
Npun_F1567	transposase family protein	138	108	117	150	168	151	194	163	170	170	142	163	154	155	143	138	140	129	141	159
predicted RNA	antisense: Npun_F1567	184	59	31	74	193	757	212	117	116	224	443	92	69	80	63	679	144	96	171	169
predicted RNA	antisense: Npun_F1567	746	247	189	328	830	2384	791	552	516	590	1573	437	379	478	313	2240	504	444	758	704
predicted RNA	antisense: Npun_R1570	0	4	167	613	931	0	0	0	1	1	0	1	9	16	15	1	2	68	1180	726
Npun_R1570	hypothetical protein	0	0	0	0	1	0	0	0	0	0	0	0	0	0	0	0	0	0	2	1
Npun_R1571	hypothetical protein	7	13	21	19	27	7	13	14	15	16	6	13	15	13	12	10	18	20	27	26
Npun_F1572	hypothetical protein	0	1	1	4	6	0	1	1	1	1	0	1	0	0	0	0	1	1	7	8
Npun_R1573	hypothetical protein	192	320	514	213	123	211	180	269	263	221	170	158	201	184	165	203	287	551	352	181
Npun_R1574	hypothetical protein	251	643	712	432	291	301	235	387	353	267	219	223	240	184	181	297	551	709	522	321
Npun_R1575	Mg-protoporphyrin IX methyl transferase	99	56	50	34	26	77	91	104	86	63	91	58	71	106	71	81	63	83	54	47
Npun_F1577	exonuclease SbcC	18	32	24	18	15	23	42	42	42	40	22	58	67	44	48	16	31	27	19	25
Npun_R1578	peptidoglycan binding domain-containing protein	318	391	615	1523	1294	202	249	301	373	406	306	511	551	621	736	235	273	351	1032	852
predicted RNA	-	237	328	478	974	1083	224	262	283	366	350	283	468	486	564	561	260	299	359	787	585
Npun_R1579	SH3 type 3 domain-containing protein	138	279	326	257	197	129	163	215	215	210	143	215	199	163	182	117	220	253	216	156
Npun_R1580	ATPase	78	65	46	45	37	64	65	71	68	58	73	67	54	53	52	58	57	51	40	37
Npun_F1581	HEAT repeat-containing PBS lyase	2	3	3	2	4	5	5	4	4	3	3	5	3	4	2	4	6	4	4	2
Npun_R1582	hypothetical protein	6	9	10	5	11	11	19	16	15	18	10	26	17	13	13	9	12	10	10	11
Npun_R1583	hypothetical protein	482	336	455	395	350	414	461	483	453	563	513	646	525	417	550	455	362	397	410	403
Npun_R1584	single-stranded nucleic acid binding R3H domain-containing protein	643	643	878	830	634	457	576	550	618	759	733	1016	763	632	966	689	563	604	695	683
Npun_R1585	inner membrane protein translocase component YidC	1921	1302	1792	1929	1506	1488	1136	1134	1139	1392	1898	1956	1433	1306	1859	1753	1095	1115	1539	1482
Npun_R1586	hypothetical protein	1290	722	1138	1382	1176	1200	1115	942	889	1026	1093	885	1037	1000	999	1105	807	965	1189	1038
Npun_R1587	ribonuclease P	611	725	1060	1076	762	480	707	539	579	660	481	674	703	594	670	475	624	790	837	706
Npun_R1588	50S ribosomal protein L34	1301	1241	1803	1999	1442	1003	1264	883	1052	1140	1032	1148	1129	974	1092	995	1054	1192	1289	1144
predicted RNA	-	763	718	981	1142	908	656	872	524	668	714	667	766	678	599	679	665	665	672	734	733
Npun_R1589	hypothetical protein	433	352	304	520	528	457	723	341	372	440	431	587	342	308	379	401	402	294	364	458
Npun_F1590	NAD(P) transhydrogenase subunit alpha	453	419	468	662	305	344	502	769	1038	1058	327	668	864	1025	1030	327	415	511	561	416
predicted RNA	-	395	348	336	533	281	332	463	725	1035	980	298	603	809	1044	973	334	379	471	488	372
Npun_F1591	nicotinamide nucleotide transhydrogenase subunit alpha	364	323	287	455	249	350	445	688	1012	910	277	564	752	1002	912	318	361	436	449	337
Npun_F1592	NAD(P) transhydrogenase subunit beta	439	354	328	559	265	372	474	774	1150	1012	304	561	874	1071	995	316	370	479	469	360
Npun_R1593	lactoylglutathione lyase protein	157	211	258	284	510	336	325	241	273	260	297	385	319	310	273	301	266	269	386	332
Npun_R1594	hypothetical protein	31	75	125	163	251	36	72	71	82	79	40	116	117	105	68	44	89	123	207	145
Npun_R1595	MazF family transcripitonal regulator	19	60	86	63	76	38	46	46	48	44	24	94	62	48	50	43	73	86	82	70
Npun_R1596	hypothetical protein	55	142	166	132	147	91	91	87	95	78	67	160	113	84	92	90	147	161	131	128
Npun_R1597	GAF sensor signal transduction histidine kinase	24	205	314	467	334	4	6	6	6	5	46	614	354	230	308	13	110	159	392	287
predicted RNA	-	30	171	256	370	227	9	16	14	13	12	55	369	230	139	214	20	92	134	260	199
Npun_R1598	hypothetical protein	324	128	130	220	273	482	409	245	279	286	340	272	286	340	378	446	302	228	236	340
Npun_R1599	cytochrome b6-f complex subunit PetN	300	117	115	195	252	458	365	227	246	252	325	251	266	319	345	422	277	212	222	312
Npun_F1600	integral membrane sensor hybrid histidine kinase	11	85	303	655	532	0	1	1	1	2	26	214	172	128	144	6	46	123	692	427
Npun_F1601	response regulator receiver sensor signal transduction histidine kinase	2	43	149	330	269	0	1	1	2	2	6	109	84	59	76	1	22	54	343	259
Npun_F1602	hypothetical protein	3	9	29	52	50	3	6	5	4	4	2	31	21	14	16	3	8	12	81	62
Npun_F1603	exonuclease	5	8	7	7	12	6	7	8	6	5	4	10	10	10	8	5	7	6	14	17
Npun_R1604	hypothetical protein	21	0	0	4	16	35	6	4	3	4	37	1	0	1	0	56	8	4	8	5
Npun_F1605	manganese and iron superoxide dismutase	380	35	16	45	91	516	151	79	69	65	392	52	40	87	63	406	74	59	74	117
Npun_R1606	hypothetical protein	9	8	6	10	5	5	4	3	4	4	8	3	2	3	10	5	6	6	6	16
Npun_R1607	hypothetical protein	13	8	4	7	9	5	2	1	1	4	10	1	1	6	15	9	6	5	6	21
Npun_F1608	hypothetical protein	0	0	0	0	2	2	2	2	2	1	2	1	1	1	1	4	1	1	2	1
Npun_F1609	methyltransferase type 11	16	19	15	12	15	17	13	11	12	11	13	8	9	6	8	16	18	16	13	12
Npun_F1611	neutral invertase	31	17	14	11	14	22	12	12	13	12	17	11	9	7	7	29	16	15	13	12
Npun_F1612	hypothetical protein	95	54	53	63	94	118	151	100	99	94	110	94	95	120	83	122	89	66	96	122
Npun_F1613	hypothetical protein	7	8	10	10	11	12	18	17	13	15	8	17	23	24	17	12	12	12	15	20
Npun_R1614	hypothetical protein	143	72	38	40	45	242	243	164	155	128	198	151	96	95	100	259	192	113	100	102
Npun_R1615	hypothetical protein	27	9	6	4	6	39	23	18	15	12	34	11	11	17	11	32	15	14	11	11
Npun_F1616	protein kinase	288	65	59	80	82	431	223	167	142	132	364	100	95	107	89	315	132	111	117	121
predicted RNA	-	969	42	17	40	99	1255	120	23	21	21	1445	70	10	11	12	1106	63	35	39	39
Npun_F1617	hypothetical protein	2407	124	74	132	228	2800	284	55	55	58	3076	154	21	26	28	2191	164	113	101	98
predicted RNA	-	938	49	32	51	88	1088	114	21	25	26	1175	61	9	11	12	839	69	43	37	35
Npun_R1618	Cl- channel voltage-gated family protein	9	5	4	4	4	9	11	10	9	9	10	9	8	8	7	8	7	6	4	5
Npun_R1619	C69 family peptidase	62	17	17	12	13	56	54	50	36	31	57	30	30	42	36	50	27	30	22	23
Npun_R1620	hypothetical protein	156	62	67	71	76	168	118	88	82	83	147	69	77	98	85	156	84	85	78	77
Npun_R1621	phosphoesterase	29	55	88	32	23	26	31	57	62	45	27	30	46	54	40	27	57	108	44	29
Npun_R1622	hydrolase	67	216	201	90	70	73	107	139	128	110	69	102	101	66	68	69	181	203	102	76
Npun_R1623	FAD-dependent pyridine nucleotide-disulfide oxidoreductase	235	148	116	150	137	319	237	194	184	202	297	188	168	140	167	254	179	128	140	139
Npun_F1624	anaerobic ribonucleoside-triphosphate reductase activating protein	86	89	63	28	18	87	106	128	116	94	77	97	79	63	62	93	90	82	51	44
Npun_F1625	transporter permease	9	12	10	10	9	10	12	12	11	11	8	13	10	7	8	9	13	11	10	12
Npun_R1626	small multidrug resistance protein	5	8	10	7	8	6	9	9	8	9	8	16	9	9	10	13	11	10	10	6
Npun_F1627	heat shock protein Hsp20	3261	1975	482	890	1593	2445	2499	342	399	634	4849	2764	317	674	1737	3820	1667	233	597	878
predicted RNA	-	182	137	37	62	129	154	190	27	25	41	359	207	25	50	122	290	117	17	46	67
Npun_R1628	ferredoxin 2Fe-2S	3507	1317	522	439	458	2387	1520	937	865	621	2591	1131	573	1944	1097	2855	1170	755	757	680
Npun_R1629	uroporphyrinogen III synthase HEM4	2	2	2	1	1	3	6	6	6	6	2	5	6	7	5	3	3	3	2	3
Npun_R1630	filamentous hemagglutinin outer membrane protein	11	7	7	5	5	11	12	15	15	14	10	11	15	16	14	10	8	10	6	7
Npun_R1631	hypothetical protein	22	11	8	4	5	12	20	21	20	21	16	17	20	27	20	15	12	10	8	9
Npun_R1632	Chase2 sensor protein	2	4	3	1	2	3	4	5	4	4	2	4	5	4	3	3	5	5	2	3
Npun_R1633	LuxR family transcriptional regulator	21	34	30	12	12	16	26	29	26	25	18	21	23	20	20	20	29	26	16	14
Npun_F1636	hypothetical protein	4654	575	1522	938	255	1688	346	573	468	1312	2715	726	1243	1910	4070	5876	372	613	1437	895
Npun_F1637	Chase2 sensor protein	684	79	191	165	76	262	80	83	71	245	480	97	157	175	839	1001	52	76	195	160
Npun_F1638	hypothetical protein	359	101	130	113	53	157	96	88	52	60	271	123	66	63	242	493	61	45	133	121
Npun_R1641	ComEC/Rec2-like protein	7	40	48	19	18	7	14	18	19	18	8	15	17	11	11	8	36	45	22	14
Npun_R1642	glycyl-tRNA synthetase subunit alpha	100	84	108	118	140	132	110	128	129	126	95	92	123	105	121	127	107	113	126	128
Npun_r020	16S ribosomal RNA	9225	9425	4593	21500	64776	81944	29689	14862	17912	8734	16302	15305	22832	13640	14901	46895	17020	8828	13395	13326
predicted RNA	antisense: rrn16Sa	70	72	70	109	192	388	182	69	280	39	70	44	55	72	41	222	112	75	222	56
predicted RNA	antisense: rrn16Sa	294	345	282	263	334	373	579	408	1412	157	286	176	143	299	175	691	510	377	971	77
Npun_r021	Ile tRNA	34	49	42	52	84	70	56	56	60	53	48	48	58	41	38	69	64	53	57	44
Npun_r022	Ala tRNA	22	29	18	21	40	37	26	27	24	26	26	20	23	18	16	34	33	23	30	20
Npun_r023	23S ribosomal RNA	34491	30501	18694	26931	29259	43825	26045	35691	21682	16063	39682	36238	45948	39208	50214	91388	46932	26479	40539	12276
predicted RNA	antisense: rrn23Sa	153	136	101	161	202	427	207	243	108	101	219	217	275	230	255	532	355	177	430	99
predicted RNA	antisense: rrn23Sa	57	52	40	69	70	82	47	71	35	31	78	71	85	73	79	476	103	51	130	23
predicted RNA	antisense: rrn23Sa	69	89	86	85	237	363	321	416	124	113	193	204	289	302	185	1225	595	322	1453	80
predicted RNA	antisense: rrn23Sa	192	258	165	164	287	116	365	332	1052	140	262	196	162	250	145	787	369	244	561	41
Npun_r024	5S ribosomal RNA	61	65	47	57	54	104	68	84	84	42	72	69	75	72	81	143	85	48	48	17
Npun_R1644	IS1 transposase	2	7	5	5	9	2	3	4	5	3	2	4	3	3	3	2	5	7	5	5
Npun_R1652	transposase, IS4 family protein	30	11	10	9	11	33	21	18	16	14	24	10	10	14	9	30	20	18	14	14
Npun_F1653	magnesium-protoporphyrin IX monomethyl ester cyclase	60	29	34	46	54	40	21	35	41	39	28	18	41	60	52	45	22	31	33	57
Npun_R1654	oxidoreductase alpha (molybdopterin) subunit	79	15	10	13	14	92	68	51	42	44	90	43	40	44	38	78	34	23	21	22
Npun_R1655	phage integrase family protein	3	8	18	64	78	4	7	8	8	10	3	8	8	5	6	4	11	15	32	51
Npun_R1656	hypothetical protein	5	8	25	108	131	4	9	12	12	15	3	7	8	7	8	5	12	18	53	85
predicted RNA	-	34	38	96	369	517	29	34	41	48	59	23	29	38	31	37	46	54	77	211	308
Npun_R1657	hypothetical protein	69	61	148	753	1012	51	51	57	59	78	45	43	48	37	47	74	78	112	350	662
predicted RNA	-	46	46	107	439	620	36	34	40	42	53	28	36	37	31	36	56	55	83	241	379
Npun_R1658	hypothetical protein	28	28	82	367	499	19	21	22	23	31	18	20	22	17	19	32	33	51	186	321
predicted RNA	-	24	22	67	332	432	13	16	15	16	20	15	13	15	13	13	23	24	34	160	289
Npun_R1659	hypothetical protein	25	26	60	255	329	16	18	15	18	20	16	16	14	13	13	28	28	35	133	222
Npun_R1660	hypothetical protein	41	39	73	306	386	22	18	15	16	20	23	18	16	11	13	39	41	42	147	283
Npun_R1661	hypothetical protein	46	46	84	249	346	30	24	16	18	20	32	22	18	16	18	55	49	53	157	268
predicted RNA	-	114	123	216	467	434	47	41	36	38	46	51	43	49	34	39	112	140	191	293	392
Npun_F1662	hypothetical protein	2674	1344	1204	1640	1287	2032	1647	1477	1433	1400	1783	1105	988	913	950	3216	2018	1795	1735	1455
Npun_R1663	hypothetical protein	60	452	1128	2786	2068	10	11	13	15	15	90	967	1589	1141	1415	35	311	534	1405	1560
predicted RNA	antisense: Npun_R1663	788	280	120	113	134	902	669	614	596	582	513	135	80	121	81	1354	473	318	264	209
Npun_F1664	hypothetical protein	92	46	53	74	74	67	65	62	63	66	68	40	45	39	38	124	91	74	76	71
Npun_F1665	virulence-associated E family protein	29	27	41	76	85	28	32	40	40	41	24	27	29	21	27	44	41	53	68	73
Npun_F1666	hypothetical protein	24	400	754	407	316	5	11	21	34	41	6	22	26	19	15	42	464	990	782	363
predicted RNA	-	10	167	347	182	217	4	10	19	26	29	3	14	17	13	10	29	273	563	454	181
Npun_F1667	hypothetical protein	17	226	515	299	225	8	18	32	41	57	6	21	29	18	20	34	269	616	512	259
Npun_F1668	hypothetical protein	3	49	136	64	70	6	13	18	20	21	3	10	13	10	8	12	110	208	167	69
Npun_F1669	hypothetical protein	10	121	271	124	138	12	29	35	54	58	10	27	34	27	24	25	223	427	301	139
Npun_F1670	hypothetical protein	17	185	589	850	745	15	30	45	55	76	12	46	54	38	39	26	231	584	750	699
Npun_F1671	hypothetical protein	3	43	124	79	93	8	17	23	25	33	4	20	22	20	16	12	76	175	148	78
Npun_F1672	hypothetical protein	2	26	106	87	78	4	9	14	16	21	2	12	16	11	11	4	32	93	101	71
Npun_F1673	hypothetical protein	19	246	787	1793	1413	14	28	36	50	66	8	24	31	32	37	66	530	980	4632	1696
predicted RNA	-	11	157	503	1335	1074	6	20	27	31	44	4	20	22	25	20	51	498	814	4281	1102
Npun_F1674	hypothetical protein	41	424	1094	3198	1982	12	27	44	60	86	8	32	41	44	50	72	696	1259	5985	2225
Npun_F1675	hypothetical protein	79	647	1647	5721	2827	25	37	58	83	122	16	39	60	64	84	96	820	1438	6833	3383
predicted RNA	-	7	77	241	805	553	4	6	9	12	20	2	6	9	10	11	17	144	240	1426	550
predicted RNA	-	21	205	498	1152	1104	1	1	1	2	2	38	411	732	579	737	12	127	232	660	769
Npun_F1676	hypothetical protein	2	19	74	378	307	4	3	5	6	9	2	3	3	3	2	7	34	61	483	242
Npun_R1677	hypothetical protein	11	63	218	168	135	15	20	23	27	34	21	141	252	125	156	18	43	44	63	41
Npun_R1678	response regulator receiver protein	119	74	70	84	132	252	185	156	139	139	156	102	90	103	95	282	144	110	126	104
Npun_F1680	ArsR family transcriptional regulator	63	43	42	51	71	50	80	66	67	72	54	74	82	62	68	60	66	46	46	62
Npun_R1681	hypothetical protein	171	101	64	32	32	167	113	77	80	78	103	62	48	39	41	148	94	68	46	42
Npun_F1682	anti-sigma-factor antagonist	33	270	566	793	1172	22	37	40	47	56	13	44	44	33	26	37	292	504	846	572
Npun_R1683	response regulator receiver modulated serine phosphatase	12	172	207	365	275	4	9	16	26	31	10	58	57	38	41	9	96	102	220	136
predicted RNA	antisense: Npun_R1683	18	137	297	371	545	13	24	26	29	35	7	22	26	19	20	23	160	256	461	370
Npun_F1684	anti-sigma regulatory factor, serine/threonine protein kinase	0	19	25	25	30	1	1	3	3	3	0	5	3	1	2	0	18	17	20	15
Npun_R1685	multi-sensor hybrid histidine kinase	5	142	307	287	145	3	9	10	14	17	5	316	287	150	179	3	66	122	180	96
Npun_R1686	hypothetical protein	11	211	483	405	195	2	7	7	10	14	16	382	324	150	186	5	98	178	255	119
Npun_R1687	CopG family transcriptional regulator	398	283	331	437	693	448	470	413	384	350	403	384	384	604	450	496	358	421	560	601
predicted RNA	-	302	216	262	394	594	341	373	268	310	275	313	288	310	459	344	388	273	294	413	474
Npun_R1688	two component transcriptional regulator	76	54	67	114	155	64	105	73	87	104	68	103	115	125	128	70	63	57	86	128
Npun_R1689	MerR family transcriptional regulator	121	68	80	140	188	103	122	88	101	131	110	113	141	150	172	104	68	69	100	167
Npun_R1690	hypothetical protein	45	36	13	45	60	25	26	21	22	28	39	26	23	30	39	32	21	14	22	75
Npun_F1691	Rieske (2Fe-2S) domain-containing protein	10	8	4	2	1	6	7	3	3	5	5	3	3	2	3	8	6	3	2	3
Npun_R1692	hypothetical protein	34	24	16	31	67	31	42	35	24	30	36	31	31	33	40	38	30	25	30	80
Npun_R1693	hypothetical protein	88	45	33	125	202	30	54	47	37	50	69	54	52	58	103	66	35	22	58	211
Npun_R1694	ATPase P	18	17	9	15	17	21	34	17	15	17	20	29	19	21	21	24	22	13	17	19
Npun_F1695	hypothetical protein	239	551	567	1494	2273	279	385	264	246	233	204	308	180	197	201	315	540	510	868	760
Npun_R1696	DSH domain-containing protein	85	126	111	62	44	88	202	212	205	213	81	259	278	168	206	79	149	132	83	72
Npun_R1697	pyrroline-5-carboxylate reductase	269	311	282	173	160	206	202	218	203	204	221	196	207	167	152	210	261	255	178	134
Npun_R1698	hypothetical protein	6675	12300	13266	7350	3706	3128	3378	6267	5941	4474	4279	4239	5076	3903	3430	3704	7945	11220	6404	3555
predicted RNA	-	3331	7693	7093	2128	876	2081	1927	4230	3599	2355	2549	2617	3182	2866	2244	2577	5764	8055	3277	1461
Npun_R1699	alanine racemase domain-containing protein	22	30	35	22	13	16	25	35	34	40	12	24	27	28	29	16	27	32	28	35
Npun_R1700	hypothetical protein	14	20	18	10	9	11	11	16	17	26	7	11	12	15	17	14	13	17	17	29
Npun_R1701	cobalt transporter	73	92	109	84	82	95	125	142	141	143	82	113	133	108	121	85	108	110	104	89
Npun_R1702	GTP-binding protein EngA	577	252	284	410	424	618	468	394	379	419	574	355	359	312	376	531	330	287	366	384
Npun_R1703	peptidase M50	181	53	36	35	36	218	186	127	104	113	211	104	92	80	83	186	89	60	51	56
Npun_R1704	photosystem I reaction center subunit X-like protein	473	91	55	38	39	955	316	103	99	80	857	170	51	87	53	687	167	92	72	63
predicted RNA	-	935	386	322	168	85	1153	719	758	649	481	1025	530	417	786	559	1021	462	515	395	262
Npun_R1705	hypothetical protein	1800	723	607	363	126	1761	1106	1190	1211	813	1654	868	716	1252	987	1535	778	841	627	419
Npun_F1706	N-(5'-phosphoribosyl)anthranilate isomerase	44	37	32	27	34	70	70	51	47	50	51	44	39	34	32	57	56	40	36	38
Npun_R1707	GTP cyclohydrolase I	118	241	314	117	87	122	343	374	370	541	106	296	443	309	423	111	239	285	200	222
Npun_R1708	short chain dehydrogenase	183	280	329	139	109	174	373	360	335	463	159	303	412	287	369	153	281	297	211	218
predicted RNA	-	102	156	186	66	68	131	285	226	209	283	106	197	269	191	201	118	193	188	124	129
Npun_R1709	acetyl-CoA carboxylase carboxyltransferase subunit alpha	313	419	465	320	230	368	600	593	551	577	276	494	528	395	451	339	472	486	382	334
Npun_R1710	hypothetical protein	174	234	215	105	87	261	433	355	332	364	198	348	348	259	300	231	288	255	171	176
predicted RNA	-	336	335	299	148	123	395	517	450	422	445	344	428	410	327	385	356	371	345	218	226
Npun_R1711	hypothetical protein	428	460	511	235	174	591	804	749	701	672	498	704	758	600	653	521	533	567	367	333
Npun_F1712	binding-protein-dependent transporters inner membrane component	63	80	71	57	58	86	95	86	72	63	75	72	64	57	56	71	83	89	64	55
Npun_F1713	hypothetical protein	175	246	90	166	297	120	243	212	162	170	205	224	175	173	239	332	191	84	132	273
Npun_F1714	filamentous hemagglutinin outer membrane protein	108	38	32	40	57	109	80	68	55	57	112	56	52	63	64	120	49	43	42	58
predicted RNA	-	227	45	42	30	62	382	161	167	74	113	565	195	179	272	188	1236	78	39	156	82
Npun_F1715	hypothetical protein	1177	223	202	145	263	1511	586	674	288	499	1946	586	540	860	753	4277	322	183	569	366
predicted RNA	-	192	40	37	28	38	244	103	151	49	99	254	83	87	98	123	800	69	33	71	50
predicted RNA	-	234	36	35	20	31	251	85	114	73	163	302	99	104	93	204	496	40	51	84	78
predicted RNA	-	550	66	49	65	49	262	127	160	102	207	388	80	93	69	269	676	65	69	91	108
predicted RNA	-	469	76	48	59	44	231	145	188	100	167	327	78	61	57	212	580	76	75	80	107
predicted RNA	-	574	92	61	77	59	247	168	208	115	188	359	89	68	61	210	586	94	80	102	132
Npun_R1718	hypothetical protein	27	214	331	250	124	17	43	86	90	85	19	124	124	85	91	20	124	199	209	112
Npun_F1719	molybdenum cofactor biosynthesis protein A	43	67	140	49	26	59	50	56	55	64	54	32	49	39	46	55	66	121	112	52
Npun_R1720	30S ribosomal protein S4	1567	1700	2338	2544	2049	1493	2119	1811	1770	2066	1521	1796	2200	1815	2010	1358	1787	1949	2409	2153
Npun_F1721	hypothetical protein	795	675	815	621	348	901	915	732	944	1041	791	649	607	490	776	752	751	899	638	437
Npun_R1722	heterocyst differentiation control protein	281	173	189	197	224	163	205	220	172	183	209	149	183	260	217	215	180	212	208	283
Npun_R1723	hypothetical protein	68	201	217	88	47	54	114	156	146	121	65	106	116	92	92	55	164	207	105	62
Npun_R1724	phosphate transporter	61	96	98	59	47	60	52	62	58	52	52	48	46	48	40	53	82	86	62	35
predicted RNA	antisense: Npun_R1724	136	76	46	41	43	94	236	168	125	125	147	72	124	133	134	139	201	156	101	103
Npun_R1725	hypothetical protein	121	240	270	152	93	85	118	171	153	141	88	101	110	108	90	86	198	239	156	80
Npun_R1726	alcohol dehydrogenase	90	128	120	80	59	85	92	131	134	108	87	87	98	114	93	71	109	123	82	51
Npun_F1731	N-acetyltransferase GCN5	17	16	12	7	7	15	25	30	24	19	20	19	18	21	16	19	20	20	12	12
Npun_R1732	hypothetical protein	1	5	5	2	3	0	3	3	3	3	1	13	8	5	6	1	7	6	4	2
Npun_R1733	D-alanyl-D-alanine carboxypeptidase/D-alanyl-D-alanine-endopeptidase	38	496	1148	709	325	5	10	16	20	22	62	654	801	502	670	17	315	712	678	206
Npun_R1734	hypothetical protein	666	7739	21763	17426	8403	4	13	50	117	222	910	9583	15826	9601	13531	246	4672	12168	14228	5388
predicted RNA	-	146	1851	5239	3827	2210	0	3	13	33	55	252	2739	4434	2899	3670	76	1394	3418	3761	1390
Npun_R1735	acetolactate synthase 3 catalytic subunit	621	544	695	711	575	533	566	925	950	1060	602	1006	1257	996	1324	458	451	534	615	677
predicted RNA	-	271	227	283	282	224	268	249	344	384	404	264	407	485	367	488	235	205	209	239	279
Npun_R1736	major facilitator transporter	39	89	124	101	79	30	19	29	26	25	45	104	74	58	64	37	63	85	98	70
Npun_R1737	hypothetical protein	11	39	55	55	38	12	15	20	18	16	14	64	46	28	37	11	31	40	45	27
Npun_F1738	ferrochelatase	189	82	92	78	113	243	249	183	188	189	242	156	151	200	205	208	136	126	132	197
Npun_R1739	NADPH-dependent FMN reductase	47	41	51	58	52	54	57	41	35	39	40	34	45	41	50	48	48	41	50	52
Npun_F1740	ATP-dependent metalloprotease FtsH	363	316	366	437	381	407	425	398	387	452	391	369	407	316	391	333	318	312	357	328
Npun_F1744	hypothetical protein	95	87	90	142	205	91	95	111	111	105	91	91	112	121	118	96	80	83	123	222
Npun_R1745	hypothetical protein	15	13	16	29	32	13	16	12	10	12	14	14	12	10	10	14	15	11	18	15
Npun_F1746	monooxygenase-like protein	3	13	18	6	4	1	4	8	8	8	2	4	8	7	8	1	8	18	6	4
Npun_F1747	monooxygenase-like protein	3	11	18	8	5	2	4	8	8	9	2	4	10	8	9	2	8	18	7	6
Npun_F1748	amidohydrolase 2	17	24	76	37	24	8	9	24	28	29	13	14	37	37	39	11	17	72	30	20
Npun_F1749	phospholipase/carboxylesterase	3	10	24	12	9	2	2	7	8	9	2	4	11	10	12	2	5	22	9	6
Npun_F1750	aldo/keto reductase	4	27	46	20	6	1	3	7	9	9	2	18	24	13	19	2	13	29	14	8
Npun_F1751	ABC transporter	1	6	8	3	2	1	2	3	4	4	1	5	6	4	5	1	4	7	3	2
Npun_F1752	GAF sensor protein	42	79	102	55	37	35	54	113	134	122	34	49	101	79	79	40	71	116	62	45
Npun_F1753	transposase, IS4 family protein	0	1	0	1	2	1	2	2	1	2	1	2	2	2	1	1	2	1	1	2
Npun_F1754	DNA topoisomerase I	24	30	19	17	20	31	54	45	44	41	29	55	40	29	37	24	34	24	17	21
Npun_R1755	addiction module antitoxin	9	10	15	21	41	17	31	23	22	24	11	20	19	20	18	14	18	19	25	31
Npun_R1756	prevent-host-death family protein	13	16	25	37	52	27	47	35	33	37	17	29	32	31	34	25	29	30	38	51
Npun_R1757	response regulator receiver protein	24	39	39	24	23	31	52	55	49	52	25	43	46	42	38	28	52	49	28	33
Npun_R1758	response regulator receiver protein	39	58	61	34	34	44	67	69	57	64	38	57	61	54	46	41	64	68	43	46
Npun_R1759	GAF sensor signal transduction histidine kinase	87	155	154	79	62	97	141	147	123	127	95	118	123	89	100	83	140	157	83	81
Npun_R1760	GAF sensor hybrid histidine kinase	12	7	6	5	4	10	8	9	8	9	15	8	7	5	6	10	8	7	5	5
Npun_R1761	phosphoribosyltransferase	14	19	18	9	8	19	29	27	33	30	21	28	29	28	25	17	23	20	13	10
Npun_F1762	sugar (glycoside-Pentoside-hexuronide) transporter	18	59	58	48	51	17	25	37	36	32	15	30	27	24	23	20	54	62	42	28
Npun_R1763	stationary phase survival protein SurE	16	24	23	20	24	18	26	26	24	25	17	32	27	22	23	15	23	21	18	21
Npun_R1764	peptidase M50	73	85	89	96	110	79	88	72	69	82	73	76	82	71	80	87	93	85	87	83
Npun_F1765	beta-lactamase-like protein	20	18	15	12	18	20	20	24	24	20	25	20	21	22	18	23	20	18	13	12
Npun_F1766	multi-sensor signal transduction multi-kinase	32	27	33	114	173	22	25	19	22	27	31	47	49	58	69	25	20	22	64	85
Npun_F1767	hypothetical protein	5	8	9	28	71	5	14	10	13	15	5	27	28	36	28	7	9	6	28	35
Npun_R1768	acriflavin resistance protein	11	6	6	4	4	12	6	6	6	5	11	5	6	4	3	15	7	7	5	5
Npun_R1769	acriflavin resistance protein	3	7	10	4	3	5	8	7	7	7	4	8	10	5	5	4	7	8	4	4
Npun_R1770	RND family efflux transporter MFP subunit	3	5	7	4	2	4	4	6	6	5	3	5	7	3	4	3	5	5	3	2
Npun_R1771	SigH/RpoD family RNA polymerase sigma factor	0	2	4	1	1	1	2	2	2	2	0	2	4	2	2	0	1	3	1	1
Npun_R1772	hypothetical protein	0	2	3	1	1	1	2	2	1	1	0	2	3	2	1	1	2	2	1	2
Npun_R1773	carboxyl-terminal protease	5	14	28	22	15	6	9	11	11	10	6	12	16	8	8	5	11	18	14	15
Npun_R1774	hypothetical protein	3	13	35	21	15	5	9	8	10	9	4	13	14	6	6	5	9	20	12	15
Npun_F1775	integral membrane sensor signal transduction histidine kinase	13	8	9	13	17	17	16	11	11	10	16	11	10	10	8	16	12	9	12	13
Npun_F1776	LuxR family transcriptional regulator	37	35	54	100	105	24	33	26	26	28	28	26	23	20	19	28	32	33	59	58
Npun_F1777	hypothetical protein	1	0	1	0	2	1	2	2	2	2	1	1	1	2	1	2	1	1	2	1
Npun_R1778	integral membrane sensor signal transduction histidine kinase	2	2	2	1	2	4	4	3	3	3	3	3	2	2	2	4	2	2	2	2
Npun_R1779	two component transcriptional regulator	9	1	1	2	2	9	4	3	3	3	9	2	2	3	2	9	2	1	3	3
Npun_F1780	SMP-30/gluconolaconase/LRE domain-containing protein	9	1	1	2	3	15	6	4	4	4	12	3	2	2	1	13	4	3	4	4
Npun_F1781	DoxX family protein	3	2	1	0	2	10	4	3	3	3	8	3	2	1	1	12	3	2	3	3
predicted RNA	-	9	5	11	257	590	11	10	9	16	18	9	5	11	18	9	12	7	29	41	31
Npun_R1782	peptidoglycan binding domain-containing protein	18	13	26	580	1203	25	20	22	34	36	19	14	22	34	22	21	15	59	95	67
Npun_R1783	extracellular solute-binding protein	9	9	8	3	4	10	17	21	22	18	10	16	17	22	16	10	10	12	7	7
Npun_R1784	glyoxalase/bleomycin resistance protein/dioxygenase	23	7	5	6	12	50	21	16	18	17	32	11	10	11	10	40	15	16	15	18
Npun_R1785	FAD-dependent pyridine nucleotide-disulfide oxidoreductase	74	22	17	20	31	106	40	32	32	33	82	23	23	27	23	97	31	32	31	35
Npun_R1786	hypothetical protein	35	12	8	10	18	60	25	19	16	16	44	14	13	15	10	57	19	17	16	17
Npun_R1787	cytochrome C oxidase subunit III	17	6	6	9	15	45	18	14	13	13	27	10	10	11	7	37	12	12	16	14
Npun_R1788	cytochrome C oxidase subunit I	74	21	17	12	11	121	23	29	28	20	86	13	13	14	11	97	27	41	34	31
Npun_R1789	cytochrome C oxidase subunit II	49	8	6	6	7	68	11	14	14	11	55	5	5	7	5	67	12	21	20	18
Npun_R1790	hypothetical protein	40	2	2	3	4	51	4	7	7	7	47	1	2	2	2	50	7	10	11	9
Npun_R1791	hypothetical protein	114	3	3	9	10	141	12	15	15	14	136	3	3	6	4	146	12	21	27	24
Npun_F1792	short-chain dehydrogenase/reductase SDR	37	0	1	1	3	32	1	2	2	2	56	1	0	1	0	54	2	3	4	4
Npun_F1793	amylo-alpha-1,6-glucosidase	13	3	3	4	5	19	3	4	4	3	18	3	2	1	1	19	4	4	4	4
Npun_F1794	cation diffusion facilitator family transporter	4	2	2	1	3	11	5	4	5	3	7	4	3	2	1	10	4	2	2	2
Npun_F1795	glycoside hydrolase 15-related	17	6	3	4	4	26	13	13	14	12	22	11	9	7	7	22	8	7	5	5
Npun_F1796	hypothetical protein	25	13	9	6	6	39	18	16	18	17	32	20	14	10	9	28	14	10	7	8
Npun_F1797	hypothetical protein	1	1	0	0	1	5	3	2	2	2	2	3	2	2	1	4	2	1	1	1
Npun_R1798	multi-sensor hybrid histidine kinase	26	36	8	15	16	32	48	17	15	14	24	18	8	7	6	30	34	14	15	27
Npun_F1799	response regulator receiver sensor signal transduction histidine kinase	30	8	5	7	10	47	27	14	14	13	22	8	6	8	6	46	30	19	20	21
Npun_F1800	LuxR family transcriptional regulator	356	53	41	238	432	129	87	106	77	111	284	101	92	140	238	451	62	44	114	223
Npun_R1801	hypothetical protein	110	40	28	33	46	96	83	78	67	54	110	45	56	79	53	93	51	48	34	46
Npun_R1802	ABC transporter	88	27	18	47	55	51	38	36	31	35	69	25	31	35	38	69	28	25	22	48
Npun_R1803	ABC transporter	80	20	15	43	42	45	32	22	21	25	55	18	22	25	20	53	22	19	17	18
Npun_R1804	secretion protein HlyD	32	24	21	57	46	23	16	18	17	18	23	14	16	14	12	24	20	20	15	15
Npun_R1805	cyclic nucleotide-binding protein	13	20	19	65	65	11	10	14	13	14	10	12	12	10	9	11	15	17	12	14
Npun_R1806	hypothetical protein	11	14	10	58	66	12	7	9	10	10	9	9	9	7	6	12	12	12	11	10
Npun_R1807	hypothetical protein	18	22	22	106	99	16	12	12	15	17	14	12	13	10	9	15	16	18	17	16
Npun_R1808	hypothetical protein	23	35	39	193	233	29	18	23	29	28	24	17	23	19	19	23	30	38	29	29
Npun_R1809	hypothetical protein	27	36	37	245	275	33	17	22	25	26	26	15	20	17	17	31	29	40	31	32
Npun_R1810	hypothetical protein	35	40	51	325	350	52	27	31	31	31	35	22	25	23	19	50	37	47	43	45
Npun_R1811	hypothetical protein	61	57	72	417	452	77	43	45	43	43	54	33	35	33	26	77	63	74	70	67
Npun_R1812	hypothetical protein	59	53	71	394	425	90	50	47	43	44	61	37	39	34	25	87	62	77	81	67
Npun_R1813	hypothetical protein	52	45	59	324	339	73	37	38	35	33	49	25	27	26	21	73	50	60	61	53
Npun_R1814	hypothetical protein	43	38	45	235	251	66	29	25	26	26	43	21	19	18	15	68	41	48	44	48
Npun_F1815	sensor protein	2	4	3	2	3	2	4	2	2	2	3	3	2	1	1	4	5	3	2	2
Npun_F1816	cobyrinic acid a,c-diamide synthase	6	11	8	8	8	6	7	6	6	6	6	6	4	3	3	6	9	8	6	6
Npun_R1817	Cl- channel voltage-gated family protein	54	24	17	20	20	63	44	38	35	34	56	30	27	28	27	59	34	28	26	28
Npun_F1818	carbonic anhydrase	11	4	5	1	1	9	6	3	3	4	5	2	2	3	2	13	3	3	3	3
Npun_R1819	RimK domain-containing protein ATP-grasp	1021	17	20	71	107	1285	70	114	116	104	1240	12	12	23	21	1088	64	156	212	208
Npun_F1820	hypothetical protein	270	2	2	16	31	179	6	6	7	8	295	2	2	2	3	194	5	8	10	10
predicted RNA	-	284	1	2	15	26	206	6	7	9	9	330	2	1	2	3	223	5	9	11	9
Npun_F1821	cyanophycinase	1079	25	15	35	45	1423	91	84	79	71	1341	27	23	23	24	963	55	71	69	63
Npun_F1822	hypothetical protein	32	38	62	153	170	38	35	32	36	31	36	35	36	31	36	35	34	47	122	148
Npun_F1823	hypothetical protein	48	149	274	422	475	45	41	39	43	40	80	396	306	232	265	54	108	149	357	303
Npun_R1824	phosphoribosyltransferase	136	24	15	28	35	159	86	51	50	48	142	45	35	42	35	125	44	30	28	33
Npun_F1825	phage SPO1 DNA polymerase-related protein	189	77	76	77	98	200	162	116	111	126	192	122	127	130	115	175	114	87	94	133
Npun_R1826	SH3 type 3 domain-containing protein	222	94	97	173	297	344	226	173	158	175	226	139	151	206	179	318	167	132	205	221
Npun_F1827	taurine catabolism dioxygenase TauD/TfdA	18	16	11	7	8	32	49	45	42	37	26	33	30	33	23	36	32	17	15	10
Npun_R1828	UbiD family decarboxylase	23	20	13	13	14	35	51	31	28	35	27	36	31	26	34	27	27	21	16	21
Npun_R1829	hypothetical protein	3	8	9	10	16	8	8	6	5	5	5	27	19	11	10	7	10	8	14	11
Npun_R1830	transglutaminase	19	157	314	454	327	7	8	10	12	13	36	421	322	182	238	11	86	129	326	213
predicted RNA	-	18	147	302	454	297	3	3	5	6	8	39	347	279	152	221	10	71	115	270	198
Npun_R1831	hypothetical protein	1644	1145	1397	1902	1774	1623	653	951	792	751	1573	1737	1101	1101	1138	1645	1000	1320	1794	1902
Npun_R1832	hypothetical protein	468	422	763	754	600	414	171	201	162	196	472	808	552	420	525	455	347	541	776	510
Npun_F1833	hypothetical protein	67	211	185	96	52	66	66	109	91	64	60	89	107	63	60	72	154	181	88	50
Npun_R1834	polyprenyl synthetase	37	34	43	57	56	43	66	54	44	55	36	64	70	51	62	39	42	45	53	68
Npun_F1835	hypothetical protein	24	13	7	6	11	49	50	18	14	17	37	24	11	9	8	45	33	12	12	10
Npun_R1839	hypothetical protein	98	441	601	760	604	35	48	67	70	57	161	919	619	460	564	59	262	341	514	299
Npun_R1840	rod shape-determining protein MreC	212	701	929	1418	1043	53	58	88	85	75	327	1250	864	589	815	104	357	482	799	524
predicted RNA	-	90	462	539	451	223	69	89	108	98	90	90	409	320	224	283	83	298	348	340	195
Npun_R1841	rod shape-determining protein MreB	309	1507	1760	1763	954	218	255	331	321	300	301	1334	970	692	883	276	886	1109	1201	829
predicted RNA	-	44	234	386	336	298	56	83	85	97	86	65	151	167	135	110	64	207	315	319	231
Npun_F1842	single-stranded DNA-binding protein	350	485	510	473	503	299	335	411	451	407	341	426	447	399	389	333	428	481	378	397
Npun_R1843	hypothetical protein	36	113	211	160	143	14	28	18	32	35	20	20	24	46	50	20	49	125	96	96
Npun_F1844	sodium/hydrogen exchanger	121	93	95	91	64	124	151	238	209	228	106	172	267	199	251	96	93	112	92	98
predicted RNA	-	23	57	103	185	186	63	163	53	62	65	39	298	187	118	121	67	85	60	142	101
Npun_F1845	cell wall hydrolase/autolysin	68	105	139	273	190	107	183	84	89	110	78	351	218	117	176	107	123	86	136	141
Npun_F1846	cell wall hydrolase/autolysin	112	783	599	358	268	127	198	371	317	250	111	403	389	206	228	115	513	453	281	313
Npun_F1847	glutamate racemase	56	509	465	193	144	52	111	180	187	147	41	165	146	86	91	54	380	395	204	165
Npun_R1848	methionine sulfoxide reductase B	2133	796	928	1521	1604	1652	709	696	677	787	2119	1340	741	862	1362	1824	705	580	1134	1226
Npun_R1851	hypothetical protein	6	29	25	17	30	5	14	15	17	16	5	20	16	17	14	8	34	27	20	26
Npun_R1852	Orn/DAP/Arg decarboxylase 2	17	107	121	89	98	9	18	29	34	36	13	32	27	24	34	14	67	96	68	90
Npun_R1853	asparagine synthase	22	19	21	59	87	7	14	21	20	30	17	27	29	27	42	18	15	15	30	77
Npun_R1854	hypothetical protein	211	104	104	351	529	59	74	99	96	152	153	144	141	171	318	190	78	70	165	331
Npun_F1855	hypothetical protein	7	30	47	14	9	6	13	22	22	19	8	15	20	18	16	8	26	51	17	10
Npun_R1856	hypothetical protein	182	375	384	291	404	244	139	180	237	209	320	160	150	116	127	369	360	374	297	194
Npun_R1857	asparagine synthase	2	10	11	7	6	2	4	6	6	5	2	6	5	3	3	2	7	8	6	6
Npun_F1858	amidase	2	3	3	2	4	3	4	3	4	3	3	4	5	3	4	5	4	3	3	3
Npun_R1859	luciferase family protein	5	17	18	12	10	5	6	8	8	8	5	6	7	6	6	4	13	16	10	9
Npun_R1860	hypothetical protein	3	4	6	12	20	6	8	7	5	4	6	3	5	11	6	5	8	6	16	16
Npun_F1861	hypothetical protein	76	64	36	34	29	83	101	74	60	43	80	54	36	33	29	71	73	50	38	39
Npun_F1862	4-diphosphocytidyl-2C-methyl-D-erythritol synthase	5	14	13	5	4	8	19	13	12	10	7	13	12	8	7	6	16	13	7	5
Npun_F1863	Rieske (2Fe-2S) domain-containing protein	75	51	33	32	51	136	193	158	129	110	106	116	99	87	70	112	89	62	63	61
Npun_R1864	hypothetical protein	36	40	40	143	264	70	110	61	71	73	42	48	57	68	52	97	99	61	120	136
Npun_R1865	dephospho-CoA kinase	4	8	9	4	5	6	11	10	11	7	5	9	7	7	6	4	10	11	7	6
Npun_R1866	uroporphyrin-III C-methyltransferase	15	27	26	14	11	14	25	26	26	23	15	22	19	17	16	15	28	31	17	15
Npun_R1867	hypothetical protein	39	38	36	34	40	49	62	51	48	46	36	37	38	37	33	46	54	46	37	51
Npun_R1868	multi-sensor hybrid histidine kinase	6	8	6	12	24	10	24	16	16	20	7	22	18	20	25	12	15	10	12	25
Npun_R1869	hypothetical protein	10	14	11	8	7	19	43	38	29	33	11	32	33	35	28	16	24	21	16	16
Npun_R1870	tocopherol phytyltransferase	13	15	12	9	9	21	43	37	32	32	15	34	34	39	32	19	25	20	17	19
Npun_F1871	transposase, IS4 family protein	886	521	480	834	797	871	908	617	655	775	821	733	706	708	755	827	618	456	642	849
predicted RNA	antisense: Npun_F1871	92	174	134	124	201	211	382	225	177	201	120	219	278	167	181	181	247	168	147	198
[truncated: 5,686 more rows]

## Sheet: (B) Log2 Dif Exp and BATS stats
		Wild Type Time Course (h)					DsigJ Time Course (h)					DsigC Time Course (h)					DsigF Time Course (h)					WT Time Course BATS statistics					WT vs DsigJ Time Course BATS statistics					WT vs DsigC Time Course BATS statistics					WT vs DsigF Time Course BATS statistics
geneID	NAME	0	1	6	12	18	0	1	6	12	18	0	1	6	12	18	0	1	6	12	18	Rank	Estimated Lhat	BF	L2-norm	Nmiss	Rank	Estimated Lhat	BF	L2-norm	Nmiss	Rank	Estimated Lhat	BF	L2-norm	Nmiss	Rank	Estimated Lhat	BF	L2-norm	Nmiss
Npun_AF001	hypothetical protein	0	-0.874469	-0.874469	-0.758992	-0.459432	0.494765	0.295456	0.0641303	0.398549	0.398549	0.494765	-0.137504	0	0.0641303	0.347923	-0.0671142	-0.459432	-0.758992	-0.459432	-0.459432
Npun_AF002	hypothetical protein	0	-1	-1	-0.678072	-0.678072	0.459432	0.70044	0.459432	0.807355	0.807355	0.70044	0.459432	0.459432	0.459432	0.459432	0	-0.678072	-0.192645	-0.678072	-0.415037
Npun_AF003	hypothetical protein	0	-0.652077	-1.1375	-1.1375	-1.45943	0.241008	0.710493	0.447459	0.862496	0.710493	0.241008	0.347923	0.447459	0.540568	0.540568	-0.289507	-0.289507	-0.459432	-1.1375	-0.874469
Npun_AF004	S23 ribosomal protein	0	0	-0.584963	-1.58496	0	0.736966	1.58496	1.22239	1.58496	1.41504	1	1.22239	1.41504	1.73697	1	0.415037	0.415037	0	0	-0.584963											785	2	0.000179329	19.2898	0
Npun_AF005	hypothetical protein	0	1	1	0.584963	1	1.32193	1.58496	1.58496	1.90689	1.70044	1.32193	1.58496	1.58496	1.70044	1.45943	1	1.32193	1.90689	1	0.321928
Npun_AF006	hypothetical protein	0	0.736966	0.415037	0	0	0.736966	1.41504	1.58496	2	1.87447	0.736966	1.58496	1.41504	1.41504	1.58496	0.415037	0.736966	0.736966	0.415037	0.415037
Npun_AF007	hypothetical protein	0	-0.678072	-0.678072	0	0.807355	-0.415037	0.169925	-0.415037	0.169925	0.169925	-0.415037	-0.192645	-0.415037	-0.192645	0	-0.678072	-0.415037	-1	-0.415037	0
Npun_AF008	transposase, IS4 family protein	0	0	0	0	0	0	0	0	0	0	0	0	0	0	0	0	0	0	0	0
Npun_AF009	MATE efflux family protein	0	0	0	0	0	0	1.58496	1	1	1	0	1	0	0	0	0	1	0	0	0
Npun_AF010	ABC transporter related	0	-0.514573	-0.514573	-0.321928	0.263034	0.678072	0.847997	0.584963	0.765535	0.378512	0.678072	0.378512	0.485427	0.485427	0.263034	0.485427	0.263034	0	0	0
Npun_AF011	hypothetical protein	0	0	-0.321928	0	0.678072	0.847997	1.1375	1	1.1375	1.1375	0.678072	1	0.847997	0.678072	0.485427	0.847997	0.678072	0.485427	0.485427	0.263034
Npun_AF013	hypothetical protein	0	1.82597	1.8625	1.18442	1.49476	0	1.89812	2.34792	2.44746	2.29546	-0.459432	1.96683	2	1.7885	1.54057	-0.652077	1.82597	1.8625	1.39855	1.24101
Npun_AF016	phage integrase family protein	0	-0.415037	-1	-2	-0.415037	1.32193	1.70044	1.45943	1.45943	1.32193	1	1.16993	1	0.807355	0.321928	1.32193	1.16993	0.584963	0.321928	0.584963						639	2	9.29e-05	32.7489	0						418	1	0.000441004	7.16481	0
Npun_AF017	transposase Tn3 family protein	0	0.584963	0	0.584963	1.32193	1.80735	2.16993	1.80735	2.16993	2.16993	1	1.80735	1.80735	1.58496	1.32193	1.32193	1.32193	1	1.32193	1.32193
Npun_AF020	cobyrinic acid a,c-diamide synthase	0	1.37851	1	-0.321928	0.263034	1.1375	2.07039	2.37851	2.58496	2	1	2.1375	2.07039	1.76553	1.26303	1.26303	1.848	1.58496	1	0.485427
Npun_AF021	parB-like partition protein	0	1.26303	0.485427	-1.32193	-0.321928	0.485427	1.67807	1.926	2.1375	1.67807	0.263034	1.848	1.48543	1.37851	1	0.678072	1.67807	1.1375	0.485427	0
Npun_AF025	hypothetical protein	0	1.39232	0.857981	-0.476438	-0.912537	0.357552	1	1	1.02237	0.459432	0.321928	0.672425	0.672425	0.807355	0.459432	-0.0931094	1.2854	1.04439	-0.192645	-0.678072
Npun_AF026	hypothetical protein	0	1.71621	1.14684	-0.222392	-0.106915	0.777608	1.71621	1.5502	1.51457	0.893085	0.652077	1.19265	1.14684	1.47805	0.716207	0.584963	1.8365	1.47805	0.514573	0
Npun_AF027	CopG/Arc/MetJ family transcriptional regulator	0	0.748461	0.176323	1.03562	1.25096	-0.168123	0.584963	-0.104697	-0.0439433	-0.104697	-0.152003	0	-0.251539	-0.340075	-0.136062	-0.268817	0.83996	0.0565835	0.238787	0.879706
Npun_AF028	plasmid stabilization system protein	0	1.22239	0.561879	1.22239	2.16227	0.777608	1.60768	0.929611	0.85561	0.777608	0.308122	0.893085	0.561879	0.817136	0.561879	0.736966	1.67377	0.817136	1.28011	1.56188
Npun_AF030	hypothetical protein	0	-1.24101	-1.11548	-0.308122	0.157541	-0.530515	-0.70044	-0.308122	-0.0565835	-0.0565835	-0.378512	-1	-0.612977	-0.176878	-0.308122	-0.378512	-1.24101	-1.11548	-0.70044	-0.378512
Npun_AF036	exonuclease V subunit alpha	0	-0.415037	-1	-2	-1	0	-0.415037	-0.415037	0	0	0	-0.415037	-0.415037	-0.415037	-0.415037	-0.415037	-0.415037	-1	-2	-2
Npun_AF052	hypothetical protein	0	-1.32193	-2.32193	-1.32193	-0.321928	0.263034	0	0.263034	0.263034	-0.321928	0.485427	-0.736966	0.485427	1	0.263034	0.678072	-1.32193	-1.32193	-0.736966	0											894	2	0.000790279	13.9009	0
Npun_AF054	hypothetical protein	0	-0.295456	-0.185032	0.103093	0.364054	0.26748	0.620152	0.343145	0.374396	0.353637	0.127756	0.353637	0.278535	0.321928	0.152003	0.115477	0.103093	-0.0134205	0.17585	0.25634
Npun_AF057	hypothetical protein	0	1.58496	1	0	0	1	2.32193	2	2.32193	2.32193	1	2	1.58496	1	1	0	1.58496	1	1	0
Npun_AF059	phage integrase family protein	0	-3.11548	-3.11548	-1.70044	-1.53051	-0.793549	-1.53051	-1.89308	-1.70044	-1.70044	-0.793549	-2.37851	-1.89308	-0.793549	-1.37851	-0.70044	-2.11548	-2.37851	-1.89308	-1.37851	1099	3	0.00237693	13.1729	0
Npun_AF061	hypothetical protein	0	1.44057	1.89308	2.65208	3.58496	0.893085	2.19265	2.09954	2.14684	2.28011	0.777608	2.44057	2.47805	2.77761	2.44057	1.36257	2.14684	1.65208	2.89308	2.86507	945	1	9.32e-05	24.645	0
Npun_AF062	TPR repeat-containing serine/threonin protein kinase	0	2	1.58496	2.58496	3.80735	1.58496	3.32193	2.80735	3.16993	3.45943	1	3.32193	3.32193	3.32193	3.32193	1	2.58496	2	2.80735	3.45943	906	1	4.8e-05	26.4917	0
Npun_AF063	hypothetical protein	0	0.415037	1.09311	1.41504	1.51937	0.0931094	1.04731	1.09311	1.26303	1.1375	0.0931094	1.926	1.82103	1.848	1.79355	-0.0995357	0.552541	0.847997	1.76553	1.848
Npun_AF066	methyltransferase type 11	0	0	-0.584963	-1	-0.263034	0.584963	1.41504	1	1	1	0.584963	1.11548	0.584963	0.736966	0.222392	0.584963	0.415037	-0.263034	-0.263034	-0.263034
Npun_AF067	hypothetical protein	0	-0.584963	-1.58496	-1.58496	-1.58496	0	0.415037	0	0.415037	0.415037	-0.584963	0.736966	-0.584963	0	0	-0.584963	0	-0.584963	-1.58496	-1.58496
Npun_AF074	hypothetical protein	0	0	0	0	0	1	1	1	1.58496	1	0	1.58496	1	1	1	1	0	0	0	0
Npun_AF075	two component AraC family transcriptional regulator	0	0	0	1	2	1	2.32193	3.32193	3.70044	3.80735	1	3.16993	4.64386	5.16993	4.9542	0	0	0	0	0											150	2	3.62e-16	73.6592	0
Npun_AF076	lanthionine synthetase C family protein	0	0.222392	-0.263034	0.222392	0.415037	0.222392	1	1.80735	2.5025	2.58496	0	1.58496	2.90689	3.62449	3.79008	-0.263034	0	-0.263034	-0.584963	-0.584963											235	2	3.88e-11	47.397	0
Npun_AF077	hypothetical protein	0	-0.343302	-0.300866	0.423499	0.912537	0.371969	-0.0343515	0.160465	1.29105	1.89439	0.0824622	-0.219566	0.160465	2.13364	2.5005	-0.300866	-0.917538	-0.917538	-0.602036	-0.654503
Npun_AF078	GCN5-related N-acetyltransferase	0	0	0	0	1.58496	0	1	1	2	2.32193	0	1	1.58496	2.32193	3	0	0	0	0	0
Npun_AF079	secretion protein HlyD	0	1.58496	1	1	1.58496	0	1.58496	2	2.80735	3.32193	1	2	2.58496	3.32193	3.70044	0	1	1	0	1											874	2	0.000527755	14.2517	0
Npun_AF080	ABC transporter related	0	1.22239	1.22239	1.22239	1.41504	0	0.736966	1.22239	2.11548	2.41504	0	1	1.87447	2.32193	2.80735	-0.584963	0.736966	1	0.736966	0.415037
Npun_AF081	ABC transporter related	0	0.547488	0.106915	0	0.387023	-0.378512	-0.241008	0.106915	0.758992	0.691878	-0.115477	0.206451	0.387023	0.823122	0.943416	-0.378512	0.106915	0.106915	-0.241008	-0.241008
Npun_AF082	hypothetical protein	0	-0.807355	-0.807355	-0.485427	-0.222392	0.514573	-0.347923	0.0995357	0.280108	0.280108	0.36257	-0.485427	0.584963	1.14684	1.19265	0.777608	-0.63743	-0.347923	-0.347923	-0.807355
Npun_AF083	hypothetical protein	0	1.51457	1.8365	1.65208	1.77761	0.652077	0.192645	0.652077	1.09954	1.09954	0.36257	0.192645	1	1.71621	1.58496	1.09954	1.71621	2.19265	1.71621	1.28011
Npun_AF084	TPR repeat-containing protein	0	-1.09954	-0.447459	-0.736966	-0.736966	-0.0995357	-0.447459	-0.0995357	0.415037	0.900464	0.263034	0	1.1375	1.55254	2.04731	0.485427	-1.09954	-0.584963	-0.584963	-0.584963											547	1	2.95e-06	20.286	0
Npun_AF085	transposase, IS4 family protein	0	0	0	0	0.736966	1.58496	2.32193	2.73697	2.32193	2.11548	1.22239	2.32193	2.32193	2.66297	2.58496	1.73697	1	0.415037	1.22239	0.415037											470	1	5.77e-07	21.8913	0
Npun_AF086	putative Chase2 sensor protein	0	0	0	0	0	0	1.58496	1.58496	1.58496	1.58496	0	1.58496	2	2.58496	2.32193	0	0	0	0	0											762	2	0.000132289	19.0257	0
Npun_AF087	hypothetical protein	0	-0.736966	-1.32193	-1.32193	-0.736966	0.263034	0.847997	1	1.26303	1.1375	0	0.678072	1	1.76553	1.26303	-0.321928	0	-0.321928	-0.736966	-0.321928											590	2	7.22e-06	26.4415	0
Npun_AF090	TPR repeat-containing protein	0	0.415037	0.415037	0.736966	1.22239	1	2.11548	2.73697	3.36923	3.5025	0.736966	2.9386	4.24793	4.68182	4.85798	0.736966	0.415037	0.415037	0.415037	0.415037						807	2	0.0016199	14.9798	0	124	2	8.18e-18	74.4272	0
Npun_AF091	hypothetical protein	0	0	0	0	0	0	1.58496	2	2.32193	3	0	2	3.32193	3.70044	4	0	0	0	0	0											196	1	7.62e-13	42.628	0
Npun_AF092	WD-40 repeat-containing protein	0	-0.415037	-1	-2	-1	0.321928	1	1.58496	2.32193	2.39232	0	0.807355	2.52356	3.42626	3.49185	0	-0.415037	-0.415037	-1	-1						481	2	8.99e-07	47.655	0	97	2	2.14e-20	87.3603	0
Npun_AF093	peptidase S8/S53 subtilisin kexin sedolisin	0	-0.628031	-1.08746	-0.280108	-0.387023	-0.180572	0.304855	1.08246	1.74543	1.88982	0	0.912537	2.32193	2.75803	3.18866	-0.765535	-1.5025	-1.5025	-1.5025	-1.08746											202	2	1.2e-12	52.5063	0
Npun_AF094	Fis family transcriptional regulator	0	0.847997	0.847997	0	0.263034	0.263034	1	1.58496	1.926	1.926	0	1.26303	2.37851	3.03562	2.848	0	0.847997	0.847997	0	-0.321928											585	1	6.69e-06	18.8127	0
Npun_AF095	peptidase C14, caspase catalytic subunit p20	0	0.563901	0.231326	-0.716207	-0.716207	-0.201634	0.605721	1.17688	1.54253	1.52083	-0.0641303	0.83399	1.81629	2.27085	2.3953	-0.523562	0.176878	0.383329	-0.523562	-0.716207											428	1	1.78e-07	23.9072	0
Npun_AF096	hypothetical protein	0	1.62149	1.58496	0.621488	0.206451	0.206451	1.34395	2	2.36565	2.38702	0.29956	1.85415	2.48938	2.7425	3.09398	-0.115477	1.42884	1.58496	0.621488	0.469485											780	1	0.000165117	12.5143	0
Npun_AF097	hypothetical protein	0	2.32193	2.70044	1.80735	1.32193	0.584963	2.70044	3.64386	3.9542	4.04439	0.584963	3.32193	4.08746	4.32193	4.45943	0	2.32193	2.90689	1.80735	1.58496											512	1	1.58e-06	20.8535	0
Npun_AF098	hypothetical protein	0	1.70044	2.08746	1	0.584963	0.584963	2.08746	2.9542	3.58496	3.58496	0	2.45943	3.67243	4	4.20945	0	1.70044	2.16993	1.32193	1.32193											291	1	8.3e-10	32.0789	0
Npun_AF102	TPR repeat-containing protein	0	-1.1375	-1.75899	-0.10188	0.584963	0.212994	0.584963	0.562936	1.22707	1.29546	0.423211	0.880418	1.87149	2.45943	2.47131	0	-1.55254	-2	-1.37197	-1.06711											322	2	4.17e-09	42.3144	0
Npun_AF106	TPR repeat-containing protein	0	0.70044	0.70044	-0.192645	-0.415037	-0.415037	0.906891	1.80735	2.35755	2.39232	-0.192645	1.80735	2.9542	3.08746	3.56986	-1	0.169925	0.906891	-0.415037	-0.415037											223	1	9.95e-12	38.3748	0
Npun_AF107	TPR repeat-containing protein	0	0.321928	0.169925	0	0.169925	0.70044	1.52356	1.32193	1.85798	1.85798	0.321928	1.75489	2.20945	2.32193	2.61471	0.169925	0.70044	0.459432	0	0.169925											623	1	1.23e-05	18.11	0
Npun_AF108	TPR repeat-containing protein	0	1	0.736966	0.415037	0.736966	0.415037	2	2	2.41504	2.41504	0	2.41504	2.87447	2.9386	2.9386	0	1.22239	1	0.415037	0.736966											569	1	4.97e-06	19.5795	0
Npun_AF117	Tn7-like transposition protein A	0	0.321928	-1	-1	-1	0.321928	1.32193	1.45943	1.80735	1.32193	0.584963	1.70044	1.45943	1	1.16993	0.321928	0.584963	0	-1	-1						747	2	0.000488579	25.7554	0	622	2	1.2e-05	24.5334	0
Npun_AF118	HMG-I and HMG-Y, DNA-binding domain-containing protein	0	1	0	-1	-1	1	2.32193	2.32193	2.58496	2.32193	0.584963	2.70044	2.45943	2.16993	2.16993	0.584963	1.58496	1	0	0						532	1	5.12e-06	31.682	0	345	2	8.13e-09	37.5541	0
Npun_AF119	Tn7-like transposition protein C	0	0	0	0	0	1	2.32193	2	2.58496	2	0	2.58496	2.32193	2	2	0	1	1	0	1											750	3	0.000116017	19.6509	0
Npun_AF120	Tn7-like transposition protein D	0	0	0	0	0	0	1.58496	1	1	1	0	1.58496	1.58496	1	0	0	0	0	0	0
Npun_AF125	integrase catalytic subunit	0	-1.32193	-2.64386	-1.18442	-0.251539	1.35614	-0.395929	-1.18442	-0.943416	-0.943416	0.400538	-1.32193	-2.05889	-1.8365	-2.05889	1.18903	-0.321928	-1.18442	-1.05889	-0.643856
Npun_AF126	ATP-binding protein	0	-0.514573	-1.32193	-0.514573	0.263034	0.678072	0.678072	0.137504	0.263034	0.263034	0.765535	0.378512	0	0.263034	0.137504	1.72247	0.263034	-0.514573	0	-0.152003
Npun_AF127	TetR family transcriptional regulator	0	-0.263034	-0.584963	-0.584963	0.584963	0.736966	1	0.584963	0.736966	0.874469	0.874469	0.736966	0.584963	0.584963	0.222392	1.41504	0.584963	0.222392	0.415037	0.222392
Npun_AF138	diguanylate cyclase/phosphodiesterase	0	-0.669851	0.598637	2.63227	3.09472	-0.485427	0	-0.0848889	0.394279	1.1745	0.0801703	1.31366	1.93681	2.24576	2.48543	-0.175087	-0.881356	-0.0418202	2.38642	2.76553
Npun_AF142	GAF sensor signal transduction histidine kinase	0	6.10154	6.70506	8.52487	7.94251	-1.58496	0.736966	0.415037	1.58496	2.22239	1	7.02975	6.32193	5.71882	6.21594	-0.584963	4.62449	5.24793	7.88264	7.18982	13	2	3.98e-45	317.717	0	58	2	3.38e-35	230.979	0	885	2	0.000677157	10.3576	0	416	2	0.000396497	10.5574	0
Npun_AF150	hypothetical protein	0	-0.934905	-1.26748	-0.321928	0.0437214	0.469485	-0.241008	-0.664816	-0.530515	-0.530515	0.0437214	-0.934905	-1.37851	-1.06817	-1.06817	-0.0223678	-0.467779	-0.736966	-0.70044	-0.407658
Npun_AF162	hypothetical protein	0	0.514573	1	1	0.836501	0	-0.222392	0.192645	0.514573	0.192645	-0.222392	0.0995357	0	-0.222392	0.192645	-0.106915	0.652077	0.777608	0.716207	0.652077
Npun_AF163	hypothetical protein	0	2	2	2.32193	2	0	0	0	0	0	1	3	2	1	1.58496	0	1	1	1.58496	1
Npun_AF165	hypothetical protein	0	-0.282035	-0.171611	0.116514	0.377474	0.280901	0.616085	0.335349	0.377474	0.356565	0.128898	0.356565	0.280901	0.324622	0.153351	0.116514	0.116514	-0.0135465	0.18927	0.26976
Npun_AF168	WD-40 repeat-containing protein	0	-1.14684	-1.63227	0.472068	1.36773	-1.04731	-0.632268	-0.632268	-0.199309	0.600393	-0.31034	-0.253757	-0.430634	-0.199309	0.746243	0.255257	-1.14684	-1.78427	-0.494765	1.13327
Npun_AF169	WD-40 repeat-containing protein	0	1	0.847997	1.26303	2.26303	0.263034	2	1.76553	2.26303	2.53605	0.263034	1.848	1.926	1.926	2	0.485427	1.1375	1	1	2.72247
Npun_AF170	hypothetical protein	0	1.43539	1.14048	0.750022	0.949959	-0.174029	1.22707	1.44746	1.90689	1.91561	-0.0671142	1.43539	1.58496	1.39855	1.43539	-0.330149	0.966833	0.983512	0.494765	1.21299
Npun_AF171	putative Chase2 sensor protein	0	1.75002	1.44746	1.12553	1.39855	0.241008	1.82597	1.93289	2.26849	2.32193	0.241008	2.03242	2.03242	1.7885	1.7885	0	1.44746	1.24101	1	1.58496
Npun_AF172	hypothetical protein	0	2.80735	2	1.80735	2.16993	0.584963	3	2.90689	3.16993	3.32193	0.584963	3.24793	3.16993	3	2.80735	0	2.45943	1.58496	1.80735	3
Npun_AF174	hypothetical protein	0	0.0614005	-0.353637	0.0911479	0.407175	0.851477	0.724366	0.283793	0.605721	0.430634	0.383329	0.520832	0.231326	-0.201634	-0.0972972	0.309328	0.334419	-0.131245	-0.275634	-0.131245
Npun_AF175	hypothetical protein	0	0.321928	-0.249978	0.0324215	0.669851	1.12553	1	0.690316	0.788496	0.517848	0.669851	0.730393	0.447459	0.241008	0.212994	0.730393	0.606658	0.241008	0.155278	0.0641303
Npun_AF177	ybaK/ebsC protein	0	-1	-1	-1	-1	0	0.584963	0	0.584963	0.584963	0	0	0.584963	0	-1	0	-1	-1	-1	-1
Npun_AF180	MarR family transcriptional regulator	0	1.70454	1.28951	0.63743	0.454566	-0.432959	0	0.152003	0.289507	0	-0.295456	-0.584963	0.103093	-0.0544478	-0.111031	-0.432959	1.152	1.078	0.289507	-0.0544478
Npun_AF181	glutathione S-transferase domain-containing protein	0	0.447459	0.347923	0.241008	0	-0.459432	0.241008	0.932886	1.34792	1.24101	-0.289507	0	1.18442	1.29546	1.34792	-0.874469	0	0.347923	-0.137504	0
Npun_AF182	hypothetical protein	0	0.523562	0.523562	0.0874628	0	-0.29956	0	0.754888	1.08746	0.906891	0	0.169925	0.906891	1.08746	1.08746	-0.192645	0.247928	0.584963	0.169925	-0.192645
Npun_AF183	4Fe-4S ferredoxin iron-sulfur binding domain-containing protein	0	1.07039	0.847997	0.678072	0.485427	-0.321928	0.263034	0.678072	1	0.925999	0	0.765535	1.07039	1.1375	1.20163	-0.514573	0.678072	0.765535	0.137504	0.137504
Npun_AF185	transposase, IS4 family protein	0	0.736966	0.63743	1	1.22239	0.415037	0.917538	0.63743	1.152	1.078	0.415037	1.41504	1.152	1.152	1.47393	0.415037	0.736966	0.415037	0.830075	0.736966
Npun_AF186	ATP-dependent DNA helicase RecQ	0	0	0	0	1	0	1	0	1	1.58496	0	1.58496	1.58496	1.58496	1.58496	0	0	0	0	1
Npun_AF191	thiamine monophosphate synthase	0	1	0	0	0	1	2.32193	2.32193	2.32193	2.32193	0	2.32193	2.32193	2	1.58496	1	1.58496	1	0	0											887	2	0.000696969	12.7182	0
Npun_AF193	hypothetical protein	0	0.874469	0.584963	1.22239	1.41504	0.807355	1.62449	1.62449	2	1.80735	0.584963	1.54432	2.02975	1.87447	1.54432	0.736966	1.32193	1.05889	1.36923	1.27302
Npun_AF194	nuclease A inhibitor family protein	0	0.5025	0.938599	1.11548	1.5025	0.736966	1.58496	1.73697	1.87447	1.62449	0.415037	1.36923	1.87447	2	0.938599	0.938599	1.36923	1.5025	1.70044	0.938599
Npun_AF197	hypothetical protein	0	-1.5025	-1.76553	-0.695145	0.0824622	0.612977	0.40439	-0.280108	-0.332575	-0.332575	0.197939	-1	-0.628031	0.121991	-0.332575	0.612977	-0.332575	-1	-0.443607	-0.0430687
Npun_AF203	hypothetical protein	0	0.652077	0.777608	1.28011	1.71621	0.652077	1.36257	0.893085	0.893085	1	0	0.893085	0.893085	1.19265	1.09954	0.36257	1.28011	1	1.44057	1.77761
Npun_AF204	transposase, IS4 family protein	0	-0.289507	-0.459432	-0.459432	0.347923	0.710493	1.66985	1.18442	1.49476	1.29546	0.241008	1.29546	1.24101	1.44746	1.12553	0.540568	0.788496	0.347923	0.347923	0.628031
Npun_AF207	short chain dehydrogenase	0	-1.84561	-2.1819	-2.04439	-2.09443	-0.227701	-0.742275	-1.06088	-1.12012	-1.2092	-0.190943	-1.57309	-1.63346	-1.00398	-1.35408	-0.411069	-1.51514	-1.73564	-1.84561	-1.76236
Npun_AF214	hypothetical protein	0	0.289507	0.473931	1	1.35364	0.152003	0.736966	0.415037	0.688056	1	-0.0824622	0.473931	0.473931	0.222392	0.584963	0.0780025	0.584963	0.289507	0.736966	0.874469
Npun_AF215	hypothetical protein	0	0.874469	0.874469	1.32193	1.41504	0	1.5025	1.11548	1.5025	2.16993	-0.263034	1.58496	1.66297	1.32193	1.80735	0	1.22239	0.736966	1.11548	1.58496
Npun_AF219	hypothetical protein	0	0	0	0	0	0	0	0	0	0	0	0	0	0	0	0	0	0	0	0
Npun_AF220	hypothetical protein	0	0	0	0	0	0	0	0	0	0	0	0	0	0	0	0	0	0	0	0
Npun_AF221	hypothetical protein	0	0	0	0	0	0	0	0	0	0	0	0	0	0	0	0	0	0	0	0
Npun_AF222	hypothetical protein	0	0	0	0	0	0	0	0	0	0	0	0	0	0	0	0	0	0	0	0
Npun_AF223	hypothetical protein	0	0	0	0	0	0	0	0	0	0	0	0	0	0	0	0	0	0	0	0
Npun_AF224	ERF family protein	0	0	0	0	0	0	0	0	0	0	0	0	0	0	0	0	0	0	0	0
Npun_AF225	hypothetical protein	0	0	0	0	0	0	1	0	1	0	0	0	1	1	1	0	0	0	0	0
Npun_AF226	hypothetical protein	0	1	0	1.58496	2	1	1.58496	1	2	1.58496	1	1.58496	1.58496	2	2	1.58496	1	1	1	1
Npun_AF227	hypothetical protein	0	0	0	0	1	0	1	0	1	1.58496	1	1.58496	1.58496	1	1	0	0	0	0	0
Npun_AF228	hypothetical protein	0	-2.22239	-2.80735	-3.80735	-2.80735	-0.485427	-1.22239	-1.48543	-1.22239	-1.48543	-0.485427	-1.80735	-1.80735	-0.807355	-1.22239	-0.485427	-1.80735	-2.22239	-2.80735	-2.80735	863	1	2.23e-05	29.3682	0
Npun_AF231	hypothetical protein	0	0.321928	0	0	0.321928	-2	-1	0.321928	0.321928	0.321928	-1	-0.415037	0	-0.415037	0.321928	-0.415037	0.321928	0.321928	-0.415037	-0.415037
Npun_AF232	hypothetical protein	0	1	0	0.415037	0.415037	-0.584963	-0.584963	0.736966	1	0.415037	-0.584963	0	0	0	0.415037	-0.584963	0.415037	0.736966	-0.584963	-0.584963
Npun_AF233	hypothetical protein	0	0.722466	0.321928	-0.321928	-0.234465	-0.0740006	-0.234465	0.263034	0.584963	-0.0740006	-0.152003	0.0703893	-0.0740006	0.0703893	-0.234465	-0.415037	0.378512	0.378512	-0.415037	-0.514573
Npun_AF236	hypothetical protein	0	-0.752072	-0.356144	0.70044	1.20945	0.554589	0.72792	-0.192645	0.247928	0.459432	0.209453	0.0443941	0.169925	0.169925	0.247928	0.554589	0.392317	-0.476438	0.523562	0.70044
Npun_AF238	translation initiation factor IF-3	0	1.18763	1.32193	2	2.68806	-0.0824622	0.874469	0.473931	0.530515	0.736966	-0.36257	0.784271	0.473931	0.222392	0.289507	-0.0824622	1.11548	1.11548	1.61143	1.73697
Npun_AF239	hypothetical protein	0	0.222392	-0.263034	0.662965	1.05889	0.115477	0.222392	-0.263034	0	0.321928	-0.415037	-0.263034	-0.263034	-0.263034	-0.415037	0	0.415037	-0.415037	-0.125531	0.321928
Npun_AF242	hypothetical protein	0	0	0	-1	0	0	0	-1	0	-1	-1	-1	-1	-1	-1	-1	0	0	-1	-1
Npun_AF243	hypothetical protein	0	-1.94006	-2.55897	-3.27886	-3.36632	-0.127917	-0.321928	0.149378	0.0430687	-0.679822	0.226135	-1.06254	-0.708111	-0.0625415	-1.11839	-0.196397	-1.43558	-1.32193	-1.84276	-1.94006	762	1	3.06e-06	34.7546	0	635	2	8.47e-05	34.4365	0	729	2	8.51e-05	20.4188	0
Npun_AF248	XRE family transcriptional regulator	0	1	1.58496	0	1	1.58496	1.58496	1	2	1.58496	1	1	1.58496	1	1.58496	1	1.58496	1	1	1
Npun_AF249	hypothetical protein	0	0	0	0	0	0	0	0	0	0	0	0	0	0	0	0	0	0	0	0
Npun_AF250	hypothetical protein	0	-0.36257	0.289507	0.917538	1.41504	1.078	1.68806	1.078	1.28951	1.53051	0.530515	1.35364	1.47393	1.68806	1.28951	1	0.63743	0.63743	1.152	0.917538
Npun_AF251	hypothetical protein	0	0.263034	0.263034	0.847997	1.1375	1.1375	2.26303	1.76553	2.26303	2.43296	0.263034	2	2.07039	2.26303	2.20163	0.847997	1.1375	1	1.26303	1.37851
Npun_AF252	hypothetical protein	0	0	0	0	0	0	0	0	0	0	0	0	0	0	0	0	0	0	0	0
Npun_AF253	hypothetical protein	0	0	0	0	0	0	0	0	0	0	0	0	0	0	0	0	0	0	0	0
Npun_AF254	hypothetical protein	0	0	0	0	0	0	0	0	0	0	0	0	0	0	0	0	0	0	0	0
Npun_AF255	hypothetical protein	0	0	0	0	0	0	0	0	0	0	0	0	0	0	0	0	0	0	0	0
Npun_AF256	hypothetical protein	0	0.584963	1.32193	0	-1	-1	-1	0.584963	1	0.584963	-1	-1	0.584963	0	0	-1	0	1	0	-1
Npun_AF257	hypothetical protein	0	1.32193	2	1.32193	0.584963	-1	0.584963	1	1.58496	1.32193	0	0	1.32193	0	0.584963	-1	0.584963	1.58496	1.32193	0.584963
Npun_AF258	ATPase central domain-containing protein	0	1	1	1	1	0	0.584963	1.32193	1.80735	1.58496	0	0.584963	0.584963	0.584963	0.584963	0	0.584963	1	0.584963	0
Npun_AF259	WGR domain-containing protein	0	1	1	0	0	0	1	1.58496	2	2	0	1	1	1	1	0	1	1	1	0
Npun_AF261	hypothetical protein	0	-2.80735	-0.485427	0	1.44057	0.652077	-0.222392	-0.807355	-0.222392	0.192645	0	-1.22239	-0.222392	0.36257	0.192645	0.36257	-1.80735	-0.222392	0.777608	0.777608
Npun_AF262	hypothetical protein	0	0	0	0	1.58496	0	0	0	1	1	1	0	0	1.58496	1	1.58496	0	0	1	2.32193
Npun_AF263	hemolysin-type calcium-binding region	0	-1.06413	-1.9386	-1.82312	-1.82312	2.47079	2.49325	1.55325	1.53172	0.780219	1.48767	0.148863	0.0911479	-0.314109	-0.879706	1.86876	1.29662	-0.0972972	-0.353637	-0.616671						292	0	1.41e-11	52.474	0						373	1	0.00010308	6.6476	0
Npun_AF266	hypothetical protein	0	0.415037	-0.584963	1	1.73697	-0.584963	0.415037	0.415037	0.415037	0.736966	-0.584963	0	0	0	0.415037	0.415037	0.415037	-0.584963	0	1.73697
Npun_AF267	GUN4 domain-containing protein	0	0	0	1.58496	2	0	1	1.58496	1	1.58496	0	0	1	1	1	0	1	1	1	2
Npun_AF268	hypothetical protein	0	1	0	1	1.58496	0	1	0	0	0	0	0	0	0	0	0	1	0	0	1
Npun_AF275	hypothetical protein	0	0	0	0	0	1	1	1	1	0	1	0	0	0	0	1	0	0	0	0
Npun_AF276	hypothetical protein	0	0	0	0	0	0	0	0	0	0	0	0	0	0	0	0	0	0	0	0
Npun_AF277	hypothetical protein	0	0	0	0	0	0	0	1	1	1	0	0	0	0	0	0	0	0	0	0
Npun_AF278	hypothetical protein	0	0	0	0	0	0	1	1	1.58496	1	0	1	0	1	0	0	0	0	0	0
Npun_AF279	hypothetical protein	0	0	-0.736966	-1.32193	-2.32193	-0.321928	0	0	0.263034	0	0	-0.736966	-0.321928	-0.321928	-0.736966	-0.736966	-0.736966	-0.736966	-1.32193	-1.32193
Npun_AF280	hypothetical protein	0	0	0	0	0	1	0	1.58496	1	0	1	0	1	0	0	0	0	0	0	0
Npun_AF281	hypothetical protein	0	0	0	0	0	0	0	0	0	0	0	0	0	0	0	0	0	0	0	0
Npun_AF282	hypothetical protein	0	-1	-1	-1	-1	1	1	0.584963	0.584963	0	0.584963	0	-1	0	-1	0	0	0	0	-1
Npun_AF284	hypothetical protein	0	0	0	0	0	0	0	0	0	0	0	0	0	0	0	0	0	0	0	0
Npun_AF285	hypothetical protein	0	2.32193	2.58496	1.58496	1	1.58496	2	2.32193	2.32193	2.32193	1.58496	2	2.32193	2	2	1	2	2.32193	1.58496	0
Npun_AF286	hypothetical protein	0	1	1.45943	0	-0.415037	0	0.584963	1	1.32193	1.32193	0.584963	1.16993	0.807355	0.584963	0.807355	0.321928	1.16993	1.32193	0.321928	-1
Npun_AF287	hypothetical protein	0	1.70044	1.80735	0.321928	-0.415037	0.321928	0.584963	0.807355	1.70044	1.45943	0.584963	1.32193	1	0.584963	1	0.584963	1.32193	1.58496	0.807355	-0.415037
Npun_AF288	hypothetical protein	0	1.32193	1.5025	0.222392	-0.584963	0.222392	0.736966	0.874469	1.32193	0.874469	0.222392	0.415037	1	0.222392	0.222392	0	1	1.41504	0.222392	-0.263034
Npun_AF290	hypothetical protein	0	2.58496	2.80735	1.70044	1.16993	-1	-0.415037	0.807355	1.45943	1	-0.415037	0	0.321928	-0.415037	0	0	2.24793	2.58496	1.80735	0.807355											682	2	3.1e-05	22.6733	0
Npun_AF293	hypothetical protein	0	-1.22239	-1.22239	-2.39232	-1.58496	-0.304855	-2.07039	-1.58496	-1.39232	-1.80735	0.308122	-2.39232	-2.80735	-1.80735	-2.80735	0.0671142	-1.39232	-1.07039	-1.58496	-1.80735
Npun_AR012	hypothetical protein	0	1.30812	1.38904	1.28011	1.16227	0.561879	1.25154	0.965235	1.25154	1.44057	0	1.16227	0.695145	0.251539	0.695145	0.607683	1.53842	1.19265	1.28011	1.49033
Npun_AR014	hypothetical protein	0	-0.289507	-0.652077	-0.343954	-0.400538	0.241008	-0.137504	-0.289507	0.0848889	0	0.125531	-0.289507	-0.796467	-0.400538	-0.796467	-0.343954	-0.0901978	-0.400538	-0.459432	0.656046
Npun_AR015	XRE family transcriptional regulator	0	0.584963	0.263034	1	0.584963	0.584963	0.263034	0.485427	0.378512	0.378512	0.137504	0	0.137504	-0.152003	-0.152003	0.378512	0.378512	0.263034	0.378512	0.584963
Npun_AR019	RecD/TraA family helicase	0	1.22239	0.736966	0.415037	0.736966	0.415037	0.736966	1	1.22239	1	0	0.736966	0	-0.584963	0	0.415037	1.22239	0.736966	0	0.415037
Npun_AR029	hypothetical protein	0	-0.584963	-1.58496	-0.584963	-0.584963	0	0.415037	0.415037	0.736966	0.415037	0	0	0	0	-0.584963	0	0	-0.584963	-0.584963	-0.584963
Npun_AR031	hypothetical protein	0	-0.485427	-1.22239	-1.80735	-1.80735	0.652077	0.893085	0.514573	0.893085	0.514573	1	0.36257	0.192645	1	0.192645	0.36257	0	-0.807355	-1.22239	-1.80735						779	2	0.000967689	19.4123	0	637	2	1.5e-05	24.4433	0
Npun_AR032	hypothetical protein	0	-1	-1.848	-2.58496	-2.58496	-0.36257	-0.263034	-0.0824622	0.222392	0.0780025	0.0780025	-0.469485	-0.36257	0.222392	-0.169925	-0.584963	-1.16993	-1.58496	-2.16993	-2.58496	1086	2	0.00168342	14.7615	0	778	2	0.000954494	18.9336	0	536	1	2.66e-06	20.3411	0
Npun_AR033	hypothetical protein	0	-0.807355	-1.80735	-2.80735	-2.39232	-0.14439	-0.222392	0	0.36257	0.131245	0.131245	-0.485427	-0.392317	0.308122	0	-0.222392	-1.07039	-1.22239	-1.80735	-2.39232						815	2	0.00182107	13.9094	0	563	1	4.34e-06	19.508	0
Npun_AR034	hypothetical protein	0	-0.540568	-1.41504	-2	-2.41504	0.247928	0.169925	0.643856	0.906891	0.523562	0.523562	0.169925	0.169925	0.643856	0.459432	0.247928	-0.540568	-0.678072	-1.19265	-1.67807						555	1	1.09e-05	29.5541	0	380	1	2.49e-08	27.4894	0
Npun_AR035	hypothetical protein	0	-2.58496	-2.58496	-2.58496	-2.58496	0	-0.263034	-0.263034	0.415037	0	-0.263034	-1	0	0.736966	0.584963	0.222392	-1.58496	-1	-2.58496	-2.58496	976	1	0.000166576	22.7607	0	793	2	0.00123292	17.3374	0	354	2	1.09e-08	37.0139	0
Npun_AR037	restriction endonuclease	0	-1	-1	-1	0	1	1.32193	1	1.32193	1	0.584963	1	1	1	0	1	0	-1	-1	-1
Npun_AR038	hypothetical protein	0	0.584963	0	-1	-0.415037	0	1	1.16993	1.70044	1.58496	0	1.32193	1.45943	1.70044	1.32193	0	0.584963	0.321928	0	-1											722	2	7.22e-05	22.4037	0
Npun_AR039	hypothetical protein	0	0.584963	0	-1	-1	0	1	1.32193	2	1.80735	0.584963	1.32193	1.58496	2	1	0	1.32193	0.584963	0	-1											812	2	0.000249242	18.0995	0
Npun_AR040	hypothetical protein	0	0.807355	0.321928	-0.415037	-0.415037	0	0.584963	1	1.58496	1.32193	0	0.807355	0.807355	1.32193	1	-0.415037	0.584963	0.321928	0	-0.415037
Npun_AR041	hypothetical protein	0	0.584963	0	-0.678072	-1	0	0.459432	0.807355	1.45943	1.08746	0.169925	0.807355	0.807355	1.16993	0.906891	0	0.321928	0.321928	-0.192645	-0.415037
Npun_AR042	hypothetical protein	0	0.678072	-0.321928	-1.32193	-2.32193	-0.321928	0.485427	0.847997	1.37851	0.847997	-0.321928	0.678072	0.678072	1.1375	0.847997	-0.321928	0.485427	0	-0.321928	-0.736966											740	1	0.000100889	13.2102	0
Npun_AR043	hypothetical protein	0	1.22239	0.415037	0	-0.584963	0	1	1.58496	2	1.73697	0	1.22239	1.41504	1.58496	1.41504	0	1.22239	1	0.415037	0
Npun_AR044	hypothetical protein	0	0.807355	0	-0.415037	-1	-0.415037	0.807355	1.16993	1.45943	1.16993	0.321928	0.584963	1	1.16993	1.16993	0	0.584963	0.321928	0	0
Npun_AR045	hypothetical protein	0	0.777608	-0.222392	-0.807355	-0.485427	-0.222392	0.192645	0.652077	1	0.652077	0.36257	0.36257	0.514573	0.777608	0.514573	0.192645	0.514573	0.36257	-0.485427	-0.807355
Npun_AR046	hypothetical protein	0	0.436099	-0.5025	-1.5025	-1.08746	-0.917538	-0.628031	-0.180572	0	0	-0.180572	-0.628031	-0.387023	-0.0874628	-0.387023	-0.180572	-0.0874628	-0.628031	-0.917538	-1.5025
Npun_AR047	hypothetical protein	0	0.241008	-0.652077	-1.45943	-0.874469	-0.289507	-0.137504	0	0.628031	0	-0.137504	-0.459432	-0.289507	0.125531	-0.652077	-0.289507	0	-0.289507	-1.1375	-1.87447
Npun_AR048	AAA ATPase	0	-0.530515	-1.11548	-0.70044	-0.530515	-0.378512	-0.530515	-0.378512	-0.115477	-0.530515	-0.241008	-0.70044	-0.241008	0.206451	-0.378512	-0.115477	-0.378512	-0.70044	-0.70044	-1.11548
Npun_AR049	hypothetical protein	0	-0.777608	-1.58496	-2.58496	-2.58496	-0.263034	-0.415037	-0.415037	-0.415037	-1.26303	0	-1	-0.263034	0.415037	-0.584963	0.321928	-0.125531	-0.584963	-1	-1.26303
Npun_AR050	hypothetical protein	0	-0.724366	-1.7885	-2.24793	-1.7885	-0.0780025	-0.724366	-0.604071	-0.604071	-1.54749	0.14439	-1.34104	-1	0.109624	-0.85561	0.337035	-0.293731	-0.662965	-1	-1.16046
Npun_AR051	hypothetical protein	0	-1.45066	-1.89812	-1.18763	-0.83399	-0.109624	-0.403356	-0.357552	-0.403356	-0.83399	-0.0721498	-1.18763	-0.602665	-0.313158	-0.657112	-0.187627	-1.10962	-1.35755	-1.03562	-0.77259
Npun_AR058	hypothetical protein	0	-0.473931	-0.473931	-0.251539	-0.184425	0.163499	-0.0588937	0	0.400538	0.0565835	-0.120294	-0.736966	-0.556393	-0.473931	-0.943416	0.0565835	-0.0588937	-0.0588937	-0.120294	-0.395929
Npun_AR060	hypothetical protein	0	1.58496	1	1	0	0	1	3.45943	2.80735	1	0	1.58496	2.80735	2	0	0	1.58496	2.32193	1	0
Npun_AR064	tetratricopeptide domain-containing protein	0	1	1	0	1	1.58496	3.16993	3.16993	3.32193	3.32193	1.58496	2.80735	3.45943	3.90689	3	1	2.32193	2	1.58496	1.58496						537	1	6.15e-06	30.6107	0	255	2	1.14e-10	47.5839	0
Npun_AR065	filamentous haemagglutinin outer membrane protein	0	0.0931094	-0.321928	-0.584963	-0.736966	0.180572	0.736966	0.95109	1.22239	1.09311	0	0.180572	1	1.34104	1	-0.0995357	0.180572	0.485427	-0.206451	-0.0995357
Npun_AR068	hypothetical protein	0	-1.46467	-1.9386	-0.860597	0.195256	0.88016	0.120294	-0.750972	-0.584963	-0.616671	0.535332	-0.523562	-0.786596	-0.584963	-0.979241	0.774119	-0.823122	-1.30117	-0.584963	-0.716207
Npun_AR069	hypothetical protein	0	0	-1.58496	-1.58496	-1.58496	0.415037	0.736966	0.415037	1	0.736966	0.415037	0.736966	0.736966	0.736966	0.736966	0.415037	0.415037	-0.584963	-1.58496	-1.58496											907	2	0.000966562	10.9587	0
Npun_AR071	peptidase C14, caspase catalytic subunit p20	0	1.41504	1	0	0.415037	0.736966	1.87447	2.22239	2.66297	2.73697	0.415037	2.11548	2.58496	2.87447	2.9386	0	1.41504	1.41504	0.736966	1											680	1	3.02e-05	16.6229	0
Npun_AR072	hypothetical protein	0	1.58496	1	0	1	1	2	2.32193	2.58496	2.80735	0	2.32193	2.80735	3	2.80735	0	2	1.58496	1	1
Npun_AR073	TPR repeat-containing protein	0	-0.415037	-0.415037	0	0	0.584963	1	1.16993	1.58496	1.80735	0.321928	1.32193	2	2.39232	2.64386	0	0	-0.415037	-0.415037	0											438	1	2.56e-07	23.9447	0
Npun_AR105	hypothetical protein	0	-1.10269	-1.15078	-0.863498	-0.607158	0.44231	0.136502	-0.332983	-0.200533	-0.163058	0.166249	-0.624032	-0.711495	-0.404066	-0.525628	0.0751015	-0.573991	-0.90414	-0.729642	-0.675871
Npun_AR109	hypothetical protein	0	1	0	-1	0	1	2.80735	2.16993	2.16993	2.32193	1	2.32193	2.32193	2.16993	1.80735	0.584963	2	1	0.584963	1						684	1	0.000183708	21.2397	0	618	2	1.14e-05	24.8917	0
Npun_AR110	hypothetical protein	0	1.26303	0.847997	0.678072	1.1375	1.1375	2.848	2.20163	2.48543	2.76553	0.485427	2.72247	2.88753	2.37851	2.43296	1	2.26303	1.1375	1	1.848
Npun_AR111	S23 ribosomal protein	0	0.584963	0.473931	0.289507	0.584963	0.688056	2.05889	1.47393	1.61143	1.85244	0.152003	1.83007	1.85244	1.38466	1.38466	0.289507	1.47393	0.688056	0.736966	0.959358
Npun_AR112	phage integrase family protein	0	0.823122	0.691878	0.621488	0.884523	0.29956	2.08092	1.62149	1.69188	2.2303	0.106915	2.15754	2.27684	1.72583	2.20645	0.387023	1.50901	0.758992	0.758992	1.54749
Npun_AR113	hypothetical protein	0	-0.125531	-0.584963	-0.125531	0.415037	0.807355	1.75489	0.906891	1	1.43741	0.459432	1.32193	1.24793	0.77259	1.05889	0.70044	0.874469	-0.192645	0.222392	0.584963
Npun_AR114	fdxN element excision controlling factor protein	0	0.222392	0	0.584963	1.9386	2.45943	3.16993	2.22239	2.05889	2.45943	1.41504	2.73697	2.66297	2.36923	1.73697	2.32193	1.58496	0.584963	1.73697	1.22239						792	2	0.00121989	7.91848	0	656	2	1.97e-05	17.0124	0	438	3	0.000701291	1.80564	0
Npun_AR115	fdxN element excision controlling factor protein	0	0	-0.192645	0	1.08746	1.45943	1.75489	1	1	1.24793	0.70044	1.24793	0.906891	0.459432	0.70044	1.16993	1.32193	0.169925	0.906891	1.16993
Npun_AR116	hypothetical protein	0	-0.337035	-0.540568	0.0297473	0.437405	1.14296	1.01495	0.321928	0.345775	0.584963	0.459432	0.564785	0.321928	0.0297473	0.345775	0.624491	0.584963	-0.0303736	0.222392	0.481127
Npun_AR128	hypothetical protein	0	2	1.58496	2.32193	2	0	1	0	1	1	0	4.24793	3.16993	2.32193	2.58496	0	1.58496	1	2.58496	2.80735
Npun_AR129	hypothetical protein	0	2.49399	3.53605	4.34341	3.91648	-0.383329	-0.383329	-0.383329	-0.263034	-0.447459	-0.206451	4.12653	3.55663	3.18057	3.7261	-0.263034	1.46815	2.44184	4.00899	3.37851	504	2	6.46e-10	74.5192	0	248	2	2.52e-13	91.0894	0
Npun_AR130	response regulator receiver sensor signal transduction histidine kinase	0	5.18488	6.21067	7.08879	6.19967	-3	-1.67807	-1	-0.0931094	0.169925	0.643856	6.76487	6.37721	5.73978	6.41785	-1.41504	3.85798	4.77149	6.36632	5.91737	62	2	5.9e-32	232.484	0	26	2	4.81e-46	276.328	0						329	1	3.09e-05	8.67015	0
Npun_AR131	multi-sensor hybrid histidine kinase	0	4.44689	5.7751	6.64797	5.65889	-3.39232	-2.80735	-1.80735	-0.807355	-0.222392	0.736966	6.30291	6.035	5.27124	6.0308	-1.80735	3.13906	4.3322	5.96413	5.44531	100	2	1.9e-26	195.993	0	17	2	4.21e-51	300.829	0						283	1	6.02e-06	9.37913	0
Npun_AR132	molybdenum ABC transporter, periplasmic molybdate-binding protein	0	3.13317	4.73765	5.60244	4.65254	-5.72792	-5.72792	-4.14296	-2.40599	-1.82103	0.715023	4.99659	4.78185	3.96731	4.69834	-1.64046	1.82667	3.24075	4.86827	4.19541	246	2	4.78e-17	130.672	0	6	0	1.13e-70	331.181	0						234	1	4.04e-07	11.6286	0
Npun_AR133	PAS/PAC sensor signal transduction histidine kinase	0	3.79008	5.00375	5.98868	5.09803	-3.58496	-2.58496	-2	-1.26303	-1.26303	0.807355	5.24476	4.99624	4.32793	5	-1.58496	2.60486	3.74595	5.3837	4.76377	195	2	1.67e-19	145.854	0	28	2	5.85e-45	275.714	0						271	1	4.31e-06	9.87356	0
Npun_AR140	integral membrane sensor signal transduction histidine kinase	0	1.5025	2.27302	4	4.56478	0.222392	1.66297	1.22239	1.66297	1.9386	0.736966	2.62449	2.58496	2.58496	2.41504	0.415037	1.41504	1.66297	3.92283	3.79008	535	1	2.36e-09	52.5427	0
Npun_AR141	hypothetical protein	0	0	0	0	0	0	0	0	0	0	0	0	0	0	0	0	0	0	0	0
Npun_AR143	diguanylate cyclase/phosphodiesterase with PAS/PAC and GAF sensor(s)	0	1	2.58496	4.24793	5.04439	0	1	0	0	1	0	2.80735	2.58496	2.58496	2.80735	0	1	1	4.45943	5.2854	476	1	2.32e-10	57.4925	0	352	1	3.78e-09	46.7997	0
Npun_AR144	hypothetical protein	0	0	0	0	0	0	0	0	0	0	0	0	0	0	0	0	0	0	0	0
Npun_AR145	hypothetical protein	0	1	1	0	0	0	0	0	0	0	0	0	0	0	0	0	0	1	0	0
Npun_AR146	hypothetical protein	0	1	1	0	0	0	0	0	0	0	0	0	0	0	0	0	0	1	0	0
Npun_AR147	C-5 cytosine-specific DNA methylase	0	0	0	0	0	0	0	0	0	0	0	0	0	0	0	0	0	0	0	0
Npun_AR148	hypothetical protein	0	0	0	0	0	0	0	0	0	0	0	0	0	0	0	0	0	0	0	0
Npun_AR149	hypothetical protein	0	0	0	0	0	0	0	0	1	1	0	1.58496	1	1.58496	1	0	1	0	0	0
Npun_AR151	DnaB domain-containing protein	0	2	1.58496	1.58496	1	0	0	1	2	1.58496	0	2	2	1.58496	2	0	1	1.58496	1	1
Npun_AR152	hypothetical protein	0	0	0	0	0	0	0	0	0	0	0	0	0	0	0	0	0	0	0	0
Npun_AR153	2OG-Fe(II) oxygenase	0	1	1	1	0	0	0	0	1.58496	1	0	0	1	1	1.58496	0	0	1	0	0
Npun_AR154	hypothetical protein	0	1.58496	1	0	0	0	0	0	1.58496	1	0	1	1	1.58496	1	0	0	1	0	0
Npun_AR155	hypothetical protein	0	0	0	0	0	0	0	0	0	0	0	0	0	1	0	0	0	0	0	0
Npun_AR156	hypothetical protein	0	0	0	0	0	0	0	0	0	0	0	0	0	0	1	0	0	0	0	0
Npun_AR157	hypothetical protein	0	0	0	0	0	0	0	0	0	0	0	0	0	0	0	0	0	0	0	0
Npun_AR158	KilA domain-containing protein	0	0	0	0	0	0	0	0	0	0	0	0	0	0	0	0	0	0	0	0
Npun_AR159	hypothetical protein	0	0	0	0	0	0	0	0	0	0	0	0	0	0	0	0	0	0	0	0
Npun_AR160	hypothetical protein	0	0	0	0	0	0	0	0	0	0	0	0	0	0	0	0	0	0	0	0
Npun_AR161	hypothetical protein	0	-1.58496	-1.58496	-1.58496	-1.58496	0.415037	-0.584963	-0.584963	-0.584963	-0.584963	-0.584963	-1.58496	-1.58496	-1.58496	-1.58496	-0.584963	-1.58496	-1.58496	-1.58496	-1.58496
Npun_AR176	glutathione S-transferase domain-containing protein	0	1.58496	1.58496	1	1	1	1.58496	1	1.58496	1	0	1.58496	2	1.58496	1	1	1	1	1	1
Npun_AR184	taurine catabolism dioxygenase TauD/TfdA	0	-0.794886	0.437405	-0.540568	-1.19265	-1.442	-2.16993	-1.12553	-0.847997	0.422532	-0.526069	-0.287282	0.488286	0.369234	1.70352	0.25634	-1.88452	-0.66213	-0.275107	-0.455679
Npun_AR187	hypothetical protein	0	-1.90689	-2.09954	-2.09954	-1.73697	-0.383329	-1	-1.32193	-1	-1.20645	-0.152003	-1.58496	-1.90689	-1.09954	-1.58496	-0.0489096	-1.20645	-1.32193	-1.44746	-1.32193
Npun_AR189	nuclease	0	1.70044	1.70044	1.32193	1.32193	-2	-0.415037	0.321928	0.584963	0.807355	-2	-0.415037	0	-0.415037	0	-2	1.16993	1.45943	0.807355	0.584963											532	1	2.21e-06	16.7682	0
Npun_AR190	hypothetical protein	0	0.440573	0.0995357	-1.22239	-1	0.192645	1.09954	1.23704	1.44057	1.32193	0.440573	0.947533	1.14684	1.80735	1.32193	0.0995357	0.36257	0.514573	-0.222392	-0.222392											667	1	2.38e-05	17.0539	0
Npun_AR192	hypothetical protein	0	-0.415037	0.146841	1.07529	1.14684	-0.0524674	0.237039	-0.0524674	0.192645	0.280108	-0.163499	-0.106915	0.0506261	0.321928	0.0506261	0.280108	-0.163499	-0.163499	0.86507	0.836501
Npun_AR195	DNA/RNA non-specific endonuclease	0	-0.415037	-0.192645	-1	-1.41504	-0.192645	0.169925	1.16993	1	1.08746	0	-0.415037	1.32193	1.39232	1.16993	0	-0.678072	0.321928	-0.678072	-0.678072											840	1	0.000331404	11.0112	0
Npun_AR196	hypothetical protein	0	-2.99449	-2.34082	-2.55763	-3.44515	-0.551144	-1.64124	-1.73733	-1.72999	-0.998897	-0.314496	-1.86823	-1.25138	-0.752131	-0.0852569	0.386049	-2.54469	-2.69383	-1.84822	-2.48168	786	1	4.16e-06	33.1832	0						744	2	0.000110485	12.6669	0
Npun_AR198	hypothetical protein	0	0.816554	2.40152	3.31112	3.03982	-0.708537	-0.5115	0.376854	1.35176	1.26483	0.0631938	0.606336	1.67538	2.26034	1.80428	-0.0437214	0.30895	2.27376	3.24452	2.02667	1014	2	0.000289912	29.1349	0
Npun_AR200	alcohol dehydrogenase	0	-0.387023	-0.259644	0.219966	0.219966	-0.0695409	0.70955	0.358793	0.44859	0.590609	-0.0518389	0.544805	0.436099	0.556393	0.544805	-0.123989	-0.0695409	-0.300866	0	0.0663425
Npun_AR205	hypothetical protein	0	-1.20945	-0.624491	-0.402098	0.345135	0.623437	0.182864	0	0.112475	0.375509	0.345135	0.2824	0.597902	1.19994	1.26628	1.16559	-0.685891	-0.624491	0.182864	-0.0801703
Npun_AR206	hypothetical protein	0	1	0	0	0	0	0	0	0	0	0	0	0	0	0	0	0	0	0	0
Npun_AR208	hypothetical protein	0	0	0	0	0	0	1	0	1	2	0	1	1	0	0	0	0	0	0	0
Npun_AR209	hypothetical protein	0	-0.415037	-0.415037	-0.415037	-0.415037	0	0	-1	-0.415037	-0.415037	-0.415037	-1	-1	-1	-1	-0.415037	0	-1	-1	-1
Npun_AR210	TetR family transcriptional regulator	0	-0.263034	-1	-0.584963	0.584963	0.736966	1	0.584963	0.736966	0.736966	0.874469	0.736966	0.584963	0.584963	0.222392	1.41504	0.584963	0.222392	0.415037	0.222392
Npun_AR211	ATP-binding protein	0	-0.514573	-1.32193	-0.514573	0.263034	0.678072	0.678072	0.137504	0.263034	0.263034	0.765535	0.378512	0	0.263034	0.137504	1.72247	0.263034	-0.514573	0	-0.152003
Npun_AR212	integrase catalytic subunit	0	-1.37851	-2.70044	-1.24101	-0.241008	1.36565	-0.378512	-1.24101	-1	-1	0.387023	-1.37851	-2.11548	-1.89308	-1.89308	1.20645	-0.308122	-1.24101	-1	-0.612977
Npun_AR216	hypothetical protein	0	0	0	0	0	0	0	0	0	0	0	0	0	0	0	0	0	0	0	0
Npun_AR217	hypothetical protein	0	1	1	1	0	0	0	0	0	0	0	0	0	0	0	0	0	0	0	0
Npun_AR218	hypothetical protein	0	0.909235	1.2123	1.7922	2.11005	0.525091	0.871267	0.475338	1.18161	1.1343	0.257158	0.729911	0.750972	0.890376	1.11818	0.686842	1.22741	1	1.38391	1.76139
Npun_AR229	hypothetical protein	0	-0.556393	-0.643856	-0.184425	0.189034	0.831877	0.9855	0.333424	0.505891	0.505891	0.400538	0.505891	0.137504	0.238787	0.189034	0.62293	0.356144	-0.120294	0.0840643	-0.0291463
Npun_AR230	hypothetical protein	0	0.280108	0.280108	0	0	0.514573	0.716207	0.514573	0.777608	0.514573	0.0995357	0.514573	0.280108	0.0995357	0	0	0.36257	0.36257	0	-0.222392
Npun_AR234	transposase	0	1	0	0	0	0	0	0	1	1	0	0	0	0	0	0	1	1	0	0
Npun_AR235	DNA photolyase, FAD-binding	0	-0.584963	-0.584963	0.415037	1.47393	-0.36257	0.152003	-0.36257	-0.169925	0.415037	-0.169925	-0.169925	0.152003	0.415037	0.415037	0.152003	-0.36257	-0.847997	-0.36257	0.917538
Npun_AR237	hypothetical protein	0	1	1.58496	1.32193	1.32193	1.58496	1.80735	2	2	2.16993	0.584963	1.80735	2.16993	1.80735	2	0.584963	1	1.58496	1.58496	1.80735
Npun_AR240	hypothetical protein	0	-0.552541	-1.1375	-1.45943	-0.758992	0.347923	0.584963	0.540568	0.932886	0.447459	0.398549	0.241008	0.398549	1.06413	0.295456	0.398549	-0.371969	-0.459432	-0.874469	-1.45943
Npun_AR241	aldo/keto reductase	0	-1.1375	-0.956931	-1.72247	-3.04439	-0.796467	0.0848889	1.12553	1.16506	0.540568	-0.343954	-0.0443941	0.570316	1.12553	0.656046	-0.796467	-1.04439	-0.0443941	-0.796467	-1.72247						613	1	5.14e-05	24.6692	0	382	1	2.6e-08	26.9849	0
Npun_AR244	hypothetical protein	0	2	2.16993	1	1	0	1.32193	1.80735	2.45943	2.16993	0.584963	1.58496	1.58496	1.58496	1.32193	0	2	2.16993	1.58496	1
Npun_AR245	high-affinity nickel-transporter	0	1.80735	1.58496	0.584963	0.584963	-1	0.584963	1.58496	2.16993	2	0	1	1.32193	1	1	-1	1.32193	1.80735	1	0.584963
Npun_AR246	TPR repeat-containing protein	0	1.32193	1	0.584963	1	0	1	1.80735	2.16993	2	0.584963	1	1	1	1	0	1	1.32193	1	0.584963
Npun_AR247	hypothetical protein	0	0.736966	0.63743	0.152003	0.415037	-0.169925	0.152003	0.63743	1.078	0.917538	0.152003	0.415037	0.289507	-0.169925	0.152003	-0.169925	0.530515	0.63743	0	-0.169925
Npun_AR260	hypothetical protein	0	1.68182	0.544321	3.73697	3.87856	-0.415037	0.544321	0	0.624491	0.5025	0.222392	2.16993	1.08746	0.544321	0.662965	-0.415037	0.459432	-0.263034	1.90689	2.34577	817	1	8.96e-06	30.9606	0	682	1	0.000175184	20.8825	0	556	3	3.76e-06	27.7518	0	368	1	9.24e-05	10.1598	0
Npun_AR264	hypothetical protein	0	0	0	0	0	0	0	0	0	0	0	0	0	0	0	1	0	0	0	0
Npun_AR265	hypothetical protein	0	0	0	0	0	0	0	0	0	0	0	0	0	0	0	0	0	0	0	0
Npun_AR269	putative transcriptional regulator	0	4.45943	6.02237	5.97728	5.88264	0	0	0	0	0	0	0	0	0	0	0	4.24793	5.42626	5.88264	4	111	3	6.76e-25	174.683	0	114	3	1.55e-26	175.249	0	24	3	1.04e-44	179.006	0	497	3	0.00307476	2.56738	0
Npun_AR270	helicase domain-containing protein	0	3.58496	3.80735	3	2.80735	0	1	1.58496	2	2	0	0	0	1	0	1	3.45943	3.58496	3	2.32193	931	3	8.04e-05	36.4157	0						282	3	5.08e-10	40.8524	0
Npun_AR271	hypothetical protein	0	0	0	0	0	0	0	0	0	0	0	0	0	0	0	0	0	0	0	0
Npun_AR272	hypothetical protein	0	1	0	0	0	0	0	0	1	1	0	0	0	0	0	0	0	0	0	0
Npun_AR273	XRE family transcriptional regulator	0	1	1.24793	0.584963	-0.192645	0.459432	1.80735	0.906891	1.75489	1.58496	0.169925	1.52356	1	0.807355	0.807355	0.321928	1.45943	1.32193	1.16993	0.807355
Npun_AR274	hypothetical protein	0	0	0	0	0	0	0	0	0	0	0	0	0	0	0	0	0	0	0	0
Npun_AR283	hypothetical protein	0	-0.70044	-1	-0.793549	0.343954	0.791413	0.253757	-0.115477	-0.115477	-0.0565835	0.387023	-0.70044	-0.612977	-0.241008	-0.378512	0.584963	-0.308122	-0.452512	-0.0565835	0.106915
Npun_AR289	hypothetical protein	0	-0.378512	-1.11548	-0.893085	0.206451	1.05445	0.691878	0	-0.115477	-0.115477	0.29956	0	-0.70044	-0.70044	-0.70044	0.387023	0.29956	-0.530515	-0.893085	-0.893085
Npun_AR291	hypothetical protein	0	0.83399	0.605721	0.83399	1.2578	0.868755	1.38333	1.03103	1.2578	1.03103	0.383329	1.09115	0.76184	0.520832	0.430634	0.520832	1.0614	0.902703	0.724366	0.563901
Npun_AR292	hypothetical protein	0	0.567041	0.530515	0.602665	0.888969	0.830075	0.768674	0.704544	0.945552	0.704544	0.152003	0.567041	0.199309	0	-0.0544478	0.415037	0.799701	0.704544	0.49304	0.602665
Npun_AR294	hypothetical protein	0	1	0	0	0	0.736966	0.736966	1	1.41504	1	0.736966	0.736966	0.736966	1.22239	0.415037	0.415037	0.736966	1	0.415037	0
Npun_AR295	hypothetical protein	0	0.192645	0.251539	-0.392317	-1.22239	0.514573	0.736966	1.22239	1.67377	1.38904	0.514573	0.561879	1.19265	1.19265	1.09954	-0.0703893	0.251539	0.777608	0.308122	0
Npun_BF001	cobyrinic acid a,c-diamide synthase	0	2.22239	2.41504	0.415037	0	0.736966	1.87447	2.5025	2.5025	2.11548	0.736966	2.22239	2.22239	2.32193	1.73697	0.736966	2.32193	2.87447	1.73697	0.736966
Npun_BF002	parB-like partition protein	0	1.76553	1.848	-0.321928	-0.321928	0	1.37851	1.848	2	1.76553	-0.321928	1.58496	1.848	1.67807	1.26303	0	1.76553	2.26303	0.847997	0.485427
Npun_BF004	RpoD family RNA polymerase sigma factor	0	-0.925999	-0.662965	-0.547488	-0.788496	-0.160465	-0.341037	-0.440573	-0.440573	-0.247928	-0.160465	-0.547488	-0.440573	-0.160465	-0.247928	-0.0780025	-0.547488	-0.662965	-0.925999	-0.547488
Npun_BF005	HNH endonuclease	0	0.485427	1.07039	0.263034	0.263034	-0.152003	0.584963	0.765535	0.925999	0.847997	0	0.378512	0.678072	0.765535	0.678072	-0.152003	0.584963	1	0.485427	0.584963
Npun_BF010	hypothetical protein	0	1	0	-1	0	0	1.58496	0.584963	0.584963	0.584963	0	2.16993	1.58496	1.58496	1.32193	0.584963	2.45943	1	0.584963	1
Npun_BF018	hypothetical protein	0	-0.624491	-0.851901	-1.50901	-2.88753	0.0384741	-0.428094	-0.302563	-0.165059	-0.481533	-0.165059	-0.783189	-0.924051	-0.7176	-0.750022	-0.187086	-0.537028	-0.428094	-1	-1.50901
Npun_BF024	hypothetical protein	0	-0.283793	-0.63743	-0.222392	0.402098	0.514573	0.280108	-0.415037	-0.415037	-0.415037	0.0506261	-0.485427	-0.900464	-0.900464	-0.63743	0.440573	0.146841	-0.415037	-0.163499	-0.106915
Npun_BF031	hypothetical protein	0	-0.295223	-0.18023	-0.101003	-0.10652	0.279202	0.0304806	0.0991934	0.516625	0.559061	0.0304806	-0.197788	0.0798928	0.369399	0.676145	0.491283	0.257891	0.164782	0.266453	0.0847422
Npun_BF032	hypothetical protein	0	1	1	1	1.58496	1	2	2	2.80735	3.58496	1	2	2	2.32193	3.16993	0	1	1	0	1.58496
Npun_BF033	hypothetical protein	0	0	0	0	0	0	0	0	0	0	0	0	0	0	0	0	0	0	0	0
Npun_BF035	transposase, IS204/IS1001/IS1096/IS1165 family protein	0	0	1	1.58496	3.45943	1	2.80735	2.32193	2	2.32193	0	2.58496	2.58496	2.80735	1.58496	1	2	1	2.58496	2.80735
Npun_BF038	hypothetical protein	0	1	0	0	0	0	0	0	0	0	0	0	0	0	0	0	1	0	0	0
Npun_BF041	AraC family transcriptional regulator	0	0.22646	-1.65746	-3.31624	-4.84549	-0.20689	-0.383081	-0.423808	-0.577001	-1.86613	0.0393742	-1.58725	-1.21481	0.280041	-1.1964	0.427246	0.583822	-0.196397	-0.652077	-0.849594	540	1	3.45e-09	49.3393	0	765	1	0.000650455	14.6471	0	474	3	6.1e-07	29.3232	0	199	1	1.32e-08	19.1614	0
Npun_BF042	sensor protein	0	0.252575	-1.58649	-3.15778	-4.97881	-0.523753	-0.300734	-0.209739	-0.31774	-1.40996	0.0121491	-1.45524	-1.13081	0.304128	-1.06871	0.216279	0.654432	0.030183	-0.600294	-0.833128	575	1	9.98e-09	46.5752	0	701	1	0.000250545	18.2027	0	484	3	7.73e-07	26.6707	0	219	1	6.98e-08	17.2169	0
Npun_BF043	cell division inhibitor	0	0.429074	-1.46145	-3.23589	-4.57693	-0.143966	0.423075	0.206182	0.17082	-1.05755	0.336363	-0.595073	-0.391059	0.792309	-0.682916	0.54409	1.06115	0.18152	-0.121872	-0.518031	621	1	5.61e-08	42.446	0	574	1	1.82e-05	27.4592	0	408	3	8.13e-08	35.891	0	179	1	7.83e-10	22.4223	0
Npun_BF044	hypothetical protein	0	0.544745	-1.39046	-3.07635	-4.59991	-0.0921182	0.559958	0.330824	0.300954	-0.885667	0.245577	-0.47063	-0.277985	0.89194	-0.47063	0.513829	1.22664	0.416895	-0.0376704	-0.242361	635	1	9.93e-08	40.91	0	543	1	7e-06	29.9874	0	390	3	3.79e-08	35.3367	0	167	1	1.4e-10	24.0811	0
Npun_BF045	cyclic nucleotide-binding protein	0	0.629701	-1.28824	-2.90122	-4.40372	-0.0579473	0.554347	0.487049	0.296718	-0.759866	0.310523	-0.381354	-0.267585	0.959683	-0.309205	0.662367	1.32873	0.592516	0.0557094	-0.11832	703	1	6.64e-07	35.7029	0	557	1	1.16e-05	28.4437	0	388	3	3.4e-08	34.8972	0	170	1	1.86e-10	23.8036	0
Npun_BF047	transcriptional modulator of MazE/toxin, MazF	0	1.06817	-0.954196	-2.63227	-2.9542	0.853159	1.7323	1.58496	1.33121	0.175087	0.903785	0.903785	1.06817	1.96467	0.630766	1.25526	2.26497	1.33121	1.17509	0.928447						500	2	2.17e-06	45.8263	0	336	3	6.21e-09	47.0228	0	141	1	3.37e-13	29.5592	0
Npun_BF050	hypothetical protein	0	-1.06635	-2.23926	-3.20298	-4.57102	-0.545056	-0.721999	-0.800239	-0.547328	-1.90806	-0.208967	-2.03412	-1.50622	0.266834	-1.24049	0.335045	0.0909679	-0.442093	-0.557981	-0.840546	481	1	2.48e-10	57.7231	0						491	3	8.84e-07	26.5947	0	162	1	6.41e-11	24.6695	0
Npun_BF051	hypothetical protein	0	-1.13783	-2.25897	-3.36832	-4.61554	-0.323579	-0.689004	-0.726735	-0.771101	-1.99945	-0.241958	-2.04185	-1.44861	0.336485	-1.16718	0.373468	0.019666	-0.404261	-0.482021	-0.681927	472	1	1.92e-10	58.6683	0						412	3	1.04e-07	32.1634	0	150	1	6.43e-12	27.1262	0
Npun_BF052	radical SAM domain-containing protein	0	-0.349074	-1.90215	-3.18903	-5.02554	-0.440573	0.0538227	-0.257981	-0.263034	-1.4235	-0.0449875	-1.48712	-0.734858	0.623807	-0.938072	0.395929	0.885928	0.0899421	-0.257981	-0.562984	482	1	2.71e-10	56.4831	0	588	1	2.57e-05	26.2408	0	276	3	4.08e-10	41.466	0	131	1	1.13e-15	35.744	0
Npun_BF053	secretion protein HlyD	0	-0.017702	-1.42681	-2.65711	-4.35755	-0.576192	0.321928	0.110054	0	-1.05377	0.0174874	-0.89812	-0.368867	0.876068	-0.499571	0.2645	1.25716	0.613992	0	-0.0629313	665	1	2.29e-07	39.5078	0	733	1	0.00039329	17.4386	0	347	1	8.18e-09	23.7956	0	154	1	1.36e-11	26.2058	0
Npun_BF054	ABC transporter related	0	-0.222392	-1.32193	-2.54432	-5.12928	-0.544321	0.330149	0.228269	0.228269	-1.12928	-0.129283	-0.736966	-0.485427	0.847997	-0.428843	0.263034	1.19265	0.847997	-0.0848889	-0.129283	689	1	4.81e-07	38.0011	0	783	2	0.00105882	17.5447	0	375	3	2.31e-08	35.2317	0	165	1	9.96e-11	24.4862	0
Npun_BF055	ABC transporter related	0	-0.520832	-1.0902	-2.23704	-4.04439	-0.489805	0.0430687	0.277534	0.277534	-1.18641	-0.161751	-0.459432	-0.343954	0.955606	-0.371969	0.330645	0.966833	0.788496	0	-0.0901978	818	1	9.12e-06	30.2586	0						506	3	1.43e-06	26.3797	0	181	1	9.94e-10	21.9813	0
Npun_BF068	hypothetical protein	0	-2.46447	-2.67305	-3.21071	-3.07744	0.0150022	-1.93609	-1.49248	-1.39672	-1.86113	0.0590947	-3.12051	-2.91698	-2.18763	-2.5502	0.559607	-1.53555	-0.879505	-0.965235	-1.10962	771	1	3.37e-06	34.326	0
Npun_BF070	hypothetical protein	0	0	0	0	0	0	0	0	0	0	0	0	0	0	0	0	0	0	0	0
Npun_BF073	hypothetical protein	0	-1.58496	-1.58496	-1.58496	0	0	-1.58496	-1.58496	-1.58496	-1.58496	-0.584963	-1.58496	-1.58496	-1.58496	-1.58496	-0.584963	-0.584963	-1.58496	-1.58496	-1.58496
Npun_BF075	hypothetical protein	0	0	-0.222392	-0.14439	0	0.36257	0.36257	0.192645	0.415037	0	0.131245	0.36257	0.192645	0.415037	0.465664	-0.0703893	0.192645	0.131245	0	0.36257
Npun_BF081	XRE family transcriptional regulator	0	0.584963	0.263034	1	0.584963	0.584963	0.263034	0.485427	0.378512	0.378512	0.137504	-0.152003	0.137504	-0.321928	-0.152003	0.378512	0.378512	0.263034	0.378512	0.584963
Npun_BF085	ThiJ/PfpI domain-containing protein	0	0.366782	0.306661	-0.22556	-0.890376	-0.804984	-0.589716	-0.128986	0.118395	0.178337	-0.35311	-0.192645	-0.181838	-0.35311	-0.0384741	-0.604071	-0.160465	0.018859	-0.415037	-0.925999
Npun_BF089	hypothetical protein	0	1.32193	1.9386	0.415037	1.66297	1.32193	1.41504	1.11548	1	0.874469	0.874469	1.11548	1	1.32193	0.584963	1.5025	2	2.22239	1.58496	1.5025
Npun_BF090	helicase domain-containing protein	0	8.21917	8.3966	6.62936	4.80735	0	0	1	3.58496	4	0	0	0	0	0	0	7.08746	7.98299	6.80735	4.85798	52	3	5.63e-34	247.296	0	124	3	2.66e-25	179.362	0	2	3	2.01e-69	284.855	0
Npun_BF091	putative type II DNA modification enzyme	0	7.21917	7.60733	6.22882	4.24793	0	0	0	2.80735	3.16993	0	0	0	0	0	0	6.10852	7.14975	6.33985	3.90689	72	3	9.3e-31	228.485	0	149	3	5.31e-21	154.058	0	11	3	7.21e-55	233.873	0
Npun_BF092	hypothetical protein	0	4.70044	5.52356	4.16993	2.58496	0	0	0	1	1.58496	0	0	0	0	0	0	3.90689	4.90689	4.70044	2	379	3	6.31e-13	104.2	0	284	3	8.25e-12	92.7344	0	70	3	5.86e-24	109.136	0
Npun_BF093	DEAD/DEAH box helicase domain-containing protein	0	5.80735	7.44294	6.67243	4.52356	0	0	1	2.58496	2.80735	0	0	0	0	0	0	4.64386	6.64386	6.40939	4.39232	80	3	1.27e-29	225.29	0	162	3	1.34e-19	147.664	0	14	3	6.16e-52	227.502	0
Npun_BF098	Fis family transcriptional regulator	0	-0.200697	-0.485427	-0.981384	-1.17932	-0.566347	-0.538866	-0.743225	-0.511899	-0.433897	-0.433897	-0.681824	-2.01886	-2.17932	-2.01886	-0.566347	-0.485427	-0.874469	-1.31259	-1.45943
Npun_BF100	hypothetical protein	0	-0.469485	-1.36257	-1.26303	-1	0	-0.0824622	-0.125531	0	-0.169925	-0.263034	-0.710493	-1	-0.710493	-0.36257	-0.125531	-0.646363	-1	-1.26303	-0.584963
Npun_BF101	GCN5-related N-acetyltransferase	0	-0.485427	-1.39232	-1.39232	-1.22239	-0.0703893	0.131245	0.131245	0.131245	0	-0.222392	-0.584963	-0.807355	-0.584963	-0.304855	-0.222392	-0.691878	-0.932886	-1.22239	-0.485427
Npun_BF106	hypothetical protein	0	0	0	0	0	0	0	0	0	0	0	0	0	0	0	0	0	0	0	0
Npun_BF107	hypothetical protein	0	0	0	0	0	0	0	0	0	0	0	0	0	0	0	0	0	0	0	0
Npun_BF108	hypothetical protein	0	0	0	0	0	0	0	0	0	0	0	0	0	0	0	0	0	0	0	0
Npun_BF109	hypothetical protein	0	0	0	0	0	0	0	0	0	0	0	0	0	0	0	0	0	0	0	0
Npun_BF110	hypothetical protein	0	0	0	0	0	0	0	0	0	0	0	0	0	0	0	0	0	0	0	0
Npun_BF111	hypothetical protein	0	0	0	0	0	0	0	0	0	0	0	0	0	0	0	0	0	0	0	0
Npun_BF112	hypothetical protein	0	0	0	0	0	0	0	0	0	0	0	0	0	0	0	0	0	0	0	0
Npun_BF113	hypothetical protein	0	0	0	0	0	0	0	0	0	0	0	0	0	0	0	0	0	0	0	0
Npun_BF114	2OG-Fe(II) oxygenase	0	0	0	0	0	0	0	0	0	0	0	0	0	0	0	0	0	0	0	0
Npun_BF115	hypothetical protein	0	0	1	0	1.58496	0	1	0	1	0	0	0	0	0	0	0	0	0	0	2.32193
Npun_BF116	hypothetical protein	0	0	0	0	0	0	0	0	0	0	0	0	0	0	0	0	0	0	0	1.58496
Npun_BF117	hypothetical protein	0	0	1	0	0	0	0	0	0	0	0	0	0	1	1.58496	0	0	0	1	2.58496
Npun_BF118	DnaB domain-containing protein	0	0	1	1	1	0	0	0	0	0	0	0	0	1	1.58496	0	0	1	1	2.80735
Npun_BF119	hypothetical protein	0	0	0	0	0	0	1	0	0	0	0	0	0	0	0	0	1	0	0	1.58496
Npun_BF130	hypothetical protein	0	0	0	0	0	0	0	0	0	0	0	0	0	0	0	0	0	0	0	0
Npun_BF132	type I phosphodiesterase/nucleotide pyrophosphatase	0	0.584963	2.45943	1.58496	0.584963	0	0	1.58496	1.80735	2.32193	0	0	2.80735	1.58496	1.80735	0	0.584963	2.32193	2.45943	2
Npun_BF134	hypothetical protein	0	0.777608	1	0	-0.485427	0.36257	0.36257	0.777608	1	0.893085	0	0.192645	0.514573	0.192645	0	0.514573	0.777608	1.09954	0.36257	0.192645
Npun_BF137	major facilitator transporter	0	0.321928	0	-0.415037	-0.415037	0.321928	0.321928	0.807355	1	1	0.321928	0.807355	0.807355	0.584963	0.807355	0.321928	0.321928	0	-0.415037	0
Npun_BF138	hypothetical protein	0	0.29956	0.206451	-0.115477	-0.378512	-0.241008	0.387023	0.547488	0.758992	0.691878	0.206451	0.758992	0.621488	0.206451	0.621488	-0.378512	0.206451	0.206451	-0.241008	-0.115477
Npun_BF139	two component transcriptional regulator	0	0	0	0	0	1	2	2	2	1.58496	0	2	2	1.58496	1.58496	1	1.58496	1	1	1
Npun_BF140	integral membrane sensor signal transduction histidine kinase	0	0	0	0	0	0	0	0	0	0	0	0	0	0	0	0	0	0	0	0
Npun_BF145	integral membrane sensor signal transduction histidine kinase	0	1.53051	1.35364	1.95936	1.152	-0.169925	0.152003	0.415037	0.530515	0.415037	0	0.152003	0.152003	0.289507	0.415037	0	0.830075	0.917538	0.830075	0.415037
Npun_BF146	two component LuxR family transcriptional regulator	0	0.736966	0.662965	0.321928	0.222392	-0.263034	0.5025	0.584963	0.938599	0.662965	-0.125531	0.415037	0.115477	-0.125531	-0.125531	0	0.807355	0.807355	0.415037	0.115477
Npun_BF149	hypothetical protein	0	1.32193	1.58496	1.58496	2.32193	0	1	1.32193	2	1.80735	0.584963	1.32193	1.32193	1.58496	1.58496	1	1.32193	1.58496	1.80735	2
Npun_BF150	outer membrane efflux protein	0	-0.415037	-0.415037	-0.415037	0.169925	-0.192645	-0.192645	-0.415037	0.169925	0.321928	-0.415037	-0.415037	-0.415037	-0.415037	-0.192645	0	0	-0.192645	-0.415037	0
Npun_BF151	RND family efflux transporter MFP subunit	0	1.58496	2	1	1	0	1	2	2.58496	2.58496	0	1.58496	2	1.58496	2	0	1.58496	2	1.58496	1.58496
Npun_BF152	acriflavin resistance protein	0	-0.289507	-0.459432	-0.652077	-0.289507	0.241008	-0.137504	-0.137504	0.125531	0	0	-0.459432	-0.652077	-0.874469	-0.652077	0.241008	0.125531	-0.137504	-0.289507	-0.289507
Npun_BF153	LmbE family protein	0	0	0	0	0	0	0	0	1	1	0	0	0	0	0	0	0	0	0	0
Npun_BF154	transposase	0	0	0.584963	1	1.80735	1	1.32193	0.584963	0.584963	1	0.584963	0.584963	0.584963	1.32193	1	1	0.584963	0.584963	1.32193	1.32193
Npun_BF157	putative methyltransferase	0	0	0	0	0	0	0	0	0	0	0	0	0	0	0	0	0	0	0	0
Npun_BF162	hypothetical protein	0	0	0	0	0	0	0	0	0	0	0	0	0	0	0	0	0	0	0	0
Npun_BF163	hypothetical protein	0	1	1.58496	0	1	0	0	0	0	0	0	0	0	0	0	0	1	1.58496	1	0
Npun_BF164	phosphoesterase, PA-phosphatase related	0	0	0	0	0	0	0	0	0	0	0	0	0	0	0	0	0	0	0	0
Npun_BF167	hypothetical protein	0	-0.258734	-0.0437214	0.425764	0.4885	-0.0216951	-0.0216951	-0.451379	-0.311202	-0.159199	-0.258734	-0.284729	-0.673772	-0.393664	-0.135352	-0.365649	-0.183446	-0.258734	0.143364	0.273761
Npun_BF172	hypothetical protein	0	2.06413	1.5518	-0.174029	-0.758992	-0.815575	-0.330149	0.517848	0.750022	0.321928	-0.249978	-0.289507	0	-0.415037	-0.174029	-0.415037	1.37346	1.19878	0.0324215	-0.704544
Npun_BF173	phage integrase family protein	0	1.27302	1.36923	0.969626	0.624491	-0.884523	-0.337035	0	-0.0614005	-0.0614005	-0.584963	-0.192645	-0.337035	-0.192645	-0.415037	-0.4975	0.938599	0.969626	0.938599	0.70044
Npun_BF174	hypothetical protein	0	1.87447	2	1.5025	1	-0.584963	0.415037	0.874469	1	0.736966	-0.584963	0.736966	0.415037	0.222392	0.415037	-0.263034	1.5025	1.80735	1.80735	1.41504
Npun_BF179	filamentous haemagglutinin outer membrane protein	0	-3.58496	-3.58496	-3	-2.26303	0.273018	-1.77761	-1.41504	-1.77761	-2.26303	0.321928	-3.58496	-2	-1	-1.77761	0.321928	-2.58496	-1.77761	-1.58496	-1.58496	742	3	1.74e-06	52.0031	0
Npun_BF180	surface antigen (D15)	0	-1	-2.58496	-2.58496	-1.58496	0.415037	-0.584963	-0.584963	-0.584963	-1	0.222392	-1.58496	-1.58496	-0.584963	-1.58496	0	-1	-1	-1.58496	-1
Npun_BF181	TPR repeat-containing protein	0	0	0	0	0	0	0	0	0	0	0	0	0	0	0	0	0	0	0	0
Npun_BF184	hypothetical protein	0	-1.67807	-1	0.584963	1.2854	0.459432	0.129283	0.247928	0.285402	0.426265	0.392317	-0.830075	0.321928	0.78136	0.357552	0.459432	-0.912537	-0.678072	0.61471	1
Npun_BF185	hypothetical protein	0	0.584963	0.584963	0.321928	0.584963	0	-0.415037	0.321928	0.321928	-0.415037	-0.415037	-0.415037	-0.415037	0	-0.415037	-0.415037	0.321928	0.807355	0	0.321928
Npun_BF189	hypothetical protein	0	-0.241008	0.29956	-0.530515	-1.70044	-2.70044	-3.70044	-3.70044	-3.70044	-3.70044	-2.11548	-3.70044	-2.70044	-3.70044	-3.70044	0.621488	0.691878	1.97199	1.69188	0.691878						391	1	2.49e-08	36.0061	0	264	1	2.23e-10	27.6866	0
Npun_BF190	hypothetical protein	0	0	0	0	0	0	0	0	0	0	0	0	0	0	0	2.58496	1.58496	2.58496	2	1
Npun_BF191	hypothetical protein	0	-0.584963	0	-0.584963	-1.58496	-1.58496	-1.58496	-1.58496	-1.58496	-1.58496	-1.58496	-1.58496	-1.58496	-1.58496	-1.58496	1.41504	1	2	1.41504	0.415037
Npun_BF192	hypothetical protein	0	-0.678072	-0.415037	-0.678072	-1.41504	-1.41504	-2	-2	-2	-2	-1	-2	-1.41504	-1	-1.41504	0.807355	0	1.16993	0.906891	0.169925
Npun_BF193	hypothetical protein	0	-0.415037	-0.415037	-1	-1	-2	-2	-2	-1	-1	-1	-1	-1	-0.415037	-1	1.70044	0.584963	1.90689	1.58496	-0.415037
Npun_BF194	hypothetical protein	0	-0.584963	-0.584963	-0.584963	-1.58496	-1.58496	-1.58496	-1.58496	-1.58496	-1.58496	-1.58496	-1.58496	-1.58496	-1.58496	-1.58496	0.736966	0.415037	1.58496	1	0
Npun_BF195	hypothetical protein	0	0	0.415037	-0.584963	-1.58496	-1.58496	-1.58496	-1.58496	-1.58496	-1.58496	-1.58496	-1.58496	-1.58496	-1.58496	-1.58496	0.415037	0.415037	1.87447	1.22239	0
Npun_BF196	hypothetical protein	0	0.584963	1	0	-1	-1	-1	-1	-1	-1	-1	-1	-1	-1	-1	0.584963	1	2.16993	1.58496	0.584963
Npun_BF197	hypothetical protein	0	0.584963	1	-1	-1	-1	-1	-1	-1	-1	-1	-1	-1	-1	-1	1	1.32193	2.58496	2	1
Npun_BF198	transfer complex protein TrsK-like protein	0	0	0.584963	0	-1	-1	-1	-1	-1	-1	-1	-1	-1	-1	-1	0.584963	1	2.16993	1.80735	0.584963
Npun_BF199	hypothetical protein	0	0	0	0	0	0	0	0	0	0	0	0	0	0	0	0	0	0	0	0
Npun_BF200	S23 ribosomal protein	0	0	0	0	0	0	0	0	0	0	0	0	0	0	0	0	0	1	0	0
Npun_BF201	hypothetical protein	0	0	0	0	0	0	0	0	0	0	0	0	0	0	0	0	1	1.58496	1	0
Npun_BF202	hypothetical protein	0	-0.459432	-0.459432	-0.289507	0.241008	-0.289507	-0.137504	-0.137504	0.125531	0.125531	0	0.125531	-0.289507	0	-0.137504	-0.137504	-0.289507	-0.289507	-0.289507	-0.289507
Npun_BF205	two component LuxR family transcriptional regulator	0	-0.573735	-0.830075	-1.24511	-0.714598	0.169925	0.0874628	0.266787	0.0874628	-0.27208	0.228819	-0.21864	-0.21864	0.228819	-0.356144	0.266787	-0.245112	-0.38529	-0.573735	-0.714598
Npun_BF211	transposase, IS4 family protein	0	-0.651718	-0.659624	0.063803	-0.0562825	-0.00251122	0.063803	-0.432709	-0.395929	-0.128499	-0.106722	-0.156191	-0.187279	-0.190138	-0.0879334	-0.0826098	-0.439498	-0.81869	-0.284775	0
Npun_BF214	hypothetical protein	0	-1.58496	-2	-2.58496	-2.58496	-0.263034	-0.777608	-0.777608	-0.584963	-0.584963	-0.125531	-1.26303	-1.58496	-1	-1.58496	0.115477	-1	-1	-1.26303	-1.58496	1092	2	0.00189557	14.7093	0
Npun_BF218	hypothetical protein	0	0	0	0	0	0	0	0	1	0	0	0	0	0	0	0	0	0	0	0
Npun_BF219	hypothetical protein	0	-0.616671	-0.275634	-0.616671	-1.52356	-2.20163	-3.52356	-3.52356	-3.52356	-3.52356	-1.35364	-2.9386	-2.52356	-2.9386	-3.52356	0.476438	0.283793	1.23133	0.968291	0.231326						397	1	3.79e-08	38.298	0	387	1	3.38e-08	25.2853	0
Npun_BF221	hypothetical protein	0	0	0	0	0	0	0	0	0	0	0	0	0	0	0	0	0	0	0	0
Npun_BF222	TPR repeat-containing protein	0	0	0	0	0	0	0	0	0	0	0	0	0	0	0	0	0	1	0	0
Npun_BF227	hypothetical protein	0	-1	-1	-1	-1	0.584963	0.584963	-1	0	0	0	0.584963	-1	0	0	0	-1	-1	-1	0
Npun_BF228	hypothetical protein	0	0	0.321928	0.321928	1	1.32193	1.45943	1	1	1.32193	0.584963	1	1	1	1	1.32193	1.16993	0.584963	1	1.32193
Npun_BF231	CheB methylesterase	0	-1.73697	-1.90689	-1.90689	-1.73697	0.468149	-0.447459	-0.480626	-0.383329	-0.263034	0.282934	-0.658963	-0.658963	-0.736966	-0.777608	0.341037	-1.09954	-1.09954	-1.26303	-1.20645
Npun_BR003	hypothetical protein	0	0	0	0	0	1	0	0	0	0	0	0	0	0	0	0	0	0	0	0
Npun_BR006	hypothetical protein	0	1.55254	1.18057	0.847997	0.847997	-0.447459	1.18057	1.22239	1.48543	1.48543	-0.321928	1.61667	1.34104	1.45066	1.67807	-0.321928	1.34104	0.95109	0.900464	1.09311
Npun_BR007	SNF2-related protein	0	0.106915	0	0	0.387023	-0.530515	-0.115477	-0.115477	0.106915	0	-0.378512	-0.115477	0	0.387023	0.206451	-0.241008	0	0	0	0.387023
Npun_BR011	hypothetical protein	0	0.678072	0.847997	1	1.58496	0	0.485427	0.847997	1.26303	1.1375	0.263034	0.678072	1.1375	1.26303	1.26303	0	0.847997	1.1375	1.1375	0.485427
Npun_BR012	hypothetical protein	0	0.736966	0.830075	0	-0.169925	0	0.63743	1.078	1.47393	1.41504	0.289507	0.63743	1.078	1.53051	1.47393	-0.169925	0.63743	1	0.289507	0.152003
Npun_BR013	S23 ribosomal protein	0	-0.584963	-1	-1	-0.263034	1	1.22239	1	1.11548	1.22239	1.11548	0.415037	0.874469	1.66297	1.41504	0.736966	0.222392	0	-0.263034	-0.263034											664	1	2.23e-05	17.0736	0
Npun_BR014	hypothetical protein	0	-0.925999	-1.24793	-1.078	-1.078	0.14439	0	0.0740006	0.452512	0.559427	0.395929	-0.547488	-0.160465	0.658963	0.706269	-0.341037	-0.788496	-0.547488	-1.078	-0.788496
Npun_BR015	hypothetical protein	0	-1.22239	-1.80735	-1.22239	-1.48543	0.716207	0.514573	0.440573	0.652077	0.716207	0.836501	-0.347923	0.280108	1	0.893085	0.36257	-0.63743	-0.485427	-0.807355	-0.485427											571	1	5.22e-06	19.4611	0
Npun_BR016	hypothetical protein	0	-1.28011	-1.5025	-1.08746	-0.5025	1.16046	0.866733	0.770518	0.956931	1.12199	1.16046	0	0.436099	1.16046	1	0.667425	-0.280108	-0.5025	-0.180572	-0.180572											774	1	0.00015638	12.869	0
Npun_BR017	hypothetical protein	0	-1.67807	-1.41504	-0.830075	0.0874628	1.39232	1.12928	0.906891	1.2854	1.20945	1.20945	-0.0931094	0.459432	1.32193	1.16993	0.807355	-0.29956	-0.0931094	0.169925	0.247928						735	1	0.000404094	14.7331	0	919	2	0.00113325	9.16025	0
Npun_BR019	hypothetical protein	0	1.58496	2	1	0	0	0	1	1	1	1	0	0	0	0	1	1.58496	2.32193	1	0
Npun_BR020	hypothetical protein	0	0	0	0	0	0	0	0	0	0	0	0	0	0	0	0	0	0	0	0
Npun_BR021	hypothetical protein	0	0	0	0	0	0	0	0	0	0	0	0	0	0	0	0	0	0	0	0
Npun_BR022	hypothetical protein	0	1	0	0	0	0	0	0	0	0	0	0	0	0	0	0	0	0	0	0
Npun_BR023	hypothetical protein	0	0	0	0	0	0	0	0	0	0	0	0	0	0	0	0	0	0	0	0
Npun_BR025	hypothetical protein	0	0	0	0	0	0	0	0	0	0	0	0	0	0	0	0	0	0	0	0
Npun_BR026	hypothetical protein	0	0	0	0	0	0	0	0	0	0	0	0	0	0	0	0	0	0	0	0
Npun_BR027	hypothetical protein	0	0	0	0	0	0	0	0	0	0	0	0	0	0	0	0	0	0	0	0
Npun_BR028	hypothetical protein	0	0	0	0	0	0	0	0	0	0	0	0	0	0	0	0	0	0	0	0
Npun_BR029	hypothetical protein	0	0	0	0	0	0	0	0	0	0	0	0	0	0	0	0	0	0	0	0
Npun_BR030	hypothetical protein	0	0	0	0	0	0	0	0	0	0	0	0	0	0	0	0	0	0	0	0
Npun_BR036	GUN4-like protein	0	-0.61891	-1.25634	0.0655883	0.859137	-1.42626	-1.17834	-0.725825	-0.902703	-0.519374	-0.140863	-0.966833	-1.03395	-0.725825	0.188445	-0.0339473	-0.671377	-1.10434	-0.472068	1.3152
Npun_BR037	hypothetical protein	0	-1.06228	-1.56478	0.172181	1.26811	-1.90182	-1.69032	-1.34239	-1.50589	-0.595158	-0.172467	-1.02046	-1.06228	-0.690316	0.47961	0.117039	-1.24286	-1.90182	-0.792195	1.16314
Npun_BR039	LuxR family transcriptional regulator	0	-2.09516	-2.96963	-3.23266	-4.55459	0.226771	0.278301	-0.0310269	-0.269187	-0.969626	0.303392	-0.969626	-0.600393	0.226771	-1.16227	0.615336	-0.197037	-0.696608	-0.510195	-0.696608	571	1	8.69e-09	49.3969	0	464	1	4.81e-07	36.7395	0	617	2	1.14e-05	24.6725	0	251	1	9.21e-07	14.6685	0
Npun_BR040	hypothetical protein	0	1.56884	0.180572	-1.58496	-2.32193	-0.447459	0.137504	0.302563	0.415037	-0.736966	-0.0489096	0.0473057	-0.206451	0.95109	-0.383329	0.222392	1.6477	0.95109	0.137504	-0.321928
Npun_BR048	PilT domain-containing protein	0	-0.280108	-1.08746	-1.08746	-0.628031	0.0824622	0.371969	-0.0874628	-0.280108	-0.765535	0.0824622	-1.08746	-1.5025	-0.0874628	-0.917538	0.304855	0.160465	-0.5025	-0.917538	-0.5025
Npun_BR049	hypothetical protein	0	-0.722466	-1.23704	-0.956931	-0.584963	-0.137504	0.125531	-0.289507	-0.520832	-1.04439	-0.343954	-1.45943	-2.04439	-0.289507	-1.23704	-0.137504	0.0430687	-0.796467	-1.34395	-0.796467
Npun_BR056	WGR domain-containing protein	0	1	1.58496	0	0	0	0	0	1	0	0	0	0	0	0	0	0	1.58496	1	0
Npun_BR057	hypothetical protein	0	1	1	0	0	0	0	0	0	0	0	0	0	0	0	0	0	1	0	0
Npun_BR058	ATPase central domain-containing protein	0	0	0.584963	-1	-1	-1	-1	0	0.584963	0	-1	-1	0	0	0	-1	0	0.584963	0	-1
Npun_BR059	hypothetical protein	0	0	0.415037	-1.58496	-1.58496	-0.584963	-0.584963	0	0.415037	0	-0.584963	-0.584963	-0.584963	-0.584963	-0.584963	-0.584963	0	0.736966	-0.584963	-1.58496
Npun_BR060	hypothetical protein	0	1	1	0	0	0	0	1	1	1	1	0	0	0	0	0	0	1.58496	0	0
Npun_BR061	hypothetical protein	0	0	0	0	0	0	0	0	0	0	0	0	0	0	0	0	0	0	0	0
Npun_BR062	hypothetical protein	0	0	0	0	0	0	0	0	0	0	0	0	0	0	0	0	0	0	0	0
Npun_BR063	hypothetical protein	0	0	0	0	0	0	0	0	0	0	0	0	0	0	0	0	0	0	0	0
Npun_BR064	hypothetical protein	0	0	0	0	0	0	0	0	0	0	0	0	0	0	0	0	0	0	0	0
Npun_BR065	hypothetical protein	0	0	0	0	0	0	0	0	0	0	0	0	0	0	0	0	0	0	0	0
Npun_BR066	hypothetical protein	0	-0.234465	0.137504	1.10434	1.70044	1.45943	0.963474	0.263034	0.584963	0.963474	0.485427	0.485427	0.536053	0.678072	0.925999	1.37851	0.847997	0.536053	0.807355	1.16993
Npun_BR067	hypothetical protein	0	0	0	0	0	0	0	0	0	0	0	0	0	0	0	0	0	0	0	0
Npun_BR069	hypothetical protein	0	1	1.10692	0.691878	0.469485	0.106915	0.758992	1.15754	1.46949	1.29956	0.206451	1.50901	1.50901	1.46949	1.46949	0	1	1.10692	0.884523	0.206451
Npun_BR071	Excalibur domain-containing protein	0	2.848	3.75489	4.79181	4.42626	-3.32193	-3.32193	-3.32193	-2.32193	-1.73697	0.847997	4.1127	3.65535	3.24793	3.81762	-1	1.63227	2.53605	4.37851	3.97269	397	2	1.98e-12	91.7325	0	38	2	7.7e-42	255.474	0
Npun_BR072	nuclease	0	2.72247	3.70782	4.74775	4.29768	-3.90689	-3.90689	-3.90689	-3.90689	-3.90689	0.793549	3.77259	3.36923	2.848	3.47681	-1.32193	1.45066	2.48543	4.20685	3.87447	429	2	1.31e-11	86.9229	0	11	2	1.45e-61	364.482	0						382	1	0.000132305	7.42106	0
Npun_BR074	translation initiation factor IF-3	0	0.584963	0.874469	0.222392	1.22239	0	0.874469	0.584963	0.584963	0.736966	-0.263034	0.874469	0.584963	0.584963	0.584963	0.222392	1.11548	0.736966	0.736966	0.874469
Npun_BR076	hypothetical protein	0	-0.652077	-0.289507	0.479168	0.909802	0.415037	0.570316	-0.400538	-0.0443941	0.0430687	0.0430687	-0.186413	-0.137504	0.125531	0.0430687	0.540568	0.313158	-0.459432	0.277534	0.447459
Npun_BR080	phage integrase family protein	0	-0.415037	-1	-2	-0.415037	1.32193	1.70044	1.45943	1.45943	1.32193	1	1.16993	1	0.807355	0.321928	1.32193	1.16993	0.584963	0.321928	0.584963						640	2	9.29e-05	32.7489	0						419	1	0.000441004	7.16481	0
Npun_BR083	Mo-dependent nitrogenase family protein	0	2	1	0	1	0	2	3.32193	2.80735	3.16993	1	1.58496	2	1.58496	0	2	2.80735	1.58496	1.58496	0
Npun_BR084	histone family protein DNA-binding protein	0	1.60117	1.35576	0.656516	-0.154723	-0.490326	-0.423211	0.20482	0.492396	0.0946369	-0.328054	-0.423211	-0.049753	-0.210218	-0.0752881	-0.423211	1.04809	1.2671	0.625152	-0.182203
Npun_BR094	hypothetical protein	0	1.11548	1	0.415037	0.874469	0.584963	1.22239	1	1.32193	1.22239	0.222392	1	0.584963	0.584963	0.415037	0.415037	1.58496	1.32193	0.874469	0.736966
Npun_BR095	metallophosphoesterase	0	2.16993	1.80735	1.32193	1.58496	0.584963	1.58496	1.58496	1.58496	1.58496	0	1.58496	0.584963	1	0.584963	0.584963	2	2	1.32193	1.32193
Npun_BR096	ATPase central domain-containing protein	0	1.51457	1.36257	0.695145	0.514573	-0.222392	0.415037	0.465664	0.607683	0.561879	-0.304855	0.652077	-0.14439	-0.222392	-0.222392	-0.0703893	1.16227	1.09954	0.465664	0.415037
Npun_BR097	hypothetical protein	0	1.19265	1.19265	0.192645	0.893085	0.192645	0.652077	0	0.36257	0.514573	0	0.36257	-0.485427	-0.222392	-0.485427	0.36257	1	1	0.777608	0.514573
Npun_BR099	hypothetical protein	0	1.58496	0	0	0	1	0	1	1	1	0	0	0	0	0	0	1	1	0	0
Npun_BR102	hypothetical protein	0	-0.893085	-0.893085	-0.378512	-0.70044	-0.241008	0	-0.378512	0	0.106915	-0.378512	-0.378512	-0.241008	-0.241008	0	-0.241008	-0.378512	-0.530515	-0.530515	-0.70044
Npun_BR103	hypothetical protein	0	0.777608	1.28011	0.652077	0.893085	0.652077	1.44057	1.44057	1.58496	1.58496	0.514573	1.51457	1.44057	1.58496	1.65208	0.777608	1.19265	1.36257	1.28011	0.777608
Npun_BR104	hypothetical protein	0	0.938599	1.5025	1	1.22239	0.736966	1.5025	1.11548	1.54432	1.62449	0.5025	1.27302	1.45943	1.62449	1.70044	0.736966	1.32193	1.5025	1.16993	1.32193
Npun_BR105	XRE family transcriptional regulator	0	0.736966	1.45066	0.678072	1.22239	0.847997	1.37851	0.900464	1.37851	1.34104	0.552541	0.900464	1.26303	1.6477	1.67807	0.900464	1.18057	1.41504	1.45066	1.18057
Npun_BR123	transposase, IS4 family protein	0	0	-0.415037	-0.415037	0.321928	1.16993	2	2.32193	1.90689	1.80735	1	1.90689	1.90689	2.32193	2.24793	1.45943	0.584963	0	0.807355	0											453	1	3.76e-07	22.5802	0
Npun_BR125	hypothetical protein	0	-1.25376	0.215729	-1.36923	-2.63227	0	-1.36923	-0.146841	-0.954196	0.537657	0.853159	0	0.773724	1.11189	1.98832	2.19555	-1.25376	-0.632268	0.0901978	-1.04731											283	2	5.43e-10	23.575	0	334	3	3.65e-05	18.0799	0
Npun_BR126	hypothetical protein	0	0	0	1.58496	2.32193	0	0	0	0	1	0	0	0	1	1.58496	0	1	1	0	1
Npun_BR127	hypothetical protein	0	0.847997	0.485427	0.263034	1.1375	1.37851	1.848	1.76553	1.848	2	1.1375	1.67807	1.48543	1.48543	2	1.37851	1.37851	1.37851	1.37851	1.48543
Npun_BR128	glycosyl transferase, group 1	0	-1	-1	-1	0	1.32193	1.32193	1	0.584963	1.32193	0.584963	0.584963	0	0	0.584963	1	0.584963	0	0	0
Npun_BR131	response regulator receiver protein	0	-0.678072	1.39232	0.169925	0.70044	1.24793	0.169925	0.321928	0.906891	2.42626	1	1.24793	3.40939	2.83289	3.88264	1.64386	-0.415037	0.70044	1.24793	0.584963											421	1	1.49e-07	24.7729	0
Npun_BR133	hypothetical protein	0	-0.736966	-0.906891	-0.0995357	0.552541	0.0931094	-0.447459	-1.09954	-1.32193	-1.09954	-0.736966	-1.90689	-2.32193	-1.90689	-2.32193	0.263034	-0.0995357	-0.206451	-0.206451	-0.0995357											669	1	2.4e-05	16.66	0
Npun_BR141	hypothetical protein	0	0	0	0	0	0	0	0	0	0	0	0	0	0	0	0	0	0	0	0
Npun_BR144	hypothetical protein	0	0	0	0	0	0	0	0	0	0	0	0	0	0	0	0	0	0	0	0
Npun_BR156	surface antigen (D15)	0	0	0	0	0	0	0	0	0	0	0	0	0	0	0	0	0	0	0	0
Npun_BR158	peptidase	0	-0.584963	-0.584963	-0.584963	0	0	0	0.415037	0.415037	0.415037	0	-0.584963	0	0.415037	0	0.415037	0	0	-0.584963	0.415037
Npun_BR159	hypothetical protein	0	-0.129283	-0.321928	0.824913	1.21057	0.801454	0.979241	0.514573	0.678072	0.824913	0.36257	0.625604	0.36257	0.394279	0.0801703	0.728698	0.571157	0.040642	0.847997	0.936806
Npun_BR165	hypothetical protein	0	-1	-2	-2	-2	-1	-0.415037	-1	-1	-1	-0.415037	-1	-2	-2	-1	-1	-1	-1	-2	-2
Npun_BR166	ArsR family transcriptional regulator	0	-0.736966	-1.32193	-1.32193	-0.736966	-0.321928	-0.736966	-1.32193	-0.736966	-1.32193	-0.321928	-1.32193	-2.32193	-1.32193	-1.32193	-0.321928	-1.32193	-1.32193	-1.32193	-2.32193
Npun_BR168	hypothetical protein	0	-1.58496	-1.58496	-1.58496	-1.58496	0.415037	-1.58496	-1.58496	-0.584963	-1.58496	0	-1.58496	-1.58496	-1.58496	-1.58496	0	-1.58496	-1.58496	-1.58496	-1.58496
Npun_BR171	transposase, IS4 family protein	0	-0.263034	-0.584963	-1.58496	-1.58496	-0.263034	0.222392	0.222392	0.222392	-0.263034	0	-0.263034	-0.263034	0	-0.584963	0.222392	0	0.222392	-1	-1
Npun_BR176	hypothetical protein	0	1.32193	2.05889	0.415037	1.58496	1.22239	1.32193	1.11548	1	0.874469	0.874469	1	0.874469	1.22239	0.584963	1.41504	2	2.32193	1.66297	1.41504
Npun_BR178	FAD-dependent pyridine nucleotide-disulphide oxidoreductase	0	-3.19265	-4	-3.19265	-3	-0.0931094	-1.83007	-2.09311	-2.29956	-2.19265	0.129283	-3	-2.83007	-2.19265	-2.29956	-0.0931094	-2.19265	-2.29956	-2.29956	-2.29956	604	3	2.87e-08	62.1492	0
Npun_BR182	hypothetical protein	0	0	0	0.584963	1	0.321928	1	0.807355	1	1.58496	0.321928	1	1.32193	1.45943	1.70044	0	0.321928	0	0.584963	1.70044
Npun_BR183	TPR repeat-containing serine/threonin protein kinase	0	-1	-1	0	0.584963	0.584963	1	0.584963	0.584963	1	0	1	0.584963	1	1	0.584963	0.584963	0	0	0.584963
Npun_BR186	phage integrase family protein	0	0.777608	1	0.893085	1	-0.222392	-0.485427	0	0.192645	0.192645	-0.807355	-0.485427	0	-0.222392	0	-0.222392	0.36257	0.777608	0.652077	0.652077
Npun_BR187	exodeoxyribonuclease V, alpha chain	0	0.115477	0	-0.415037	-0.777608	-0.263034	0	0.115477	0.222392	0.115477	-0.263034	-0.263034	-0.415037	0	-0.125531	-0.125531	0	0	-0.263034	-0.415037
Npun_BR188	hypothetical protein	0	-2.9542	-3.9542	-3.9542	-4.9542	-0.784271	-1.25376	-0.866733	-1.25376	-2.14684	-0.253757	-2.63227	-1.9542	-0.199309	-1.9542	-0.0962153	-2.14684	-1.49476	-1.9542	-2.36923	417	1	6.76e-12	67.0775	0	824	3	0.00211788	14.6124	0	735	2	9.48e-05	19.8646	0	370	3	9.68e-05	13.0487	0
Npun_BR203	hypothetical protein	0	-1.09954	-1.58496	-2.32193	-1.58496	0	-0.321928	0	-0.321928	-0.736966	0.0931094	-1.09954	-0.447459	0.415037	-0.0995357	0.415037	-0.906891	-0.584963	-0.906891	-0.906891
Npun_BR204	histidine kinase	0	-0.847997	-1.16993	-1.58496	-0.36257	-0.169925	-0.36257	-0.847997	-0.847997	-0.847997	0.152003	-1.16993	-0.847997	-0.36257	-0.584963	0.530515	-0.584963	-0.584963	-0.847997	-0.36257
Npun_BR206	hypothetical protein	0	0.584963	0	0	-1	0	0	-1	0	0	-1	0	0	0	0	0.584963	0.584963	1	1.32193	0.584963
Npun_BR207	hypothetical protein	0	0	0	0	0	0	0	0	0	0	0	0	0	0	0	1	0	1.58496	1.58496	0
Npun_BR208	hypothetical protein	0	0	0	-1	-1	-1	-1	-1	-1	-1	-1	-1	-1	-1	-1	0.584963	0.584963	0.584963	1.32193	0
Npun_BR209	hypothetical protein	0	0.584963	0	0.584963	0	-1	-1	-1	-1	-1	0	-1	-1	-1	-1	1.32193	0.584963	1.32193	2	0
Npun_BR212	ATPase central domain-containing protein	0	0	-0.321928	-0.736966	-1.32193	-0.736966	-0.736966	-0.736966	-0.736966	-0.321928	-0.736966	-0.736966	-1.32193	-1.32193	-1.32193	0	0	0.485427	0.263034	0
Npun_BR213	plasmid recombination enzyme	0	1	1	0.847997	0.847997	0	0.678072	0.847997	1	1	-0.321928	1.26303	0.678072	0.485427	0.847997	-0.321928	0.847997	0.847997	0.847997	1
Npun_BR216	hypothetical protein	0	1.32193	1.9386	0.415037	1.66297	1.32193	1.41504	1.11548	1	0.874469	0.874469	1.11548	1	1.32193	0.584963	1.5025	2	2.22239	1.58496	1.5025
Npun_BR220	hypothetical protein	0	-1.32193	-0.321928	0.0703893	0.321928	-0.736966	-0.862496	-0.621488	-0.234465	-0.0740006	-0.321928	-1	-0.234465	0	0.201634	-0.321928	-1.51457	-0.514573	-0.152003	0.201634
Npun_BR223	hypothetical protein	0	1	1	0	0	0	0	0	0	0	0	0	0	0	0	0	0	0	0	0
Npun_BR224	hypothetical protein	0	0	0	0	0	0	2	0	0	1	0	2	0	0	0	0	1	0	0	0
Npun_BR225	methyltransferase type 11	0	-0.936806	-1.20811	-0.574236	-0.183446	0.0213737	-0.183446	-0.673772	-0.574236	-0.574236	-0.233199	-0.673772	-1.06609	-0.896164	-0.708537	-0.183446	-0.639824	-0.896164	-0.856636	-0.574236
Npun_BR229	hypothetical protein	0	-2	-2	-1	-0.415037	1	1.16993	0.584963	0.321928	0.321928	0.584963	0	-0.415037	0.584963	-0.415037	1.70044	0.321928	-0.415037	0	-0.415037																508	3	0.00509675	1.16661	0
Npun_CF005	antirestriction ArdA family protein	0	0	0	0	1	1	0.584963	0	0.584963	0.584963	0.584963	0	0.584963	1	0.584963	1	0.584963	0	0	0
Npun_CF011	hypothetical protein	0	-1.32193	-1.58496	-0.152003	1.51937	1.51937	1.37851	0.485427	0.137504	0.0473057	1.20163	0.647698	0.137504	0.341037	-0.0489096	1.24286	0.263034	-0.736966	0.707819	0.552541
Npun_CF012	mobilization protein TraI-like protein	0	-1.47393	-2.05889	-0.836501	-0.251539	0.443607	0.111031	-0.473931	-0.643856	-0.556393	0.485427	-0.473931	-0.943416	-0.643856	-0.556393	0.111031	-0.321928	-1.05889	-0.836501	-0.556393
Npun_CF026	phage integrase family protein	0	-0.415037	-1	-2	-0.415037	1.32193	1.70044	1.45943	1.45943	1.32193	1	1.16993	1	0.807355	0.321928	1.32193	1.16993	0.584963	0.321928	0.584963						641	2	9.29e-05	32.7489	0						420	1	0.000441004	7.16481	0
Npun_CF030	hypothetical protein	0	-1	-2	-2	-2	-0.415037	-0.415037	0	0	0	0	-0.415037	-1	-1	-0.415037	-0.415037	-1	-2	-2	-2
Npun_CF031	hypothetical protein	0	0	0	-1	-1	-1	-1	-1	0	0	-1	0	-1	-1	-1	-1	-1	-1	-1	-1
Npun_CF035	phage integrase family protein	0	0	-1	-1	0	0	0	-1	-1	0	0	0	-1	0.584963	0	0	0	-1	-1	-1
Npun_CF036	hypothetical protein	0	0	0	0.415037	1.73697	0.415037	1.22239	0.736966	1.73697	2.22239	0.736966	1.58496	2.11548	3.22239	2.58496	1	0	0.415037	0.736966	1.41504											852	2	0.000399781	15.8797	0
Npun_CF037	hypothetical protein	0	1	0	0	1	1	1.58496	1.58496	2	2.58496	0	2.32193	2.32193	2.58496	2.58496	0	1	1	1	1
Npun_CF038	hypothetical protein	0	1	1	1	1.58496	0	2.32193	2	2.80735	3.45943	1	3.16993	3	3.58496	3.58496	1	1.58496	0	1.58496	1.58496											368	1	1.99e-08	27.3563	0
Npun_CF039	hypothetical protein	0	1.58496	0	0	1	1.58496	2.80735	2.58496	3	3.45943	1.58496	3	3.16993	3.90689	3.58496	2	2	1.58496	1.58496	1						710	1	0.000279995	19.6793	0	249	2	7.35e-11	45.2922	0
Npun_CF040	hypothetical protein	0	0	0	0	0	0	1.58496	1	1	2.32193	0	1.58496	1	2	2	0	0	0	0	0
Npun_CF041	hypothetical protein	0	0	0	0	0	0	0	0	0	1	0	0	0	1.58496	1	0	0	0	0	0
Npun_CF042	hypothetical protein	0	1.58496	1	0	0	0	2.32193	2.58496	3.16993	3.58496	0	2.32193	3	3.58496	3.45943	0	1.58496	2	0	0						599	1	3.52e-05	25.8423	0	288	1	6.11e-10	32.6425	0
Npun_CF043	hypothetical protein	0	1.26303	1.1375	0.485427	-0.321928	-0.736966	0.485427	1.1375	1.67807	2	-0.321928	1	1.1375	1.58496	1.76553	-0.736966	0.263034	0.678072	-0.321928	-0.736966
Npun_CF044	hypothetical protein	0	1	1	0	0	0	0	0	1.58496	1.58496	0	1	1	1.58496	1.58496	0	0	0	0	0
Npun_CF048	hypothetical protein	0	0	0	0	0	0	0	0	0	0	0	0	0	0	0	0	0	0	0	0
Npun_CF049	hypothetical protein	0	1	0	0	0	1	1	1	1.58496	1	0	1	0	0	0	1.58496	1.58496	1	0	0
Npun_CF050	hypothetical protein	0	-0.0962153	-0.199309	0.175087	0.660514	0.537657	1	0.505235	0.472068	0.630766	0.438121	0.569366	0.403356	0.403356	0.331206	0.367732	0.403356	0	0.0901978	0.438121
Npun_CF051	glycoside hydrolase family protein	0	-0.137504	-1.23704	-2.04439	-2.45943	-0.137504	3.51785	0.788496	-0.796467	-0.874469	0.313158	0.813587	-0.520832	-1.58496	-1.87447	-0.0443941	-1.1375	-1.58496	-2.23704	-2.23704
Npun_CF054	hypothetical protein	0	-1	-2	-2.80735	-3.80735	-0.252766	2.88264	0.0255351	-1.80735	-2.22239	-0.0524674	-0.38109	-1.41504	-2.80735	-3.48543	-0.315502	-1.80735	-2.10692	-3.22239	-3	741	1	1.67e-06	35.9933	0
Npun_CF055	small GTP-binding protein	0	-0.523562	-1.35364	-2.35364	-2.20163	0.407175	3.84494	1.32193	-0.768674	-1.27563	0.283793	0.584963	-0.0972972	-1.61667	-2.71621	0.204358	-0.879706	-1.27563	-1.82312	-2.35364
Npun_CF056	hypothetical protein	0	-0.688056	-1.68806	-2.85798	-2.85798	0.534336	4.0338	1.84246	-0.770518	-1.39855	0.389947	0.427421	-0.398549	-1.53605	-2.85798	0	-0.536053	-1.15754	-1.85798	-2.85798	1018	1	0.000305363	20.5071	0
Npun_CF061	hypothetical protein	0	0	0	0	0	0	5.55459	3	0	0	1	1.58496	0	0	0	1	0	0	0	0
Npun_CF063	phage integrase family protein	0	0.125531	-0.652077	-0.137504	-0.137504	0.447459	0.540568	0.125531	0.347923	0.347923	0.125531	0.347923	0.125531	-0.289507	0.125531	0.125531	0.125531	-0.137504	-0.874469	-0.289507
Npun_CF064	hypothetical protein	0	0.415037	-0.14439	-0.222392	0.251539	0.514573	0.965235	0.561879	0.736966	0.607683	0.36257	0.736966	0.415037	0.465664	0.251539	0.251539	0.652077	0	-0.0703893	-0.0703893
Npun_CF068	cobyrinic acid a,c-diamide synthase	0	1.54057	0.862496	-0.137504	-0.289507	-0.137504	0.347923	0.540568	0.788496	0.628031	-0.137504	0.241008	0.125531	0.241008	0	0	1.29546	1.06413	0	-0.289507
Npun_CF069	hypothetical protein	0	2	1.5025	0	-0.263034	0.222392	0.874469	1	1.22239	1.22239	0.222392	0.736966	0.584963	0.736966	0.415037	0.222392	1.87447	1.66297	0.584963	0.222392
Npun_CF077	hypothetical protein	0	-1.56188	-2.04731	-1.43063	-1.04731	0.787271	-0.146841	-0.0962153	-0.0473057	-0.172837	0.584963	-0.784271	-0.866733	-0.121306	-0.31034	0.367732	-1	-1.09622	-1	-1.04731
Npun_CF085	integrase catalytic subunit	0	-1.37851	-2.70044	-1.24101	-0.241008	1.36565	-0.378512	-1.24101	-1	-1	0.387023	-1.37851	-2.11548	-1.89308	-1.89308	1.20645	-0.308122	-1.24101	-1	-0.612977
Npun_CF086	ATP-binding protein	0	-0.514573	-1.32193	-0.514573	0.263034	0.678072	0.678072	0.137504	0.263034	0.263034	0.765535	0.378512	0	0.263034	0.137504	1.72247	0.263034	-0.514573	0	-0.152003
Npun_CF087	TetR family transcriptional regulator	0	-0.263034	-1	-0.584963	0.584963	0.736966	1	0.584963	0.736966	0.874469	0.874469	0.736966	0.584963	0.584963	0.222392	1.41504	0.584963	0.222392	0.415037	0.222392
Npun_CR004	hypothetical protein	0	-1.16993	-0.710493	0	0.434937	0.0264722	-0.800691	-0.896907	-0.800691	-0.469485	-0.111031	-1.75489	-1	-0.896907	-0.754888	0.0264722	-0.947533	-0.896907	-0.625604	-0.295456
Npun_CR006	hypothetical protein	0	-2	-3	-3	-3	1.45943	2.04439	1	0.807355	0.169925	1.64386	1.08746	0.70044	2.08746	0.459432	1.32193	-0.415037	-1	0	-0.415037	859	1	2.16e-05	29.1459	0	261	0	8.27e-13	58.3605	0	98	2	1.17e-19	78.247	0	304	1	1.37e-05	10.2808	0
Npun_CR007	hypothetical protein	0	-2.558	-3.40599	-3.72792	-2.72792	0.557482	0.664397	0.202817	0	-0.479993	0.841935	-0.301656	-0.557995	0.763933	-0.405992	0.316474	-0.82103	-1.14296	-1.26849	-1.47999	693	2	5.14e-07	55.5398	0	454	2	3.54e-07	52.9152	0	228	2	2.07e-11	52.1037	0
Npun_CR008	hypothetical protein	0	-2.67377	-3.74416	-3.60666	-3.48113	0.11382	0.0937821	-0.135352	-0.365649	-0.799303	0.541241	-0.818162	-0.726239	0.368539	-0.590356	0.0528519	-1.11189	-1.39366	-1.74416	-1.78069	583	2	1.46e-08	63.5876	0	535	2	6.06e-06	43.4361	0	232	2	3.16e-11	49.286	0
Npun_CR009	hypothetical protein	0	-2.48543	-3.58496	-3.58496	-3.07039	0.526546	0.53842	0.0506261	-0.017278	-0.610958	0.85561	-0.438121	-0.347923	0.684498	-0.24257	0.526546	-0.868755	-1.14439	-1.26303	-1.34792	622	2	6.41e-08	61.0226	0	434	2	1.93e-07	54.1684	0	187	2	1.55e-13	59.8377	0	417	2	0.000413576	10.9395	0
Npun_CR010	hypothetical protein	0	-2.35252	-3.15987	-2.91194	-2.91194	0.171046	0.266393	-0.159871	-0.378512	-0.837943	0.49834	-0.802319	-0.684138	0.197681	-0.684138	0.049582	-1.01012	-1.32698	-1.60528	-1.63631	842	2	1.51e-05	41.0288	0	831	3	0.002772	12.3677	0	533	2	2.37e-06	28.4301	0
Npun_CR013	hypothetical protein	0	0.222392	-0.584963	-1	0	0.584963	1.5025	0.222392	0.584963	0.736966	0.736966	0.736966	0	0.584963	0.222392	0.584963	0.584963	-0.263034	-0.584963	-0.584963
Npun_CR014	hypothetical protein	0	1.58496	0	0	0	1.58496	3.16993	2	2	2	2	2.58496	2	2	1	2	2	1	1	0
Npun_CR015	hypothetical protein	0	0	-1	-1	-1	0.584963	1.58496	0	0.584963	0.584963	0	0.584963	-1	0	0	0	0	-1	-1	-1
Npun_CR016	hypothetical protein	0	0.584963	0	0.584963	0.584963	0.584963	1.80735	0.584963	1	1	0.584963	1	0	0.584963	0	0.584963	1	0	0	0
Npun_CR017	hypothetical protein	0	1.58496	0	1	2	1	2.58496	1	1	1.58496	1	1	0	0	0	1	2	1	1	0
Npun_CR018	hypothetical protein	0	-0.321928	-1.32193	-1.32193	-1.32193	0	1.1375	-0.321928	0.263034	0.485427	0.678072	0	-0.321928	0.263034	-0.321928	-0.321928	0.263034	-0.736966	-1.32193	-1.32193
Npun_CR019	hypothetical protein	0	0	-1	-1	-1	1	1.80735	0	0.584963	0.584963	1.32193	0.584963	0.584963	1	0	0.584963	0.584963	0	-1	-1
Npun_CR020	hypothetical protein	0	-1	-1	-1	-1	1	1.58496	0	0.584963	0.584963	1.32193	0	0	1	-1	1	0.584963	-1	-1	-1
Npun_CR021	hypothetical protein	0	0	-1	-1	-1	1.58496	2	0.584963	1	1	1.80735	1	0.584963	2	0	1.58496	0.584963	0	0	-1											879	3	0.000555683	12.7843	0
Npun_CR022	hypothetical protein	0	0	0	0	0	1	2.32193	1	1	1	2	1	1	1.58496	0	1	1	0	0	0
Npun_CR023	hypothetical protein	0	-2	-2	-2	-2	1.32193	0.807355	0	0	-0.415037	1.45943	-1	-1	0.321928	-2	0.807355	-0.415037	-1	-1	-2
Npun_CR024	hypothetical protein	0	-2.32193	-3.32193	-3.32193	-3.32193	1.76553	1	-0.152003	-0.0740006	-0.736966	1.40599	-0.621488	-0.514573	0.632268	-1.152	1.51096	-0.736966	-1.32193	-1	-1.51457	645	3	1.31e-07	56.1144	0	443	2	2.76e-07	48.3335	0	399	2	5.51e-08	36.4595	0	432	1	0.000592127	5.50133	0
Npun_CR025	XRE family transcriptional regulator	0	0.584963	0.263034	1	0.584963	0.584963	0.263034	0.378512	0.378512	0.378512	0.137504	-0.152003	0.137504	-0.321928	-0.152003	0.378512	0.378512	0.263034	0.378512	0.584963
Npun_CR029	hypothetical protein	0	0	0	0	0	0	0	0	0	0	0	0	0	0	0	0	0	0	0	0
Npun_CR033	transposase Tn3 family protein	0	0	0	0	0	0	0	0	0	0	0	0	0	0	0	0	0	0	0	0
Npun_CR034	XRE family transcriptional regulator	0	0.584963	1.58496	1.58496	2.16993	-1	0	0.584963	1	1.80735	-1	0.584963	1.58496	2.45943	2.45943	-1	0	1	1.58496	2.32193
Npun_CR052	tetratricopeptide TPR_4	0	-1.80735	-2.22239	-3.80735	-3.80735	-0.485427	-0.106915	-0.347923	-0.63743	-0.63743	0	-1	-0.63743	0.36257	-1	-0.485427	-1.22239	-1.80735	-2.22239	-2.22239	663	1	2.26e-07	41.4905	0	618	1	5.69e-05	25.0574	0	392	2	4.09e-08	35.3922	0
Npun_CR053	filamentous haemagglutinin outer membrane protein	0	-1.5502	-1.89812	-2.35755	-2.5502	-0.403356	-0.499571	-0.550197	-0.89812	-1.10962	-0.270089	-1.89812	-1.10962	-0.228269	-1.45066	-0.499571	-1.35755	-1.27009	-1.89812	-1.89812
Npun_CR057	putative Chase2 sensor protein	0	0.584963	0.584963	0.584963	1	1	2.32193	1.58496	1.58496	1.80735	0.584963	2.16993	1.80735	1.80735	1.80735	0.584963	1.32193	1	1	1
Npun_CR058	hypothetical protein	0	1	1.03242	0.750022	0.825971	0.241008	1.62803	1.06413	1.18442	1.26849	0.540568	1.58496	1.54057	1.60666	1.51785	0.184425	1	1.09516	0.89812	0.750022
Npun_CR059	RNA polymerase sigma 70 family subunit	0	1.42626	1.64386	1.42626	1.67243	0.459432	1.32193	1.32193	1.45943	1.67243	0.584963	2.04439	2.04439	2.06609	1.97728	0.321928	1.52356	1.64386	1.61471	1.32193
Npun_CR065	hypothetical protein	0	1	0.736966	0.415037	1	0.736966	1.58496	1	0.736966	0.736966	0	1.41504	0.415037	0	0	1	1.41504	1	0.736966	0.736966
Npun_CR066	hypothetical protein	0	0.624491	0.415037	0	0.369234	0.459432	0.969626	0.273018	0.415037	0.222392	0.321928	0.624491	-0.337035	-0.263034	-0.415037	0.544321	0.841302	0.624491	0.273018	0.0588937
Npun_CR067	hypothetical protein	0	2	1.85798	0.70044	0.321928	0.321928	1.75489	1	1.24793	1.24793	0.321928	1.9542	0.321928	0.459432	0.70044	0.169925	1.64386	1.80735	0.906891	0.169925
Npun_CR070	hypothetical protein	0	-1	-1	-1	-0.415037	0.584963	1	0.807355	1	1.16993	-0.415037	0.321928	0.321928	0.807355	1.16993	0	0.807355	0	-0.415037	0.321928
Npun_CR071	GDSL family lipase	0	-0.556393	-0.643856	-0.785875	-0.395929	-0.120294	0.713696	0.565597	0.565597	0.748461	0.0565835	0.378512	0.565597	1.15056	0.879706	0.263034	0.0285692	-0.217591	-0.184425	0.238787
Npun_CR072	amino acid adenylation domain-containing protein	0	0.214125	-0.184425	-0.395929	-0.556393	0.0565835	0.443607	1.28688	1.64155	1.74846	0.31034	0.815575	1.35614	1.31034	1.28688	-0.184425	0.111031	0.111031	-0.251539	-0.251539
Npun_CR073	KR	0	0.554589	-0.142019	-0.415037	-0.415037	0.285402	1.06609	1.2854	1.47573	1.56986	0.357552	1.10852	1.12928	1.10852	1.14975	-0.0931094	0.523562	0.169925	-0.356144	-0.192645
Npun_CR074	amino acid adenylation domain-containing protein	0	-0.106915	-0.347923	-0.106915	0.280108	-0.222392	0.36257	0.440573	0.584963	0.652077	0	0.280108	0.36257	0.280108	0.36257	-0.106915	-0.106915	-0.347923	-0.485427	0.440573
Npun_CR079	hypothetical protein	0	-0.415037	-1	-1	0.584963	0.584963	1.16993	0.807355	1.32193	1.45943	0.807355	1	0.807355	1.45943	0.807355	0.584963	0.584963	0	0	0.321928											924	2	0.00119736	9.73133	0
Npun_CR080	hypothetical protein	0	-1	-1	-1	0	0.584963	1.32193	1	1	1	0.584963	0.584963	0	0.584963	0	0	0.584963	-1	-1	-1
Npun_CR081	hypothetical protein	0	0	0	0	0	0	1	1	0	1	0	0	1	1	1	1	0	0	0	0
Npun_CR082	hypothetical protein	0	1	0	1	2	1.58496	2.32193	2.58496	2.32193	3	1.58496	2.32193	2.32193	2.80735	2.80735	1.58496	1.58496	1.58496	1.58496	2.32193											940	2	0.0015371	8.31689	0
Npun_CR083	AAA ATPase	0	-1.32193	-1.73697	-0.621488	0.137504	-0.321928	-0.514573	0.0703893	0.263034	0.584963	-0.0740006	-0.736966	0.0703893	0.765535	0.722466	-0.152003	-0.621488	-0.862496	-0.621488	0.0703893
Npun_CR084	integrase catalytic subunit	0	-1.54432	-1.32193	-0.374396	0.040642	-0.175087	-0.544321	-0.0848889	0	0.192645	-0.175087	-1.12928	-0.222392	0.394279	0.228269	-0.0848889	-0.605721	-0.736966	-0.428843	0.330149
Npun_DF002	WD-40 repeat-containing protein	0	-0.678072	-1.41504	-2	-1.41504	0	-0.415037	-0.678072	-0.192645	-0.415037	-0.678072	-2	-2	-1	-1.41504	-0.192645	-0.415037	-0.678072	-1	0.321928
Npun_DF003	hypothetical protein	0	1.47805	1.32193	0.0995357	-0.222392	-0.63743	-0.347923	0.777608	1.23704	1.09954	-0.222392	0	0.514573	0.514573	0.440573	-0.63743	0.777608	0.947533	0	-0.807355
Npun_DF004	hypothetical protein	0	0	-0.36257	0.530515	1.68806	1.078	0.63743	0.415037	0.736966	0.830075	0.530515	0.152003	0.530515	0.289507	0.289507	0.736966	0.415037	0	0.63743	0.63743
Npun_DF005	hypothetical protein	0	-0.881356	-1.04182	0.0801703	1.21057	0.728698	0.514573	-0.0848889	0.330149	0.296982	0.296982	-0.0848889	0.040642	0.118644	-0.222392	0.455679	-0.428843	-0.807355	-0.175087	0.0801703
Npun_DF009	hypothetical protein	0	0.347923	-0.289507	-1.1375	0.447459	1.06413	1.24101	0.932886	1.12553	1.18442	0.628031	0.788496	0.932886	0.932886	0.628031	1.12553	0.862496	0.241008	0	0.241008
Npun_DF010	hypothetical protein	0	1	1	1	1.58496	2.32193	3.45943	3	3	3.16993	2	2.80735	2.80735	2.32193	2	2.32193	3	1	1.58496	2
Npun_DF011	hypothetical protein	0	0.436099	0.160465	-0.387023	0.0824622	0.371969	1.16046	0.866733	1.30485	1.4361	0.234465	1	1.12199	1	1.08246	0.612977	0.956931	0.4975	0.0824622	0.304855
Npun_DF012	hypothetical protein	0	0	0	0	1.58496	1.58496	3.58496	2.58496	2.58496	2.80735	1	2.80735	3.16993	3.32193	2	1.58496	2.32193	1.58496	2	1											610	2	1.05e-05	24.6128	0	456	3	0.00116531	3.294	0
Npun_DF013	hypothetical protein	0	1	0.584963	0	1.58496	1	2.70044	2.16993	2.58496	2.70044	0.584963	2.70044	2.45943	2.45943	2	1.32193	2.16993	1.32193	1	1.32193											942	2	0.00157793	8.83685	0
Npun_DF016	HNH endonuclease	0	1	0.807355	1	1.70044	0.321928	0.584963	0.321928	1.16993	1	-1	1	0.584963	0.807355	0.321928	-0.415037	0.807355	0.807355	0.807355	1.16993
Npun_DF024	hypothetical protein	0	-0.293196	-0.0679041	0.243557	0.186413	0.402547	0.377235	-0.0335526	0.311944	0.298523	0.111645	-0.442943	-0.0335526	0.511253	0.284977	0.142019	0.271302	0.142019	0.111645	-0.0506261
Npun_DF025	hypothetical protein	0	-0.166157	-0.377305	-0.369485	-0.483014	0.274059	0.43005	0.465455	0.657554	0.653722	0.197165	0.0878179	0.402914	0.45228	0.36592	0.0239457	0.138052	-0.0243499	-0.30841	-0.552139
Npun_DF026	hypothetical protein	0	0.222392	-0.36257	-1.36257	-1.16993	0.63743	0.874469	1.22239	1.44478	0.917538	0.63743	0.874469	1.35364	1.152	0.63743	0.584963	0.736966	0.353637	-0.36257	-0.710493											903	2	0.000918386	11.5951	0
Npun_DF027	hypothetical protein	0	0.222392	0.0588937	-0.415037	-0.777608	0.369234	0.321928	0.736966	1.08746	0.736966	0.273018	0.459432	0.841302	0.5025	0.459432	0.0588937	0.115477	0.222392	-0.415037	-0.678072
Npun_DF028	hypothetical protein	0	0	0	-0.921997	-0.710493	0.321928	0.353637	0.662965	0.830075	0.712718	0.353637	0.222392	0.760812	0.784271	0.611435	0.321928	0.0780025	0.25634	-0.36257	-0.526069
Npun_DF031	integrase family protein	0	0	0	0	0	0	0	0	0	0	0	0	0	0	0	0	0	0	0	0
Npun_DF032	hypothetical protein	0	1.32193	1	0	1	0	1.32193	1.58496	2	1.58496	0.584963	1	1.32193	1.32193	0.584963	1	1.80735	1	0.584963	0
Npun_DF033	hypothetical protein	0	1.1375	0.697971	0.736966	0.917538	-0.584963	-0.684498	-0.169925	0.122857	0.152003	-0.2824	-0.736966	-0.40439	-0.0995357	-0.206451	-0.537657	0.438884	0.552541	0.152003	0.39079
Npun_DF034	hypothetical protein	0	0	0	0	0	0	1	0	0	0	0	0	0	0	0	0	0	0	0	0
Npun_DF035	cyclase/dehydrase	0	-3.75489	-4.75489	-2.94753	-1.94753	3.82631	-0.36257	1.06529	1.13993	2.14598	3.42004	-2.29546	-2.94753	-2.05445	-2.16993	4.39104	1.2338	2.57603	2.91045	2.89616	511	3	7.94e-10	78.0407	0	159	2	7.56e-20	116.447	0	572	1	5.24e-06	8.87687	0	3	3	1.51e-56	137.581	0
Npun_DF037	alcohol dehydrogenase	0	-2.26849	-2.558	-1.558	-1.02748	4.116	0.294447	1.55748	1.5667	2.62963	3.5009	-1.14296	-1.3356	-1.02748	-1.02748	4.70149	1.59401	2.96208	3.36748	3.45199						266	1	1.44e-12	57.8982	0	951	3	0.0020813	1.35027	0	35	0	4.91e-36	72.0093	0
Npun_DF043	hypothetical protein	0	-2.80735	-2.80735	-2.39232	-1.80735	0.929611	0.514573	0.893085	1.53842	1.06711	0.514573	-0.392317	1.85561	2.14684	1.49033	0.893085	-0.485427	-0.691878	-0.584963	-0.485427	1093	3	0.00191246	16.3717	0	324	2	4.44e-10	70.4638	0	90	2	2.82e-21	97.9172	0	359	1	7.02e-05	8.97599	0
Npun_DF044	hypothetical protein	0	-3.36923	-3.36923	-2.9542	-2.63227	0.195551	-0.668794	0.111893	0.704015	0.438121	0.0901978	-1.56188	0.976541	1.29373	0.891294	0.274622	-1.31034	-1.14684	-1.43063	-1.36923	800	3	5.51e-06	46.0209	0	413	2	8.86e-08	55.8771	0	123	2	5.75e-18	82.0715	0
Npun_DF045	hypothetical protein	0	-2.90689	-3.32193	-2.90689	-2.44746	0.242857	-0.819428	0.115477	0.77961	0.600904	0.159199	-1.51457	1.05889	1.31228	0.834576	0.378512	-1.09954	-1.09954	-1.44746	-1.32193	874	3	2.87e-05	41.7093	0	467	2	5.13e-07	51.2144	0	142	2	2.06e-16	76.3919	0
Npun_DF046	transposase IS4 family protein	0	-1.05184	-1.40939	-0.917538	-0.765535	-0.0343515	-0.239466	-0.219566	0.0168738	0.219966	0.205319	-0.5025	-0.321928	0.0984037	0.234465	-0.364997	-1.05184	-1.365	-1.12399	-1.16146
Npun_DF048	hypothetical protein	0	-0.263034	-1.16993	-1	-1	0.688056	0.584963	0.415037	0.784271	0.688056	0.222392	0.222392	0.222392	0.353637	0.353637	0.353637	-0.0824622	-0.36257	-0.584963	-1
Npun_DF050	site-specific recombinase XerD-like protein	0	-0.415037	-1	-2	-0.415037	1.32193	1.70044	1.45943	1.45943	1.32193	1	1.16993	1	0.807355	0.321928	1.32193	1.16993	0.584963	0.321928	0.584963						642	2	9.29e-05	32.7489	0						421	1	0.000441004	7.16481	0
Npun_DF051	transposase Tn3 family protein	0	0.584963	0	0.584963	1.32193	1.80735	2.32193	1.80735	2.16993	2.16993	1	1.80735	1.80735	1.58496	1.32193	1.58496	1.32193	1	1.32193	1.32193
Npun_DR001	hemolysin-type calcium-binding region	0	-1.28951	-2.04439	-2.04439	-1.45943	-1.72247	-2.1375	-2.04439	-1.72247	-1.79647	-1.45943	-2.58496	-2.58496	-2.1375	-2.58496	-0.915111	-1.52083	-1.95693	-2.23704	-2.1375
Npun_DR006	hypothetical protein	0	0	0	0	0	0	0	0	0	0	0	0	0	0	0	0	0	0	0	0
Npun_DR007	integrase-recombinase protein	0	0.530515	0.0780025	0.688056	0.688056	-0.169925	0.415037	0.353637	0.473931	0.688056	-0.169925	0.830075	0.584963	0.222392	0.415037	-0.169925	0.353637	-0.169925	0.152003	0.289507
Npun_DR008	hypothetical protein	0	0.383329	0.120294	1.12029	1.14886	0	0.563901	0.283793	0.605721	1	0	1.03103	0.93587	0.724366	1	-0.131245	0.383329	0.0614005	0.605721	0.76184
Npun_DR014	hypothetical protein	0	3.20645	4.85415	5.48691	5.25084	-3.70044	-1.37851	-0.893085	0	0.469485	1	4.29391	4.61244	3.99305	4.28255	-1.11548	2.08092	3.16993	4.81526	4.59418	219	2	4.47e-18	133.481	0	93	1	1.53e-28	143.196	0						291	1	8.23e-06	10.5199	0
Npun_DR015	hypothetical protein	0	-0.222392	-0.392317	-0.691878	0	-0.222392	0.308122	0.308122	0.695145	0.695145	0	0.308122	0.561879	0.607683	0.514573	0	0	-0.222392	-0.584963	-0.485427
Npun_DR017	hypothetical protein	0	-0.68054	-0.512813	-0.0123837	0.67653	-0.331206	-0.548437	-0.782902	-0.4441	-0.495325	-0.270452	-1.08901	-0.548437	-0.128898	-0.36257	-0.226509	-0.916168	-0.68054	-0.315776	0.024453
Npun_DR018	hypothetical protein	0	1.41504	1.22239	0.415037	0	0	0	1	1.58496	1.22239	0	0	1.87447	1.41504	1	-0.584963	0.736966	1.22239	0.415037	-0.584963
Npun_DR019	hypothetical protein	0	-0.415037	-0.415037	-0.415037	-1	0	0	1.16993	1.70044	1.16993	0.321928	0	1.90689	1.32193	1.16993	-0.415037	-1	0	-1	-0.415037											955	3	0.00232234	5.97781	0
Npun_DR020	hypothetical protein	0	-0.415037	0.321928	0.0874628	-0.415037	-0.415037	-0.192645	0.523562	1.04439	0.643856	-0.0931094	-0.415037	1.24793	0.754888	0.392317	-0.540568	-0.540568	0.321928	-0.192645	-0.0931094
Npun_DR021	hypothetical protein	0	-0.652077	0.347923	0	0.125531	0	-0.289507	0.628031	1.12553	0.447459	0.125531	-0.459432	1.44746	1.12553	0.447459	-0.137504	-0.652077	0.628031	0	0.241008
Npun_DR022	hypothetical protein	0	-0.862496	-0.152003	-0.321928	-0.152003	-0.514573	-0.736966	0.201634	0.632268	0.137504	-0.0740006	-1	0.847997	0.536053	0.0703893	-0.415037	-1.152	-0.234465	-0.621488	-0.321928
Npun_DR023	hypothetical protein	0	-0.938599	-0.275634	-0.131245	-0.201634	-0.201634	-0.716207	0.283793	0.646363	0.334419	0.0614005	-1.06413	1	0.646363	0.283793	-0.353637	-1.06413	-0.353637	-0.523562	-0.275634
Npun_DR029	putative lipoprotein	0	-1.39232	-1.70426	-1.27684	-0.932886	-0.240314	-0.352789	-0.249359	0.00761318	0.124258	0.179225	-0.573558	-0.169925	0.465664	0.356621	-0.295456	-1.24031	-1.35279	-1.20469	-0.918386
Npun_DR030	extracellular solute-binding protein	0	-0.378512	-0.70044	-1	-1	0.758992	0.509014	0.206451	0.691878	0.509014	0.343954	0	0	0.29956	-0.176878	0.387023	0.106915	-0.0565835	-0.530515	-0.70044
Npun_DR038	putative PAS/PAC sensor protein	0	-0.736966	-0.761213	0.0840643	0	0	-0.0439433	0.0565835	0.454176	0.823749	0.0285692	-0.184425	0.201634	0.0840643	0.298658	-0.217591	-0.494109	-0.643856	-0.535332	-0.556393
Npun_DR040	hypothetical protein	0	-0.839535	-1.38702	-1.18057	-0.628031	-0.229482	-0.180572	-0.5025	0	0.0418202	-0.0874628	-0.628031	-0.332575	-0.0430687	-0.443607	-0.180572	-0.563901	-1.18057	-1.28011	-1.38702
Npun_DR041	relaxase/mobilization nuclease family protein	0	-1	-1	-1	-1	0	-0.415037	1.16993	1.90689	1.80735	0	-0.415037	1.16993	1	0.807355	0.321928	-0.415037	0	-1	-0.415037						596	2	3.19e-05	36.6752	0	795	2	0.000206255	18.6221	0
Npun_DR042	hypothetical protein	0	-1.22239	-1.48543	-1.80735	-1.22239	0.0995357	-0.347923	0.777608	1.19265	1.09954	-0.106915	-1	0.584963	0.36257	0.440573	-0.106915	-0.63743	-0.63743	-1.22239	-1						797	2	0.0013547	17.2638	0
Npun_DR049	XRE family transcriptional regulator	0	0.584963	0.378512	1	0.584963	0.584963	0.263034	0.485427	0.485427	0.378512	0.263034	-0.152003	0.263034	-0.152003	-0.152003	0.378512	0.378512	0.263034	0.378512	0.584963
Npun_EF003	response regulator receiver protein	0	-3.45286	-3.8679	-3.68732	-3.13093	-0.373908	-2.82059	-2.8679	-2.60486	-2.56533	0.269607	-3.18982	-3.52686	-3.60486	-3.25123	-0.160077	-2.82059	-2.6455	-2.77479	-2.73039	539	2	3.12e-09	67.2014	0
Npun_EF007	hypothetical protein	0	-3.22239	-4.22239	-3.80735	-3.48543	0.0506261	-0.485427	-0.252766	0.38247	0.0752881	0.192645	-1.1635	-0.13493	0.280108	0	0.36257	-1.63743	-2.48543	-2.10692	-2.10692	480	2	2.41e-10	78.2656	0	301	2	7.42e-11	78.7983	0	136	2	3.22e-17	78.3708	0
Npun_EF008	hypothetical protein	0	-3.24793	-4.56986	-4.24793	-3.98489	-0.440573	-1.11042	-0.615659	0.0300572	-0.062061	-0.126912	-1.7625	-0.547488	-0.126912	-0.126912	-0.194816	-1.926	-2.48239	-2.66297	-2.7625	389	3	1.67e-12	93.375	0	307	2	1.51e-10	77.3643	0	128	2	1.36e-17	78.9918	0
Npun_EF009	hypothetical protein	0	-3.11042	-4.56986	-3.98489	-3.56986	-0.360402	-1.17754	-0.639118	0.130584	0.059501	-0.062061	-1.66297	-0.569856	0.0740006	-0.0152668	-0.0780025	-2.04629	-2.24793	-2.56986	-2.66297	467	3	1.23e-10	81.1088	0	350	2	3.18e-09	68.7391	0	161	2	1.07e-15	71.4686	0
Npun_EF019	helicase superfamily 3	0	0.2824	0	-0.209453	-0.685891	-0.0395284	0.182864	0.462972	0.767827	0.721284	0.2824	0.345135	0.375509	0.249978	0.697437	-0.165059	0	-0.165059	-0.402098	-0.817136
Npun_EF022	phage integrase family protein	0	-0.36257	-0.169925	0.152003	0.289507	-0.36257	-0.169925	0.289507	0.415037	0.152003	-0.36257	-0.584963	0.415037	0.530515	0.530515	-0.584963	-0.169925	0	0.289507	0.917538
Npun_EF023	hypothetical protein	0	-1.25559	-2.13886	-3.19216	-3.77712	-0.398164	-0.641207	-0.280108	-0.38038	-0.558892	-0.526748	-1.30505	-2.23147	-2.23947	-2.68692	-0.21365	-0.989852	-1.19216	-2.19216	-2.49291	740	1	1.62e-06	36.1367	0	633	1	8.41e-05	23.3592	0
Npun_ER001	hypothetical protein	0	0.807355	0.584963	1	1	0.321928	0.321928	0.321928	1	1.45943	-0.415037	0.321928	0	0	0.584963	0	0.807355	0.321928	0.321928	0.321928
Npun_ER002	hypothetical protein	0	1.24793	0.906891	1.39232	1.32193	-0.415037	0.169925	0	0.906891	1.39232	-0.415037	-0.415037	0.169925	0.321928	0.807355	-0.192645	0.906891	0.459432	0.169925	0.321928
Npun_ER004	response regulator receiver protein	0	-1.152	-0.798366	-0.707218	-0.255839	-0.192645	-0.391191	-0.367732	0.169925	0.498251	-0.391191	-1.23447	-0.895663	-0.0551416	0.232661	-0.112475	-0.830075	-0.649503	-0.649503	-0.439285
Npun_ER005	relaxase/mobilization nuclease family protein	0	-1.22239	-2.80735	-1.80735	-0.807355	-0.222392	-0.222392	0.192645	0.893085	1.19265	0.192645	-0.485427	0	0	0.36257	0	-0.807355	-1.22239	-1.80735	-0.807355
Npun_ER006	hypothetical protein	0	-1.05889	-2.64386	-1.8365	-1.64386	-0.643856	-1.05889	-0.0588937	0.526069	0.678072	-0.120294	-1.18442	-0.473931	-0.251539	-0.0588937	-0.321928	-1.18442	-1.8365	-1.8365	-1.64386
Npun_ER010	hypothetical protein	0	0	1	0	0	0	0	0	1.58496	1	0	1	2	1.58496	1.58496	0	0	0	0	0
Npun_ER011	hypothetical protein	0	0	0	0	0	0	0	0	1.58496	1	0	0	1.58496	1	1.58496	0	0	0	0	0
Npun_ER012	hypothetical protein	0	1.58496	1	1	1	0	0	1	2	2	0	1.58496	2.58496	2	2.32193	0	0	1	0	1
Npun_ER013	hypothetical protein	0	0	0	0	0	0	0	0	1	1	0	1	2	1.58496	1.58496	0	0	0	0	0
Npun_ER014	hypothetical protein	0	1	1	1.58496	1.58496	-0.584963	0	0	1	1.22239	0.415037	1	1.87447	1.22239	1.73697	0	0	0.415037	0.736966	1.58496
Npun_ER015	hypothetical protein	0	0	0	0.584963	0	-1	-1	0	0.584963	0.584963	0	0	1	0.584963	1	0	0	-1	0	0
Npun_ER016	hypothetical protein	0	0	0	0.485427	0.678072	-0.321928	-0.321928	-0.736966	0	0.263034	0	-0.321928	0.485427	0.485427	0.678072	-0.321928	-0.321928	-0.321928	0.263034	0.678072
Npun_ER017	hypothetical protein	0	0.485427	0.485427	1	1	0	-0.321928	-0.736966	0.485427	0.485427	0.485427	0	0.678072	0.678072	1	0	0	0.263034	0.485427	1
Npun_ER018	hypothetical protein	0	-0.241008	0.206451	1.05445	0.823122	-0.378512	-0.893085	-0.70044	-0.241008	0	-0.241008	-0.893085	0.29956	0	0.29956	-0.378512	-0.530515	-0.115477	0.547488	0.691878
Npun_ER021	hypothetical protein	0	1.07039	6.0029	8.05358	8.3443	-0.456858	-0.401363	-0.271302	0.31366	0.741082	-0.0418202	-0.0848889	2.79849	3.28857	4.12456	-0.198546	0.137504	3.39232	7.70034	8.33379	40	2	3.93e-37	256.226	0	51	2	7.9e-37	246.71	0	91	2	3.09e-21	90.58	0	262	3	2.23e-06	23.8207	0
Npun_ER024	hypothetical protein	0	1	0.807355	0.807355	1	0.584963	0.584963	0.807355	1.45943	1.32193	0	1.32193	1.45943	1.16993	1.32193	0	0.584963	0.584963	0.584963	0.321928
Npun_ER025	hypothetical protein	0	1.1375	0.925999	1.20163	0.584963	-0.514573	-0.152003	0.485427	0.847997	1.07039	-0.152003	0	1.07039	0.678072	1.20163	-0.152003	0.584963	0.765535	0.584963	0.485427
Npun_ER026	cobyrinic acid a,c-diamide synthase	0	1.078	1.28951	1.53051	1.22239	-0.584963	0.152003	0.830075	1.22239	1.22239	-0.169925	0.289507	1.41504	1.078	1.28951	-0.36257	0.917538	1.078	1.152	0.736966
Npun_F0001	chromosomal replication initiation protein	0	0.131245	-0.0703893	-0.14439	0.131245	0	0.415037	0.607683	0.652077	0.607683	0.192645	0.465664	0.308122	0.131245	0.192645	0	0.308122	0	-0.222392	-0.392317
Npun_F0002	hypothetical protein	0	0	0	0	1.58496	0	2.32193	2.32193	2.32193	2.32193	0	2	2	2	1.58496	1	1.58496	1	1	1
Npun_F0005	hypothetical protein	0	-0.760049	-0.410465	-0.648156	-0.544321	-0.374396	-0.374396	-0.321928	-0.428843	-0.392317	-0.287981	-1.04182	-1.19068	-0.374396	-0.410465	-0.271302	-0.304855	-0.374396	-0.881356	-0.807355
Npun_F0008	riboflavin biosynthesis protein RibD	0	0.837271	0.736966	0.539366	0.128733	-0.141356	0.294743	0.678072	0.629162	0.485427	-0.0790716	0.429393	0.356144	-0.0389941	0.0379678	-0.298081	0.526069	0.641546	0.146221	-0.0588937
Npun_F0013	alpha amylase	0	-2.36296	-2.20541	-2.91365	-3.60396	-0.939274	-1.98658	-1.18075	-1.16253	-1.38391	-0.268979	-2.34915	-2.1565	-2.09761	-2.05217	-0.873571	-2.36296	-1.82499	-2.43404	-2.87357	789	1	4.36e-06	33.6354	0
Npun_F0014	hypothetical protein	0	3.22239	3.05889	2.22239	3.11548	-0.584963	0.415037	0.736966	0.415037	0.415037	0	0.415037	0.736966	0.736966	0	0.736966	3.96963	3.16993	3.22239	2	926	3	7.51e-05	31.5628	0	607	1	4.23e-05	24.8995	0	454	3	3.78e-07	23.2949	0
Npun_F0015	methyltransferase type 12	0	-0.736966	-1.32193	-0.943416	0	1.33342	1.31034	0.485427	0.485427	0.263034	0.713696	0.526069	0.214125	0.111031	0	1	0.31034	-0.120294	-0.120294	0.111031
Npun_F0017	phosphoenolpyruvate synthase	0	0.550197	0.777608	1.92057	1.99354	-0.719892	-0.853159	-1	-0.900464	-0.807355	0.280108	0.934112	0.934112	0.584963	0.920566	-0.521953	-0.0524674	-0.347923	0.635589	0.550197						704	1	0.00025126	20.2365	0
Npun_F0018	N-acetyltransferase GCN5	0	0.959358	0.896164	0.63743	0.444785	0	0.115477	0.5025	0.473931	0.115477	0.152003	0.557995	0.473931	0.115477	0.115477	0.0395284	0.662965	0.917538	0.289507	0.0395284
Npun_F0019	glycosyl transferase family protein	0	1	1	0.584963	0.70044	0.584963	1	1.24793	1.16993	0.906891	0.584963	1.16993	1.16993	0.906891	0.70044	0.459432	1.16993	1.24793	0.584963	0.321928
Npun_F0020	multi-sensor signal transduction histidine kinase	0	-2.11772	-3.18345	-2.01081	-2.3112	-0.225311	-0.834868	-1.23004	-0.669484	-0.760028	0.199526	-1.8087	-1.44404	-0.658821	-1.77147	-0.46061	-1.92654	-2.26519	-2.28473	-3.11189	1091	3	0.001888	14.8926	0
Npun_F0021	response regulator receiver protein	0	-1.50144	-1.9045	-0.990477	-1.35576	-0.116008	-0.604199	-0.846087	-0.483517	-0.439663	-0.00318828	-1.42249	-1.15094	-0.594549	-1.54724	-0.547243	-1.28421	-1.51048	-1.43105	-2.09545
Npun_F0022	response regulator receiver sensor signal transduction histidine kinase	0	-0.880418	-1.05445	-0.295456	-0.273761	0.579013	0.66015	0.214739	0.518131	0.758182	0.44151	-0.0919225	0.167945	0.50564	-0.295456	0.152003	-0.190103	-0.55849	-0.33985	-0.816288
Npun_F0024	pentapeptide repeat-containing protein	0	0	0	0	0	1	1	0	1	1	0	0	0	1	0	0	0	0	0	0
Npun_F0025	DNA gyrase subunit A	0	-1.64386	-1.62532	-0.876128	-0.80835	-0.0882093	-0.218749	-0.499022	-0.577025	-0.263432	-0.177657	-0.861592	-0.544735	-0.53317	-0.273018	-0.265823	-1.08821	-1.26822	-1.0261	-0.697706
Npun_F0026	apolipoprotein N-acyltransferase	0	-1.37851	-1.6009	-1.16794	-1.11548	-0.150243	-0.12409	-0.250407	-0.327886	-0.159066	-0.259867	-0.662305	-0.39927	-0.213174	-0.12409	-0.327886	-0.907882	-1.01594	-1.03206	-0.779874
Npun_F0027	hypothetical protein	0	-1	-1.8625	-1.8625	-1.152	0.906891	1.16993	0.560715	0.405992	0.292782	0.70044	0.584963	0.137504	0.350497	0.104337	0.70044	0	-0.862496	-0.678072	-0.736966											882	2	0.000597045	13.3318	0
Npun_F0036	hypothetical protein	0	3.06041	4.05357	6.20303	6.18592	-1.16046	-0.604071	0	1.04669	1.51362	-0.31719	1.41028	1.52026	1.10962	1.23589	-0.724366	1.62244	2.85273	5.54892	5.15295	165	2	5.02e-21	145.153	0	177	1	2.71e-18	96.5637	0	76	2	7.69e-23	90.9035	0	335	1	3.75e-05	10.0672	0
Npun_F0037	4'-phosphopantetheinyl transferase	0	1	1.5025	2.73697	3.08746	0.415037	0.874469	0.736966	0.874469	1	0	0.874469	0.584963	0.415037	0.415037	0.415037	1.11548	1.22239	2.54432	2.32193											837	1	0.000322048	10.7739	0
Npun_F0044	secretion protein HlyD, DevB	0	-0.467779	-1.06817	-3.43741	-5.02237	-1.06817	-0.852443	-1.43741	-1.9349	-1.49881	-1.43741	-1.70044	-2.56294	-2.85244	-3.02237	-0.77444	-0.934905	-1.56294	-2.85244	-2.70044	597	1	2.13e-08	44.9373	0
Npun_F0045	DevC protein	0	-0.241008	-0.893085	-2.70044	-3.70044	-0.378512	0.106915	-0.893085	-1.70044	-0.893085	-0.893085	-1.11548	-1.70044	-2.70044	-2.70044	0.206451	-0.378512	-1.11548	-2.70044	-1.70044	921	1	6.36e-05	24.7806	0
Npun_F0046	NAD-dependent epimerase/dehydratase	0	-0.263034	-0.736966	-2.09954	-2.32193	1.51937	1.20163	0.678072	0.378512	0.341037	-0.819428	-1.09954	-1.58496	-2.32193	-2.32193	2.16993	1.1592	0.736966	1.09311	0.847997																254	1	1.19e-06	14.3688	0
Npun_F0047	glycosyl transferase family protein	0	0.169925	-0.356144	-2	-2.19265	2.32193	1.72792	1.44294	1	0.78136	-0.830075	-0.678072	-1.19265	-2	-2.41504	2.97154	1.62936	1.71425	1.84549	1.6865						786	2	0.00109574	12.4805	0						176	1	5.1e-10	21.7969	0
Npun_F0048	hypothetical protein	0	0	-0.400538	-2.04439	-2.23704	2.09516	1.51019	1.31316	0.788496	0.683526	-0.956931	-0.520832	-1.1375	-1.72247	-1.87447	2.66985	1.41504	1.33065	1.55552	1.44746						761	2	0.000626538	15.0596	0						173	1	4.77e-10	21.9407	0
Npun_F0049	glycosyl transferase family protein	0	0.137504	-0.415037	-2.32193	-2.73697	-0.152003	-0.234465	-0.415037	-0.862496	-0.621488	-1.51457	-0.862496	-1.73697	-2.32193	-2.73697	0.137504	0	-0.321928	-0.736966	-0.621488
Npun_F0050	group 1 glycosyl transferase	0	0.313158	0.0848889	-2.72247	-5.04439	-0.874469	-0.584963	-0.796467	-1.72247	-1.45943	-2.04439	-0.796467	-1.58496	-3.04439	-3.04439	-0.796467	-0.186413	-0.584963	-2.72247	-3.45943	779	2	3.84e-06	24.9844	0						954	3	0.00230814	2.75826	0
Npun_F0054	polysaccharide pyruvyl transferase	0	0.137504	-0.234465	-0.514573	-0.415037	0.678072	0.847997	0.807355	0.678072	0.765535	0.201634	0.722466	0.536053	0.0703893	0.137504	0.536053	0.722466	0.263034	0.0703893	0.201634
Npun_F0055	hypothetical protein	0	1.848	2.848	3.74416	4.26303	0	0.847997	1	1	1	-0.736966	0.485427	0.678072	0.678072	0.263034	0.485427	2.20163	2.58496	3.80735	3.40599	549	1	4.73e-09	51.1328	0	634	1	8.45e-05	23.812	0	224	1	1.15e-11	38.8088	0
Npun_F0057	biotin--acetyl-CoA-carboxylase ligase	0	-0.309855	-0.0368368	-0.024453	0.371969	0.285091	0.418065	0.390584	0.203214	0.390584	-0.13993	-0.355659	0.0709665	-0.0493277	-0.126633	0.445032	0.285091	0.254929	0.304855	0.408963
Npun_F0058	peptidase M23B	0	0.00391505	0.390823	0.470791	0.0837684	-0.0579956	0.257798	0.500192	0.389327	0.583655	-0.194887	0.0744905	0.527647	0.152395	0.396791	-0.188172	0.0310269	0.222952	0.231326	0.395301
Npun_F0060	hypothetical protein	0	0.482152	0.846087	1.10753	0.917538	-0.229087	0.34915	0.371448	0.465664	0.611435	-0.17638	0.317341	0.5025	0.303491	0.375867	-0.106915	0.406424	0.514573	0.736966	0.615177
Npun_F0061	aldo/keto reductase	0	0.569366	0.746243	1.06817	1.23563	-0.146841	0.569366	0.569366	0.537657	0.68966	-0.146841	0.537657	0.773724	0.569366	0.569366	-0.0962153	0.505235	0.438121	0.773724	0.600393
Npun_F0062	ABC transporter	0	-1.87447	-1.6939	-1.1375	-0.495957	-0.108934	-0.423808	-0.923379	-1.08092	-0.652077	-0.08092	-0.974005	-0.652077	-0.389042	-0.459432	-0.137504	-1.38904	-1.53343	-1.2578	-1.2578
Npun_F0065	methionine synthase	0	-1.23676	-0.559838	0.236803	0.243406	-0.685891	-1.23676	-1.1305	-1.09675	-0.817136	-0.241363	-1.35147	-0.76983	-0.57138	-0.509014	-0.679632	-1.61252	-1.26459	-0.402098	-0.0967532
Npun_F0066	hypothetical protein	0	5.33271	8.01011	8.38154	8.7269	0	1.20163	2.23266	3.45943	4.55459	0.378512	5.76818	8.23458	7.28725	7.80993	-0.321928	2.76553	4.07039	5.77347	6.37851	6	3	2.37e-50	336.529	0	146	3	4.6e-21	147.481	0						108	3	4.96e-23	67.9595	0
Npun_F0067	hypothetical protein	0	3.65418	6.33482	6.64089	6.78136	0.106915	0.495957	1.29956	2.14923	3.19033	0.269187	4.04999	6.51631	5.51307	6.22487	-0.0759489	1.50901	2.37993	3.97199	4.51064	74	2	1.69e-30	218.789	0	221	3	1.45e-14	106.669	0						115	3	3.44e-20	61.7232	0
Npun_F0068	hypothetical protein	0	4.02554	7.10553	7.31029	7.81286	0.514573	1.51457	2.28011	3.12338	3.98706	0.777608	5.11151	7.50326	6.5325	6.79627	0.36257	2.23704	3.34239	5.01282	5.24249	35	3	1.29e-37	253.42	0	246	3	2.2e-13	96.9044	0						117	3	8.73e-20	58.2907	0
Npun_F0069	PilA	0	3.73697	6.59743	6.71882	7.37649	0.736966	1.58496	2.27302	2.96963	3.68182	0.874469	4.66297	6.90087	5.90288	6.3634	0.736966	2.36923	3	4.62449	4.94642	61	3	5.47e-32	214.716	0	305	3	1.31e-10	75.1276	0						133	3	3.13e-15	44.9668	0
Npun_F0070	glycosyl transferase family protein	0	2.52704	2.70352	3	3.77112	0.0968615	1.67557	1.42253	1.59826	1.87992	0.748938	2.69735	3.08746	2.3885	2.60815	0.305808	2.04924	1.25634	2.42999	2.62774	710	1	7.6e-07	38.0335	0
Npun_F0071	glycosyl transferase family protein	0	3.1127	2.99548	3.56377	4.2555	0.137504	2.12928	1.76553	2.1127	2.48543	0.887525	3.20163	3.45286	2.82273	3.07895	0.459432	2.58496	1.64386	3.09592	3.47897	533	1	2.22e-09	52.819	0
Npun_F0072	glycosyl transferase family protein	0	3.63421	3.61471	4.02237	5.02975	1	3.04439	2.73697	2.82443	3.1964	1.05889	3.99247	4.33985	3.89885	3.70044	0.874469	3.66297	2.45943	4.14296	4.30986	351	1	1.2e-13	77.0559	0
Npun_F0073	hypothetical protein	0	1.96393	1.79458	2.25634	2.88415	0.736966	1.11958	0.830075	1.10309	1.49304	0.38807	1.98658	2.39147	1.67696	2.0906	0.245112	1.50564	0.671377	1.71	2.32903
Npun_F0075	hypothetical protein	0	0.758992	0.943416	1.10692	1.15754	0.547488	0.943416	1.10692	1.34395	1.54749	0.206451	1.79141	2.75899	1.82312	2.10692	0	0.621488	0.29956	0.469485	1.10692
Npun_F0076	transposase, IS4 family protein	0	-0.301656	-0.598637	-0.113211	0.380604	0.0794345	0.811238	0.520007	0.731511	0.61193	0.316474	1.0665	1.0665	1.09226	0.972519	-0.113211	-0.142958	-0.557995	-0.301656	0.154723
Npun_F0077	hypothetical protein	0	1.64355	1.32755	1.4176	0.771402	-1.00771	-0.529661	-0.0521827	0.0724623	-0.136991	-0.514939	-0.0310826	0.127451	-0.00513415	-0.162577	-0.689908	0.632847	0.846002	0.907403	0.171348
Npun_F0078	glycosyl transferase family protein	0	2.52263	2.49996	2.83478	2.3046	-1.36565	0.181838	0.47307	0.728327	0.899695	-0.542527	1.06319	1.33479	0.876425	0.989193	-0.780687	1.61339	1.79189	2.36854	1.87055	1056	2	0.000758928	22.5347	0
Npun_F0079	hypothetical protein	0	-0.196692	-0.789782	-0.944505	-0.814444	0.425607	0.858956	0.556393	0.4975	0.546743	0.436099	0.711279	0.507484	-0.0285692	0.121991	0.210218	0.0418202	-0.462972	-0.718229	-0.765535
Npun_F0080	transcription antitermination protein NusB	0	0.220645	0.346176	-0.224432	-0.625255	-0.0560946	0.194173	0.15078	0.100351	0.272175	0.0421695	0.215389	0.139725	-0.359081	-0.13445	-0.189156	0.0657242	0.0242475	-0.224432	-0.498939
Npun_F0081	signal recognition particle-docking protein FtsY	0	1.26303	1.27392	0.773229	0.368387	0.0259952	0.960107	1.03882	1.08901	1.19592	0.284729	1.33758	1.12553	0.726435	1.24101	0.149378	1	0.891066	0.59368	0.466568
Npun_F0082	serine phosphatase	0	2.0282	2.01886	1.83954	1.49354	-0.604071	0.211504	0.634716	0.839535	0.818162	-0.160465	0.706269	0.941897	0.479993	0.706269	-0.389947	1.39593	1.47999	1.22781	0.90182
Npun_F0084	hypothetical protein	0	1.10154	1.11548	-0.435215	-1.03037	0.70044	1.44846	1.43185	0.946419	0.790077	0.273018	1.35168	1.11548	0.101538	0.403722	0.426265	1.18982	1.16993	0.247928	0.169925
Npun_F0086	NmrA family protein	0	-0.912889	-0.890522	-1.26903	-1.57304	0.136959	0.440257	0.0814641	0.109478	0.339776	0.147807	0.0586542	0.179868	-0.0927104	0.120534	-0.0736855	-0.405095	-0.814857	-1.03025	-1.19864
Npun_F0087	glycoside hydrolase family protein	0	0	0.14439	0.211504	0.0740006	0.211504	0.839535	0.50696	0.337035	0.752072	0.337035	1.24393	0.961526	0.610053	1	0.0740006	0.337035	-0.0780025	0.14439	0.211504
Npun_F0093	phospholipid/glycerol acyltransferase	0	-1.37851	-1.79355	-2.24101	-2	0.343954	-0.842459	-0.656046	-0.945552	-0.893085	0.29956	-1.17688	-1.61298	-1.79355	-1.70044	0.469485	-0.893085	-0.656046	-0.842459	-0.70044
Npun_F0094	alpha/beta hydrolase fold protein	0	-0.543142	-0.350497	-0.628031	-0.672425	0.160465	0.327575	0.258312	-0.0285692	0	0.185556	0.258312	0.0280144	-0.148863	-0.0577155	0	-0.280108	-0.246161	-0.246161	-0.212994
Npun_F0095	hypothetical protein	0	-0.216811	-0.519374	0.158698	0.246161	0.639824	0.504473	0.0655883	-0.104337	-0.0339473	0.431716	0.188445	-0.338802	-0.426265	-0.426265	0.355095	0.188445	-0.25634	-0.25634	-0.0339473
Npun_F0096	hypothetical protein	0	-3.77529	-4.0163	-3.47573	-2.47573	0.49581	-2.11818	-2.08342	-2.11818	-2.30581	0.501546	-2.61775	-2.83188	-2.83188	-2.72085	0.484269	-2.77529	-2.19033	-1.95217	-1.92114	594	2	2.01e-08	63.3874	0
Npun_F0097	leucyl aminopeptidase	0	0.943905	0.950247	1.02425	0.59309	0.236298	1.19417	0.679599	0.898717	1.04217	0.117357	1.19417	1.04809	0.625152	1.01217	-0.182203	0.831602	0.648738	0.845277	0.664251
Npun_F0098	glycerol-3-phosphate acyltransferase PlsX	0	-1.0335	-0.976541	-1.21375	-1.50447	-0.348784	-0.0118741	-0.123382	-0.255486	-0.324887	-0.224759	-0.307222	-0.224759	-0.19197	-0.333802	-0.501121	-0.860348	-0.890722	-1.12338	-1.18658
Npun_F0099	3-oxoacyl-ACP synthase	0	-0.348804	-0.66458	-1.06942	-1.41181	-0.560957	0.786456	0.555619	0.365794	0.417456	-0.153079	0.663475	0.752375	0.693721	0.542383	-0.575312	-0.207941	-0.560957	-0.826851	-0.826851
Npun_F0100	malonyl CoA-acyl carrier protein transacylase	0	0.169925	-0.415037	-1	-0.4975	-0.125531	1.41504	0.969626	0.807355	1.02975	0.115477	1.5025	1.36923	1.16993	1.24793	-0.0614005	0.369234	-0.337035	-0.584963	-0.415037
Npun_F0101	1-acyl-sn-glycerol-3-phosphate acyltransferase	0	0.249028	0.158262	0.0207586	-0.0861566	0.176878	0.334419	0.39927	0.39927	0.415037	0.195256	0.476438	0.350907	-0.131245	0.0614005	0.0614005	0.213404	-0.0210616	-0.131245	-0.0861566
Npun_F0102	hypothetical protein	0	-0.736966	-1.32193	-2.32193	-0.736966	1.1375	0	0	-0.321928	-0.736966	1.48543	-0.736966	-0.736966	-1.32193	-1.32193	1.848	-0.321928	-0.736966	-0.736966	-1.32193
Npun_F0103	hypothetical protein	0	-0.725825	-0.61891	-1.3388	-1.17834	0.68226	0.74366	0.301656	0.0331669	-0.0687128	0.301656	0.158698	-0.216811	-0.426265	-0.782409	0.355095	0.246161	-0.25634	-0.338802	-0.25634
Npun_F0104	recombination and DNA strand exchange inhibitor protein	0	-0.149747	-0.316857	-0.242857	-0.267104	0.389412	0.757143	0.342106	0.207805	0.435215	0.207805	0.631613	0.0597062	-0.291766	0.117039	0	0.259644	-0.172467	-0.242857	0.0400774
Npun_F0108	hypothetical protein	0	-0.455531	-0.646137	-0.255761	0.090829	-0.352191	0.17166	-0.338955	-0.566848	-0.287194	-0.399497	-0.069348	-0.670799	-0.49169	-0.312842	-0.177104	-0.255761	-0.765014	-0.69589	0.124663
Npun_F0109	hypothetical protein	0	0	-0.539639	-0.197037	0.136573	-0.0951572	0.926538	0.407343	0.328054	0.5115	-0.232661	0.641808	0.0892673	0.278301	0.560888	0.0303736	0.252766	-0.162271	-0.244734	0.749192
Npun_F0110	hypothetical protein	0	-0.428843	0.716207	3.42339	4.60796	-0.959358	-0.807355	-1.73697	-1.3744	-0.24664	0.192645	-0.401363	-0.959358	1.05063	2.56768	0.741082	-0.669851	-0.843881	2.55722	3.08989	735	1	1.42e-06	32.5782	0	272	1	2.21e-12	66.0801	0	716	1	6.34e-05	15.3798	0
Npun_F0114	hypothetical protein	0	-0.247928	0.433897	-0.584963	-1.06736	0.00505323	0.220221	1.25032	1.10728	0.921997	-0.315614	-0.771114	0.246061	0.619969	0.337035	-0.0152668	-0.0203918	0.875849	0.300509	0.445095
Npun_F0119	hypothetical protein	0	0.736966	1	1.58496	2.66297	1.73697	1.58496	1.22239	1	1.22239	1.22239	1.22239	1.73697	2.22239	2.11548	1.58496	1	1.22239	1.87447	2.11548
Npun_F0121	heat shock protein GrpE	0	0.569594	0.893992	1.23414	0.392255	-0.316696	-0.319964	-0.37328	-0.363132	-0.140258	0.0839901	0.213944	-0.33146	-0.441041	0.149249	-0.333109	0.0246843	0.282341	0.485988	-0.0304573
Npun_F0122	molecular chaperone DnaK	0	4.08083	4.40829	4.95057	3.98292	-1.07696	-0.0671142	0.461134	1.29546	1.68158	-0.0671142	1.51457	0.766636	0.0907655	0.777608	-0.594361	3.04155	3.55976	4.1952	3.11692	326	2	3.07e-14	107.019	0	319	2	3.62e-10	68.054	0	106	2	5.07e-19	87.4701	0
Npun_F0123	chaperone protein DnaJ	0	0.668156	0.600252	0.865458	0.571727	0.0228745	0.580564	0.505984	0.439532	0.653573	0.247581	1.51983	0.68054	0.280495	0.850922	-0.0502732	0.517535	0.228028	0.304698	0.161851
Npun_F0124	SirA family protein	0	0.346803	0.162939	0.187244	0.0614005	0.318788	0.53443	0.43354	0.318788	0.465123	0.337525	1.28057	0.450853	0.0117134	0.453718	0.413076	0.410129	0.105795	0.0948235	-0.0723508
Npun_F0125	ribosome-associated GTPase	0	0.532221	0.147557	-0.215013	-0.530515	0.244419	0.745817	0.664133	0.469485	0.621488	0.335184	1.73252	0.884523	0.244419	0.577545	0.387023	0.621488	0.206451	0.065095	-0.241008
Npun_F0126	glycoside hydrolase family protein	0	-1.08597	-1.52655	-1.45943	-1.21842	-0.364274	0.0584167	-0.218424	-0.459432	-0.31895	-0.204618	-0.333901	-0.31895	-0.0362202	0.125531	-0.349008	-0.748938	-0.964667	-1.3953	-0.748938
Npun_F0127	hypothetical protein	0	0.140863	-0.241008	0	0.924051	1.14086	1.19033	0.904422	1.03653	0.780687	0.904422	1.12399	0.904422	1	0.736966	0.962525	0.521953	0.206451	0.442518	0.174029
Npun_F0133	hypothetical protein	0	0.405256	-0.0395284	-0.565597	-0.750022	0.0759489	0	0.0384741	-0.255257	-0.509014	-0.0395284	-0.0801703	-0.402098	-0.565597	-0.887525	0.0384741	0.314109	0	-0.454566	-0.887525
Npun_F0140	short-chain dehydrogenase/reductase SDR	0	-0.615336	-0.812373	-1	-0.812373	-0.847997	-1.12553	-1.04064	-0.812373	-0.442005	-1.36257	-1	-1.36257	-1.12553	-0.4975	-0.615336	-0.960472	-0.960472	-0.884523	-0.040642
Npun_F0141	hypothetical protein	0	-0.691878	-0.889817	-0.807355	-0.485427	-0.169925	-0.584963	-0.691878	-0.619728	-0.453718	-0.222392	-0.807355	-0.889817	-1.07039	-0.889817	-0.333424	-0.729352	-0.97728	-1.33342	-1.27684
Npun_F0142	hypothetical protein	0	-0.321928	-0.736966	-0.514573	0	0.263034	0.263034	-0.152003	-0.152003	-0.152003	0.137504	-0.152003	-0.321928	-0.514573	-0.321928	0	-0.152003	-0.514573	-0.736966	-0.321928
Npun_F0145	hypothetical protein	0	-1.32193	-1.70526	-1.05889	-0.802554	0.371094	0.0379678	-0.705257	-0.705257	-0.802554	0.214125	-0.528379	-0.943416	-1.05889	-0.906891	0.163499	-0.584963	-1.18442	-1.14136	-1.09954
Npun_F0148	hypothetical protein	0	-1.45943	-1.87447	-0.874469	0.710493	1	0.347923	-0.289507	-0.459432	-0.289507	0.540568	-0.289507	-0.459432	-0.289507	-0.459432	1.12553	-0.137504	-0.652077	-0.289507	-0.289507
Npun_F0150	heat shock protein DnaJ domain-containing protein	0	-0.943416	-1.18442	0.0565835	0.678072	0.443607	-0.0588937	-0.836501	-0.643856	-0.643856	0.111031	-0.643856	-1.18442	-0.943416	-1.05889	0.0565835	-0.473931	-0.943416	-0.251539	-0.184425
Npun_F0151	heat shock protein DnaJ domain-containing protein	0	2.14684	3.66838	5.79998	5.56333	0.777608	-0.807355	-0.807355	-1.22239	-1.22239	1	4.32193	4.22607	4.06301	4.31159	0.192645	1.19265	2.44057	5.45003	5.3322	221	2	5.95e-18	126.76	0	110	2	3.27e-27	182.155	0
Npun_F0152	hypothetical protein	0	-5.15339	-4.6839	-2.22934	-2.27892	-2.5319	-6.97936	-6.85383	-6.97936	-6.43879	-0.851952	-3.85383	-4.04647	-4.26887	-3.65743	-1.12364	-6.04647	-5.73835	-3.09894	-2.97936	502	3	5.79e-10	70.2754	0	273	1	2.35e-12	65.4393	0
Npun_F0159	transposase	0	0.156726	0.124545	0.895811	1.39119	0.698619	0.713119	0.46158	0.713119	0.741688	0.409113	0.623852	0.577057	0.495527	0.307667	0.803972	0.495527	0.307667	1.02346	1
Npun_F0161	hypothetical protein	0	-0.0892673	-0.321928	0.799087	1.21412	0.748461	0.895303	0.505891	0.713696	0.782409	0.31034	0.659925	0.333424	0.286881	0.0840643	0.678072	0.505891	0.0285692	0.765535	0.910733
Npun_F0162	isopropylmalate isomerase large subunit	0	-0.936806	-1.0217	-1.97863	-2.0217	-0.365649	0.518873	0.577767	0.541241	0.779401	-0.100305	0.457473	0.634351	0.457473	0.613391	-0.379589	-0.379589	-0.422233	-1.13535	-0.936806											608	1	1.03e-05	18.4225	0
Npun_F0163	isopropylmalate isomerase small subunit	0	-0.845025	-1.35199	-2.27798	-2.27798	-0.0149503	0.722015	0.883903	0.826352	0.96233	0.114333	0.648015	0.71297	0.739937	0.81794	-0.0149503	0.0294438	-0.242361	-0.927488	-0.71727						549	1	8.98e-06	30.1713	0	332	1	5.43e-09	29.8362	0
Npun_F0166	hypothetical protein	0	0	-1	-1	-1	0	0.584963	-1	0	0.584963	0	-1	0	0	-1	0	0	0	0	-1
Npun_F0167	hypothetical protein	0	1.87601	2.06837	1.53605	0.912537	-0.55141	0.0335526	0.645891	0.635003	0.35216	-0.478654	0.106309	0.248821	-0.152003	-0.343302	-0.354109	1.38502	1.73272	1.2236	0.656698
Npun_F0168	penicillin-binding protein, transpeptidase	0	2.17792	2.34341	1.75489	1.10434	-0.321928	0.655352	1.30743	1.29278	1	-0.415037	0.744161	0.944858	0.459432	0.321928	-0.192645	1.82782	2.23266	1.63227	1.08746
Npun_F0169	hypothetical protein	0	-4.55695	-4.3505	-3.86507	-3.79796	-0.23502	-3.30319	-2.73383	-2.73383	-2.93546	0.429113	-3.93546	-4.25739	-4.3505	-4.08746	-0.175239	-3.67243	-2.73383	-2.5025	-2.55695	388	3	1.63e-12	86.9261	0
Npun_F0170	hypothetical protein	0	-3.16993	-3.16993	-3.16993	-3.16993	2.152	-1.16993	-0.847997	-0.847997	-1.58496	1.47393	-3.16993	-3.16993	-3.16993	-3.16993	0.830075	-3.16993	-2.16993	-1.58496	-1.58496	781	1	3.88e-06	33.45	0
Npun_F0173	NAD-dependent DNA ligase LigA	0	0.925999	1.82103	2.07039	1.51937	0.341037	0.707819	0.552541	0.485427	0.678072	0.263034	1.34104	1.37851	0.765535	1.26303	0.263034	0.707819	1	1.46815	1.28293
Npun_F0175	transposase	0	0.0962153	0.0246621	0.962198	1.49075	0.842459	0.923379	0.55141	0.814444	0.842459	0.463947	0.771376	0.696608	0.568284	0.311944	0.869939	0.534336	0.291766	1.17544	1.04891
Npun_F0176	hypothetical protein	0	-0.0911479	-0.292782	0.811555	1.21818	0.76033	0.908852	0.514573	0.707218	0.777608	0.316027	0.652077	0.339486	0.292181	0.113211	0.670692	0.535037	0.0291463	0.76033	0.924449
Npun_F0178	hypothetical protein	0	-0.152003	-0.736966	-1.32193	-1	0.485427	0.765535	0.678072	0.378512	-0.152003	0.137504	0.485427	0.263034	0.847997	0	0.378512	0.378512	0	-0.514573	-1
Npun_F0180	hypothetical protein	0	0	0	0	0	0	1	0	0	0	0	0	0	0	0	0	0	0	0	0
Npun_F0182	GAF sensor-containing diguanylate cyclase	0	3.13516	1.4021	0.280108	-0.347923	-1.22239	-0.807355	-0.347923	-0.485427	-1	1.05063	3.70834	1.32193	1.44057	1.44057	-0.347923	3.41181	3.05063	2.09954	1.23704
Npun_F0183	FG-GAP repeat-containing protein	0	2.9386	1.73697	0.415037	0.415037	0.415037	0	0.736966	0.736966	0.736966	0.736966	3.58496	1.58496	1.73697	1.87447	0	2.87447	2.66297	1.41504	1
Npun_F0185	glycosyl transferase family protein	0	1.85415	1.88452	0.547488	0.387023	0.206451	0.387023	1	1.05445	0.823122	0	-0.115477	0.884523	0.621488	0.469485	0.106915	1.72583	2.02748	1	0.884523
Npun_F0186	hypothetical protein	0	0.321928	1.78136	1.04439	1.08746	-2.41504	-1.19265	0.247928	1.64386	3.45943	0.247928	-1.19265	2.06609	2.62936	3.56224	-0.29956	0.169925	1.88264	3	1.78136
Npun_F0193	hypothetical protein	0	1.78427	3.30581	2.80735	2.558	1.152	1.22239	1.35364	1.87447	1.53051	0.530515	0.736966	0.917538	1	0.63743	1.152	1.83007	3.33787	3.09686	2.22239	1011	2	0.000277684	30.6937	0						964	3	0.00284279	5.46881	0
Npun_F0194	peptidase M48, Ste24p	0	-0.201258	0.409391	1.2127	1.64386	-1.10923	-1.54057	-0.739472	-0.356144	-0.254046	-0.678072	-1	0	0.776981	0.709658	-0.764784	-0.777608	-0.0692627	0.629357	1.32193
Npun_F0195	thioredoxin domain-containing protein	0	0.153623	0.252187	0.394631	0.265734	0.601082	0.916584	0.55769	0.224706	0.40691	0.210767	0.138976	0.182478	-0.153805	-0.100694	0.357157	0.546634	0.318682	0.331621	0.501546
Npun_F0198	heat shock protein Hsp20	0	-2.47644	-2.47644	-1.38529	-1.0458	2.86109	0.434628	-1.19265	-1.19265	-0.830075	2.53722	-0.573735	-1.7146	-1.41504	-1.64245	2.13443	-0.142019	-1.29956	-0.850253	-0.492205																501	3	0.00366683	1.20685	0
Npun_F0199	short-chain dehydrogenase/reductase SDR	0	-1.80735	-1.70782	-0.807355	-0.292782	1.87714	-0.660514	-1.29278	-1.29278	-0.807355	1.71621	-1.80735	-1.70782	-1.29278	-1.15528	1.25565	-1.22239	-1.44478	-1.22239	-0.61471
Npun_F0200	PEBP family protein	0	-1.41504	-1.41504	-0.415037	1	3.40939	0.70044	0.169925	0	0.169925	2.88264	-0.192645	-0.192645	0.459432	0.169925	2.61471	-0.192645	-0.415037	0	0.70044						847	3	0.0042013	2.21896	0	960	3	0.00248905	1.66826	0
Npun_F0203	short-chain dehydrogenase/reductase SDR	0	-3.01381	-3.39232	-2.71425	-1.90689	3.75743	-0.356694	-0.605721	-1.04182	-0.626783	3.36524	-2.46632	-3.71425	-3.54432	-3.54432	3.03562	-0.254814	0.0136749	0.435502	0.485427	878	2	3.08e-05	39.1399	0	474	1	6.61e-07	24.0586	0	901	3	0.000868969	1.93326	0	148	1	2.01e-12	21.8777	0
Npun_F0204	short chain dehydrogenase	0	-1.77761	-2	-1.58496	-1	4.26366	-0.125531	-0.0614005	-0.263034	0	3.89885	-2.26303	-2.58496	-3	-3	3.59991	0.273018	0.624491	1	1.02975						669	3	0.000146025	10.548	0	733	3	9.09e-05	5.12963	0	155	1	1.93e-11	19.735	0
Npun_F0207	glycoside hydrolase family protein	0	1.76146	2.03659	1.47906	0.770177	0.35707	1.47906	1.60459	1.3876	1.16773	0.432227	1.20678	1.33765	0.57836	0.35707	0.104796	1.62396	1.85457	1.05335	0.510615
Npun_F0208	galactose-1-phosphate uridylyltransferase	0	1.22517	1.37551	0.405256	-0.467986	0.484034	1.49099	1.56533	1.31018	0.970456	0.660911	1.10796	1.25407	0.360402	-0.0196288	0.130397	1.22517	1.3023	0.352789	-0.29059
Npun_F0209	hypothetical protein	0	-2.19212	-5.44846	-4.15895	-2.94596	1.99356	0.650741	-2.4891	-3.19212	-3.53092	1.49536	-0.379981	-4.61839	-5.15895	-5.44846	1.26273	-0.483959	-2.97453	-2.68765	-2.5523	401	3	2.7e-12	99.2987	0	706	2	0.00025658	15.6509	0	663	1	2.18e-05	8.4789	0	354	2	6.09e-05	6.98625	0
Npun_F0212	peptidase M24	0	-4.71882	-5.30378	-4.30378	-3.98185	1.16382	-2.71882	-1.91146	-2.13386	-2.39689	1.41046	-4.71882	-4.71882	-4.71882	-4.71882	1.06254	-2.84435	-1.98185	-1.91146	-1.98185	250	3	6.21e-17	118.861	0	632	2	8.35e-05	28.2741	0						246	2	7.94e-07	15.7305	0
Npun_F0213	galactokinase	0	-1.87447	-2.45943	-2.23704	-2.04439	2.23173	-0.956931	-0.520832	-0.722466	-0.874469	2.18442	-1.72247	-2.23704	-2.72247	-2.45943	1.72379	-1.04439	-0.796467	-0.796467	-0.796467
Npun_F0214	hypothetical protein	0	-1.22239	-1.48543	-2.22239	-2.22239	2.49643	-0.347923	0	-0.222392	-0.347923	2.14684	-1.48543	-1.48543	-2.22239	-2.22239	1.86507	-0.63743	-0.222392	-0.222392	-0.485427
Npun_F0215	phytanoyl-CoA dioxygenase	0	0.168621	-0.164437	-0.865699	-1.46678	0.47955	0.699537	0.983781	0.997065	1.0419	0.610155	0.555337	0.583006	0.168621	0.112768	-0.0356239	0.173829	-0.0416477	-0.75269	-1.41113
Npun_F0216	hypothetical protein	0	-3.38247	-5.11944	-3.18982	-2.56924	3.0438	0.0900181	-1.63524	-1.40846	-1.0939	2.58496	-1.54021	-3.65377	-3.42429	-3.73039	2.31161	-0.545968	-1.6852	-1.22173	-1.26383	487	3	2.86e-10	80.1621	0	389	1	2.31e-08	30.1587	0	760	2	0.000127425	6.30584	0	187	1	2.24e-09	13.5708	0
Npun_F0217	glycoside hydrolase family protein	0	-0.874469	-0.874469	-1.45943	-1.1375	2.26849	0.447459	0.862496	0.628031	0.628031	2.34792	0	0	-0.137504	-0.289507	2	0.125531	0.125531	0	-0.289507
Npun_F0220	UDP-galactopyranose mutase	0	-7.8009	-7.8009	-4.21594	-3.27734	1.76896	-3.63097	-5.47897	-4.99354	-5.21594	1.4231	-6.21594	-7.8009	-7.8009	-7.8009	0.963972	-4.63097	-4.63097	-3.89401	-3.71344	81	3	1.6e-29	214.705	0	568	2	1.43e-05	15.8508	0	270	1	3.06e-10	25.092	0	255	3	1.27e-06	15.2851	0
Npun_F0221	dTDP-4-dehydrorhamnose reductase	0	-3.16993	-3.75489	-3.16993	-3.16993	2.5025	-3.75489	-4.75489	-3.75489	-4.75489	1.94555	-3.75489	-4.75489	-4.75489	-4.75489	1.35364	-3.16993	-3.75489	-3.75489	-3.75489	573	2	9.18e-09	63.5479	0
Npun_F0222	UDP-glucose 4-epimerase	0	-2.58496	-2.58496	-2.58496	-1.58496	3.27302	-1.58496	-2.58496	-2.58496	-2.58496	2.66297	-2.58496	-2.58496	-2.58496	-2.58496	2.16993	-1.58496	-2.58496	-2.58496	-2.58496	988	1	0.000189153	21.9264	0											516	3	0.00652429	0.307765	0
Npun_F0223	UV damage endonuclease	0	-2.57075	-2.48829	-2.33628	-1.75132	0.272526	-1.52893	-1.65821	-1.85086	-1.85086	0.212153	-2.33628	-2.41028	-2.57075	-2.48829	0.386183	-1.85086	-1.70402	-1.41028	-1.48829
Npun_F0224	HSR1-like GTP-binding protein	0	-4.75489	-4.75489	-2.75489	-1.66742	1.67974	-2.94753	-2.94753	-2.75489	-2.75489	1.12776	-3.75489	-4.75489	-4.75489	-4.16993	1.69632	-2.94753	-2.29546	-1.94753	-1.75489	468	3	1.33e-10	80.3002	0						687	1	3.24e-05	9.82582	0	411	2	0.000376681	5.77221	0
Npun_F0225	peptidase T2, asparaginase 2	0	-2.96963	-3.96963	-2.09516	-1.46713	2.03787	-1.85415	-2.38466	-2.23266	-2.09516	1.32805	-2.38466	-2.96963	-3.55459	-3.55459	1.50069	-2.09516	-1.96963	-1.6477	-1.38466	902	3	4.56e-05	41.4475	0
Npun_F0226	hypothetical protein	0	0	0	0	0	1.58496	0	0	0	0	1	0	0	0	0	1.58496	0	0	0	0
Npun_F0228	KAP P-loop domain-containing protein	0	-3.45943	-3.45943	-3.45943	-3.45943	-0.652077	-3.45943	-3.45943	-3.45943	-3.45943	1.12553	-3.45943	-3.45943	-3.45943	-3.45943	0.241008	-3.45943	-3.45943	-3.45943	-3.45943	528	1	1.66e-09	52.1588	0
Npun_F0229	FAD dependent oxidoreductase	0	-5.42626	-5.42626	-4.42626	-3.8413	1.11289	-3.8413	-4.42626	-4.42626	-4.42626	1.58496	-4.42626	-5.42626	-5.42626	-5.42626	0.355095	-4.42626	-4.42626	-4.42626	-4.42626	242	3	3.9e-17	122.556	0
Npun_F0230	CAB/ELIP/HLIP superfamily protein	0	-4.32193	-4.32193	-4.32193	-2	1.60881	-4.32193	-4.32193	-4.32193	-4.32193	1.98185	-4.32193	-4.32193	-4.32193	-4.32193	1.07039	-4.32193	-4.32193	-4.32193	-4.32193	455	2	6.44e-11	77.8487	0						914	3	0.00104684	1.4459	0
Npun_F0231	hypothetical protein	0	-1.58496	-1.58496	-1.58496	-1.58496	2.80735	-1.58496	-1.58496	-1.58496	-1.58496	2.9386	-1.58496	-1.58496	-1.58496	-1.58496	1.22239	-1.58496	-1.58496	-1.58496	-1.58496
Npun_F0232	short chain dehydrogenase	0	-1	-1	-1.58496	-2.58496	5.16323	1.87447	2.62449	2.05889	1.58496	4.9386	0.415037	0.222392	0	-0.263034	4.16993	2.05889	2.70044	2.11548	1.73697						185	0	1.65e-17	80.6823	0	306	3	1.88e-09	12.5176	0	89	0	3.18e-27	54.2136	0
Npun_F0233	manganese containing catalase	0	-2.48543	-3.48543	-3.48543	-3.80735	5.48036	3.33985	1.12338	0.807355	0.0752881	5.10329	2.31677	-2.34792	-2.22239	-2.80735	4.14684	2.29593	1.21501	1.19265	1.06301	614	2	3.5e-08	59.4419	0	115	1	1.61e-26	116.05	0	156	3	6.89e-16	16.2334	0	29	0	1.65e-38	77.101	0
Npun_F0237	hypothetical protein	0	0	0	0	0	1	0	0	0	0	0	0	0	0	0	1	0	0	0	0
Npun_F0238	FAD dependent oxidoreductase	0	1	1	0	1	2	1.58496	1.58496	1.58496	1.58496	1.58496	1.58496	1	1	1	1.58496	1	1	0	0
Npun_F0242	UspA domain-containing protein	0	-1.28011	-0.917538	2.3388	2.7829	1.66742	0	0.234465	-0.280108	-0.387023	1.04182	-0.765535	0.0824622	0.912537	-0.0874628	1.81943	-0.180572	-0.280108	0.556393	0.719892						834	3	0.00352486	6.19014	0						325	1	2.57e-05	6.25063	0
Npun_F0258	alpha amylase	0	-2.32193	-2.32193	-2.32193	-0.736966	0	-1.32193	-1.32193	-1.32193	-1.32193	0.263034	-2.32193	-2.32193	-2.32193	-2.32193	0.263034	-2.32193	-2.32193	-1.32193	-1.32193
Npun_F0259	proton extrusion protein PcxA	0	0	0	-1.58496	-1.58496	0.736966	1.73697	1.41504	1.41504	1	0.415037	1.22239	0.736966	0.415037	0	1	1	0.415037	-0.584963	-0.584963
Npun_F0260	hypothetical protein	0	-0.641546	-0.963474	-0.825971	-0.530515	0.714598	1	0.736966	0.547488	0.469485	0.23816	0.415037	-0.0374747	-0.530515	-0.378512	0.387023	0.387023	-0.115477	-0.378512	-0.285402
Npun_F0261	hypothetical protein	0	-0.584963	-1.26303	-1.58496	-1.26303	0.321928	0.874469	0.584963	0.222392	0.115477	0.222392	-0.125531	-0.263034	0	-0.584963	0.5025	0.115477	-0.584963	-0.777608	-0.584963
Npun_F0262	CheB methylesterase	0	-1.71989	-1.71989	-0.597902	0.342392	0.123382	-0.192645	-0.719892	-0.807355	-0.63743	0	-1	-1.1635	-0.900464	-1.34792	0	-0.521953	-1.1635	-0.719892	-0.0794345
Npun_F0263	MCP methyltransferase, CheR-type with PAS/PAC sensor	0	-1.58496	-1.58496	-0.777608	0	0.222392	0.115477	-0.263034	-0.415037	-0.263034	0.222392	-0.584963	-0.584963	-0.263034	-0.415037	0.5025	-0.415037	-1	-0.777608	-0.263034
Npun_F0267	tRNA--hydroxylase	0	1.05795	0.939627	0.298081	-0.149378	-0.230298	0.409113	0.755763	0.755763	0.373043	-0.230298	0.373043	0.239188	-0.149378	-0.230298	-0.407175	0.592825	0.81073	0.177787	-0.17585
Npun_F0268	glyoxalase/bleomycin resistance protein/dioxygenase	0	-0.208317	-0.250962	-0.685364	-0.745071	-0.0746388	0.381307	0.343587	0.254929	0.0120728	-0.153351	-0.024453	-0.0121747	0.244734	-0.153351	-0.13993	-0.0121747	0	-0.402965	-0.628031
Npun_F0270	N-acetyltransferase GCN5	0	0.328326	0.967579	1.30905	1.08558	0.152003	0.122857	-0.206451	0.0473057	0.249614	0.0159415	-0.0655883	0.152003	-0.302029	-0.0655883	-0.0161197	0.222392	0.450661	0.856875	0.874469
Npun_F0271	hypothetical protein	0	1.38003	2.35707	2.35707	2.05335	0.0955777	0.410088	0.424885	0.668156	1.01963	-0.0605415	0.692818	0.970047	0.565063	0.85457	0.0389941	1.07696	1.8158	2.10938	2.00493
Npun_F0272	peptidase domain-containing protein	0	2.38247	3.66025	3.49643	3.34239	0.652077	1.92057	1.94753	2.28011	2.71621	0.440573	2.28011	2.66838	2.4021	2.49643	0.652077	2.34239	3.26946	3.72403	3.54137	678	2	3.74e-07	54.4579	0
Npun_F0274	hypothetical protein	0	-1.21299	-0.895444	-0.309021	-0.265866	0.254365	-0.226721	-0.86507	-0.899836	-0.753562	0.108934	-1.08746	-1.00946	-0.90866	-1.10257	0.104556	-0.650058	-0.967369	-0.642678	-0.581431
Npun_F0275	queuine tRNA-ribosyltransferase	0	1.20163	1.63227	1.63227	1.32193	0.485427	1.32193	1.63227	1.72247	1.96347	0	1.32193	2	1.67807	2	0.263034	1.37851	1.67807	1.63227	1.80735
Npun_F0276	photosystem II reaction center protein K	0	-0.436099	-0.640919	-0.592825	0.807355	2.06515	1.68589	1	0.407175	0.442222	1.29662	1.20436	1.14886	1.44222	0.894291	2.14177	0.646363	-0.148523	0.860142	0.520832
Npun_F0277	ferredoxin	0	1.11042	0.966833	-0.289507	-0.289507	0.423211	0.730393	0.949959	1.04836	0.730393	0.0641303	0.423211	0.690316	0.398549	0.268489	0.268489	1.04836	1.15528	0.373458	-0.0671142
Npun_F0278	photosystem II reaction center protein M	0	-0.049753	-0.238787	-1.07529	-0.210218	1.15078	1.11736	0.924712	0.775568	0.509674	0.687213	0.5603	0.817797	1.28728	0.5603	1.25691	0.509674	0.543622	0.365284	0.161751
Npun_F0285	polynucleotide adenylyltransferase	0	0.561879	0.561879	0.131245	-0.222392	0.131245	0.514573	0.415037	0.36257	0.465664	0.251539	0.514573	0.308122	0.0671142	0.251539	-0.0703893	0.514573	0.514573	0.192645	0.0671142
Npun_F0287	ABC transporter	0	-1	-1	0.137504	0.847997	0.485427	0.847997	0.137504	0.137504	0.485427	0.485427	0	0.263034	0.263034	0.378512	0.765535	-0.152003	-0.514573	0	0.137504
Npun_F0288	hypothetical protein	0	-0.429012	-0.820591	-1.38247	-1.55239	0.196756	0.460429	0.0644167	-0.118958	-0.266992	0.12205	0.0239547	-0.227893	-0.888074	-0.925121	-0.0243592	-0.118958	-0.396854	-0.95887	-1.10708
Npun_F0289	hypothetical protein	0	0.666956	0.928661	0.132894	0.0374747	0.326981	1.02509	0.752072	0.626542	0.698491	0.233199	0.714004	0.796467	0.254573	0.316857	0.316857	0.810966	0.86755	0.386279	0.14439
Npun_F0290	protein serine/threonine phosphatase	0	1.74769	2.22623	2.10133	1.91405	-0.24591	0.675378	0.613391	0.721813	0.8468	-0.147226	0.798097	1.01073	0.599247	0.840801	-0.0888093	1.34754	1.672	1.60634	1.56327
Npun_F0291	hypothetical protein	0	2.04667	2.8502	2.39672	2.91832	-0.138828	0.660874	0.541671	0.635538	0.644033	0.00879695	0.890027	1.2889	0.67752	0.685772	0.794058	1.89003	2.61119	2.18988	2.01318	1070	3	0.00100057	19.7694	0
Npun_F0296	hypothetical protein	0	2.40439	7.51477	9.44793	9.93724	-0.387023	0.160465	0	0.770518	1.4361	-0.280108	0.770518	2.71989	3.08246	3.48239	0.160465	1.61298	5.6095	9.84013	10.2193	3	2	3.95e-54	372.151	0	18	2	4.51e-50	337.301	0	23	2	6.42e-45	185.204	0	363	3	7.76e-05	18.2822	0
Npun_F0297	folate/biopterin transporter	0	2.3505	2.90689	2.848	2.96347	0.485427	2.1375	1.58496	1.32193	1.72247	-0.152003	1.926	1.848	0.765535	1.07039	0.485427	2.23266	2.65535	3.03562	2.94486	848	1	1.76e-05	29.8059	0
Npun_F0298	carotenoid oxygenase	0	2.9542	3.52356	3.2854	3.45943	1	3.2854	2.64386	2.45943	2.90689	0	2.9542	3.08746	2.16993	2.45943	1	3.2854	3.24793	3.58496	3.85798	666	1	2.38e-07	40.6569	0
Npun_F0303	integral membrane sensor signal transduction histidine kinase	0	0.584963	0.459432	-0.192645	-0.192645	0.321928	0.321928	0.169925	0.459432	0.321928	0.169925	0.321928	0.169925	0	0	0	0.70044	0.584963	-0.192645	-0.192645
Npun_F0304	LuxR family transcriptional regulator	0	1.07039	1.26303	1.20163	1.1375	0.485427	0.678072	0.584963	0.485427	0.485427	0.485427	1.53605	1.1375	0.847997	1	0.378512	0.847997	0.765535	0.765535	0.678072
Npun_F0305	Na-Ca exchanger/integrin-beta4	0	2.72048	4.42015	5.65431	5.77539	-0.874469	-0.371969	0.0641303	1.60666	2.74024	0.295456	2.6386	4.35114	4.70296	5.28372	-0.459432	1.26849	3.19878	4.77658	5.21653	209	2	1.36e-18	132.506	0	294	2	1.57e-11	82.2958	0
Npun_F0307	RpoD family RNA polymerase sigma factor	0	-1.55943	-1.65761	-1.13493	-0.512734	0.576349	-1.48543	-1.4675	-1.34792	-1.50357	0.012824	-2.94937	-3.1635	-2.85316	-3	0.843697	-0.93699	-0.364411	-0.372727	-0.415037											831	1	0.00031001	11.3802	0
Npun_F0308	N-acetyltransferase GCN5	0	-0.152003	-0.321928	-1	-0.152003	1.26303	0.378512	0.263034	0.137504	-0.152003	0.137504	-0.152003	-0.321928	0.263034	-0.736966	1.48543	0.378512	0.584963	0.485427	0.378512
Npun_F0310	cytochrome b6	0	-1.44386	-2.65959	-1.52633	-1.49355	-0.248014	-0.294117	-0.877388	-1.28961	-1.11594	-0.276725	-0.791219	-1.21505	-0.897827	-0.70765	-0.412891	-1.21826	-2.09023	-1.93431	-1.52633
Npun_F0311	cytochrome b6-f complex subunit IV	0	-1.13801	-1.90541	-1.31097	-1.06802	-0.0101928	-0.0872248	-0.542224	-0.839558	-0.777305	-0.0760289	-0.555224	-0.895142	-0.459008	-0.430211	-0.108968	-0.888076	-1.54407	-1.30992	-1.07603
Npun_F0312	anti-sigma regulatory factor, serine/threonine protein kinase	0	0.31034	-0.0588937	0.263034	0.879706	0.263034	0.941106	0.485427	0.111031	0.0565835	0.356144	0.678072	0.31034	0.400538	0.214125	0.400538	0.526069	-0.321928	0.214125	0.400538
Npun_F0313	NAD-dependent epimerase/dehydratase	0	2.8413	2.66534	3.98109	4.00656	0.129283	0.51307	0.345775	0.392317	0.247928	-0.0303736	1	0.961932	0.345775	0.790077	-0.0614005	2.0625	1.9542	2.86831	2.89482	552	1	5.29e-09	50.9204	0	421	1	1.17e-07	40.7341	0	274	1	3.54e-10	33.8661	0
Npun_F0314	group 1 glycosyl transferase	0	2.92765	2.71484	3.64134	3.98026	0.383329	1.2578	0.93587	0.76184	0.724366	0.176878	1.62619	1.62619	0.93587	0.968291	0.334419	2.45372	2.10579	3.19068	3.23133	580	1	1.2e-08	48.7258	0	629	1	8.13e-05	23.9405	0	522	1	1.82e-06	20.9057	0
Npun_F0315	hypothetical protein	0	0.0801703	-0.0631938	0.514573	0.881944	0.801454	0.989658	0.394279	0.440573	0.528928	0.425306	0.485427	0.543142	0.378512	0.296982	0.612184	0.638901	0.0801703	0.777608	0.968749
Npun_F0317	hypothetical protein	0	0.13465	-0.569366	-1.76867	-2.20163	0.57447	1.03868	1.10579	0.789321	0.371256	0.334419	0.646363	0.176878	-0.640919	-0.851137	0.395301	0.789321	0.120294	-0.616671	-0.768674
Npun_F0318	RDD domain-containing protein	0	2.23599	2.27601	1	0.017278	-0.136635	0.590745	1.05123	1.06375	0.779779	-0.456176	0.399748	0.3254	-0.468149	-0.287577	-0.0531113	1.89409	2.18911	1.05123	0.3254
Npun_F0319	hypothetical protein	0	1.5862	1.85811	1.95744	1.50184	-0.0263341	0.207941	-0.153246	0.1753	0.0512687	0.014835	1.83531	1.07977	0.545917	1.09381	-0.0149892	1.19334	1.55356	1.60226	0.663554
Npun_F0322	hypothetical protein	0	-1.19903	-1.61123	-1.55552	-0.792558	0.881887	0.276604	0.27967	-0.305292	-0.577545	0.27967	-0.805497	-0.177848	0.441746	-0.0491661	0.463482	-0.148702	-0.242361	-0.361508	0.0475456
Npun_F0323	N-acetyltransferase GCN5	0	-1.36965	-1.48109	-1.23098	-1.28775	-0.0553982	-0.674125	-0.864294	-1.13454	-1.20341	0.0504898	-1.14543	-1.28775	-1.34936	-1.35693	-0.21369	-1.13454	-1.20569	-1.16081	-1.14107
Npun_F0324	Holliday junction resolvase-like protein	0	-1.00666	-1.14684	-0.916061	-0.878908	0.293731	0.00663309	-0.199309	-0.552098	-0.611804	0.315264	-0.46693	-0.60168	-0.611804	-0.739183	0.145339	-0.513624	-0.739183	-0.552098	-0.476149
Npun_F0325	hypothetical protein	0	-1.33121	-1.19794	-1.46097	-1.15612	0.179484	0.146444	-0.135655	-0.270452	-0.285402	0.201098	-0.512813	-0.427421	0.201098	-0.0311609	0.184918	-0.612977	-0.710493	-0.720618	-0.521637
Npun_F0326	hypothetical protein	0	-1.16993	-1.58496	-0.847997	0.530515	1.63743	2.22239	1.47393	1.28951	1.22239	1.22239	1.35364	1.22239	1.22239	0.830075	1.53051	0.63743	-0.169925	0.289507	0						593	2	3.08e-05	27.476	0	487	2	8.37e-07	26.3348	0	454	3	0.00108325	4.03551	0
Npun_F0327	HAD family phosphatase	0	1.08746	1.21501	0.478047	0.0506261	-0.192645	0.478047	0.514573	0.550197	0.496426	-0.315502	0.0255351	0.0752881	-0.252766	0	-0.106915	0.906891	1	0.440573	0.169925
Npun_F0328	gamma-glutamyl kinase	0	-0.228269	0.475338	-0.0356239	0	-0.450661	-0.602665	-0.357552	-0.450661	-0.499571	-0.270089	-1.03562	-0.403356	-0.228269	-0.357552	-0.403356	-0.403356	0.16601	-0.148099	-0.109624
Npun_F0330	hypothetical protein	0	-4.92735	-5.27528	-4.56478	-3.78051	-0.191678	-3.48678	-3.69032	-3.64725	-3.73471	0.62504	-4.41278	-4.82782	-4.56478	-4.64725	0.030162	-3.44931	-3.60543	-3.41278	-3.18012	258	3	1.28e-16	121.109	0
Npun_F0332	hypothetical protein	0	0	0	0	1	1	1	0	0	0	0	0	0	0	0	1	1	0	1	0
Npun_F0333	sucraseferredoxin family protein	0	0.125531	0.125531	0	0.628031	0.540568	0.788496	0	0	0.125531	0.347923	0	-0.652077	-0.459432	0	0.788496	0.628031	0.241008	0.862496	1.24101
Npun_F0335	4Fe-4S ferredoxin	0	0.067866	0.0773057	-1.94801	-3.30875	-0.52501	-0.534565	-0.65966	-0.967284	-1.16085	-1.33356	-1.12433	-1.54902	-2	-2.19833	-0.380167	-0.459845	-0.478165	-2.12433	-2.52026
Npun_F0336	cytochrome C oxidase subunit II	0	-1.22345	-0.422488	-1.53797	-3.17951	-0.800999	-1.96539	-1.42249	-1.17951	-1.08866	-1.62369	-2.89263	-2.41398	-2.51959	-2.33151	-0.751905	-2.01601	-1.13687	-1.48352	-1.99048											908	2	0.000986887	6.12293	0
Npun_F0337	cytochrome C oxidase subunit I	0	-1.20353	-0.466568	-1.66297	-3.37346	-0.816082	-1.93807	-1.4235	-1.17468	-1.09818	-1.60407	-2.90215	-2.4235	-2.51096	-2.30933	-0.683143	-1.90215	-1.14639	-1.52001	-1.9874											898	2	0.000822281	6.28537	0
Npun_F0338	cytochrome C oxidase subunit III	0	-0.860394	-0.27077	-1.61616	-2.54689	-0.448862	-1.43837	-1.07116	-0.860394	-0.860394	-1.24311	-2.41761	-2.15458	-2.05504	-2.05504	-0.252274	-1.29897	-0.664251	-1.08746	-1.64
Npun_F0339	hypothetical protein	0	-0.703607	-0.745427	-2.13245	-1.83289	0.233199	-0.584963	-0.703607	-0.584963	-0.878694	-0.745427	-1.58496	-1.83289	-1.37346	-1.66297	0.356935	-0.662965	-0.584963	-1.44057	-1.66297
Npun_F0340	cupin	0	-0.918316	-0.905141	-2.22707	-2.6865	-0.477047	-1.27711	-1.16294	-1.21077	-1.24356	-1.14734	-2.19465	-2.16294	-2.13191	-2.16294	-0.364572	-1.29418	-1.17871	-1.98606	-2.32895
Npun_F0341	nitrogenase-associated protein	0	-0.874469	-0.764845	-2.00692	-2.57808	-0.497906	-1.28109	-1.1375	-1.24793	-1.21551	-1.1682	-2.15277	-2.09265	-2.03493	-2.03493	-0.440573	-1.21551	-1.1375	-1.9	-2.24793
Npun_F0342	multi-sensor signal transduction multi-kinase	0	2.20163	2.97575	4.29768	4.30256	-1.90689	-2.32193	-1.32193	-0.447459	0	0.616671	3.72973	3.81421	3.58496	4.01792	-0.906891	1.04731	1.04731	3.32193	3.12653	495	1	4.35e-10	57.2515	0	155	1	1.82e-20	104.401	0						258	1	1.34e-06	13.8344	0
Npun_F0344	hypothetical protein	0	-0.63743	-0.807355	-2.80735	-2.80735	-0.252766	-0.807355	-1.34792	-1.55943	-1.28379	-0.900464	-1.63743	-2	-2.48543	-3	-0.252766	-1.10692	-1.1635	-2.63743	-3.22239
Npun_F0345	hypothetical protein	0	-0.40439	-0.491853	-2.6845	-2.49185	-0.0324215	-0.491853	-0.968291	-1.16993	-1.09954	-0.684498	-1.40439	-1.49185	-1.90689	-2.16993	0.180572	-0.791413	-0.906891	-2.32193	-2.90689
Npun_F0346	hypothetical protein	0	-0.479168	-0.665581	-2.71621	-2.71621	-0.275634	-0.938599	-1.35364	-1.4361	-1.13124	-1	-1.61667	-1.82312	-2.35364	-2.35364	-0.0972972	-1	-1.06413	-2.52356	-3.20163
Npun_F0347	hypothetical protein	0	-1.86129	-1.06774	-1.96083	-2.62523	-0.281684	-2.2034	-1.22386	-0.702095	-0.877413	-0.76069	-2.96083	-2.18322	-1.94376	-2.04937	-0.287058	-2.26568	-1.2136	-1.78329	-2.18322
Npun_F0348	luciferase family protein	0	-1.90797	-1.0983	-2.0983	-3.0983	-0.406424	-2.15489	-1.21378	-0.916099	-0.907971	-0.806275	-2.73985	-2.11692	-1.94076	-2.06178	-0.406424	-2.36134	-1.31762	-1.84455	-2.47681
Npun_F0349	hypothetical protein	0	-1.74351	-0.942413	-2.14405	-2.83371	-0.20294	-1.95501	-1.07366	-0.679378	-0.776675	-0.648351	-2.61798	-1.92992	-1.61798	-1.88101	-0.115477	-2.08746	-1.17319	-1.76553	-2.46597
Npun_F0353	hypothetical protein	0	-1.58496	-1.07039	-0.392317	-0.392317	-0.584963	-1.39232	-1.22239	-0.932886	-0.304855	-0.392317	-1.22239	-0.485427	-0.14439	0.652077	0.561879	-1.58496	-1.58496	-0.691878	-0.304855
Npun_F0354	multi-sensor hybrid histidine kinase	0	0.662965	0.321928	0.321928	0.5025	0.736966	1.41504	1.05889	0.874469	0.662965	0.321928	0.5025	0.807355	0.662965	0.662965	0.321928	1.32193	1.27302	0.584963	1.05889
Npun_F0356	hemolysin-type calcium-binding region	0	0	0	0	-0.152003	-0.514573	-0.321928	-0.514573	-0.514573	-0.514573	-0.514573	-0.736966	-0.321928	0.584963	0.765535	-0.321928	0	0	-0.321928	-0.321928
Npun_F0368	Ni Fe-hydrogenase I small subunit, HupS	0	-2.90689	-3.09954	-2.44746	-3.20645	-1.17897	-3	-3	-3.32193	-3.58496	-1.62149	-4.90689	-4.09954	-3.20645	-3.73697	-0.736966	-3	-2.58496	-2.90689	-2.58496	861	3	2.17e-05	37.0162	0
Npun_F0369	nickel-dependent hydrogenase, large subunit, HupL	0	-2.51937	-2.72583	-2.42626	-2.96683	-1.10434	-2.8413	-2.8413	-2.96683	-3.42626	-1.67138	-4.10434	-3.8413	-3.25634	-3.61891	-0.782409	-2.72583	-2.3388	-2.72583	-2.72583	900	1	4.41e-05	26.9302	0
Npun_F0371	prevent-host-death family protein	0	0.0824622	0.4975	0.770518	0.866733	-0.180572	-0.765535	-0.180572	-0.180572	-0.280108	-0.0874628	-1.08746	-0.628031	-0.5025	-0.5025	-0.0874628	0	0.304855	0.371969	0.556393
Npun_F0372	PilT domain-containing protein	0	0.263034	0.925999	1.32193	1.1375	-0.152003	-0.321928	-0.152003	0	0	-0.321928	-0.514573	-0.152003	-0.321928	-0.152003	-0.321928	0.263034	0.765535	0.925999	0.925999
Npun_F0373	hypothetical protein	0	-1.34645	-1.22781	-3.15381	-4.15381	-0.694374	-1.83188	-1.72085	-1.77529	-1.43134	-1.15381	-2.77529	-2.66838	-2.77529	-2.77529	-0.367209	-1.61775	-1.56884	-2.30581	-2.30581	792	1	4.59e-06	32.8957	0
Npun_F0374	hydrogenase maturation protease	0	-1.58496	-2.58496	-2.58496	-2.58496	0	-1	-1.58496	-1.58496	-1.58496	-1	-2.58496	-2.58496	-2.58496	-2.58496	0	-1.58496	-1.58496	-2.58496	-2.58496	999	1	0.000227576	21.8095	0
Npun_F0378	TOBE domain-containing protein	0	-1.15347	-0.745817	-0.325241	0.114459	1.02623	0.674759	0.126633	0.411725	0.0773057	0.162553	-0.885541	-0.138828	0.674759	0.265239	0.973283	-0.0677446	-0.138828	0.431488	0.371367
Npun_F0392	phage integrase family protein, XisA	0	-0.584963	-0.584963	-0.584963	0	0.415037	0.736966	0.736966	0.736966	0.736966	0	-0.584963	0.736966	1.22239	1	0.736966	0.415037	0.415037	0	1
Npun_F0393	hypothetical protein	0	0.137504	0.678072	0.678072	1.67807	1.48543	1.72247	1.48543	1.32193	1.53605	1	1.1375	1.43296	1.53605	1	1.58496	0.847997	1.48543	1.76553	1.20163
Npun_F0394	hypothetical protein	0	0.222392	0.584963	0.584963	1.22239	1	1.32193	1.11548	1.11548	1.32193	0.415037	0.874469	0.736966	0.874469	0.584963	0.874469	0.736966	1.11548	1.32193	1.11548
Npun_F0395	hypothetical protein	0	1.28011	1.974	1.58496	1.51457	-0.63743	0.514573	1.14684	1.4021	1.58496	0	1.47805	1.77761	1.65208	1.74723	-0.347923	0.836501	1.65208	1.44057	1.58496
Npun_F0396	hypothetical protein	0	1.32193	2.16993	1.58496	2.08746	0	1.16993	1.58496	1.90689	2.16993	0.321928	2	2.24793	2.24793	2	0.321928	1.16993	1.90689	1.80735	1.80735
Npun_F0399	dienelactone hydrolase	0	-0.584963	-0.584963	-0.263034	-0.263034	0.415037	1	0.584963	0.584963	0.415037	0.584963	1.11548	1.11548	1.22239	0.736966	0.584963	0.222392	0	0	0
Npun_F0402	hypothetical protein	0	0.415037	0	1.51937	1.87447	-0.447459	-0.0995357	0.415037	0.341037	0.263034	-0.584963	0.95109	0.415037	1.30256	1.34104	-0.0995357	0.0931094	0.793549	1.51937	2.51937
Npun_F0403	SH3 type 3 domain-containing protein	0	3.08746	3.62449	4.59495	4.65344	-1.58496	0	0.584963	1.5025	1.5025	-0.584963	0.736966	0.874469	0.874469	0.874469	0	2.66297	2.77259	4.04439	3.58496	381	2	7.6e-13	91.3997	0	369	1	6.25e-09	45.7552	0	147	1	3.24e-16	53.5873	0
Npun_F0406	hypothetical protein	0	-1.19068	-1.32193	-0.648156	-0.129283	0.485427	0.455679	-0.238512	-0.339206	-0.114333	0.0272215	-0.564498	-0.605721	-0.238512	-0.356694	0.720383	-0.0418202	-0.504792	-0.190684	0.180572
Npun_F0407	hypothetical protein	0	0.584963	1.58496	2	2.32193	2.45943	3.39232	2.58496	2.58496	2.80735	1.32193	2.45943	2.80735	2.90689	2.32193	2.32193	2.16993	1.80735	2.58496	2.45943																488	3	0.00246217	1.04532	0
Npun_F0408	RNA-directed DNA polymerase	0	1	2.32193	2.32193	3.58496	0	1.58496	1.58496	1	1	0	1	1	1	0	1	1.58496	2	2.80735	2	994	1	0.000217065	21.3641	0						779	3	0.000164574	10.6517	0
Npun_F0409	hypothetical protein	0	2.86129	3.51096	3.75132	3.90046	-1.32193	-0.206451	0.263034	0.485427	0.616671	-1.58496	-0.584963	-0.321928	-0.584963	-0.447459	-0.0995357	2.37851	2.87447	3.29278	3.27302	561	2	6.37e-09	64.3106	0	339	1	1.15e-09	49.7109	0	61	1	8.91e-26	83.0536	0
Npun_F0410	hypothetical protein	0	2.05889	2.5025	2.90046	2.88753	-1.32193	-0.584963	0.0931094	0.341037	0.0931094	-1.20645	-0.383329	-0.0489096	-0.383329	-0.383329	-0.658963	1.41504	1.95109	2.32193	2.3505	930	1	7.86e-05	25.6436	0	540	1	6.54e-06	29.7692	0	201	1	1.16e-12	41.3799	0
Npun_F0411	hypothetical protein	0	2.24793	2.90689	3.67243	3.75489	-0.415037	0.321928	1	1.16993	1.32193	-0.415037	1	1.16993	1	0.807355	-0.415037	1.90689	2.45943	3.04439	3.24793	599	1	2.18e-08	47.3171	0						446	1	3.33e-07	23.6766	0
Npun_F0412	hypothetical protein	0	1	0.736966	0	0.736966	-0.584963	0	-0.584963	0	0	-0.584963	-0.584963	-0.584963	-0.584963	-0.584963	0	1	0.415037	0.415037	0
Npun_F0413	hypothetical protein	0	3.36923	3.77259	2.66297	2.41504	-0.584963	1	0.736966	1.41504	1.41504	-0.584963	0.736966	0.415037	0	0	0.415037	3.54432	3.66297	3.11548	2.32193	733	3	1.41e-06	50.5909	0						240	3	5.88e-11	49.377	0
Npun_F0422	signal transduction protein	0	1.73697	1.5025	1.32193	0.874469	-1	0.222392	1.41504	1.41504	1.41504	0	1.11548	1.22239	0.874469	1.11548	0	1.41504	1.32193	1	1.11548
Npun_F0423	hypothetical protein	0	0.356144	-0.321928	-0.556393	-0.836501	0.604071	0.443607	-0.0588937	0.163499	-0.0588937	0.163499	0	-0.943416	-0.943416	-0.943416	0.443607	0.443607	0.111031	-0.321928	-0.395929
Npun_F0424	HNH endonuclease	0	0.807355	0.459432	-0.415037	-0.415037	0.807355	0.807355	0.459432	0.321928	0	0.169925	0.70044	-0.678072	-0.678072	-0.415037	0.459432	0.906891	0.70044	0.169925	0
Npun_F0425	hypothetical protein	0	4.47573	4.2854	4.60666	3.33823	-5.45943	-4.45943	-3.87447	-3.45943	-3.1375	1	5.85232	3.04041	2.8625	3.91561	-0.93587	3.48601	3.64648	4.608	3.27189	394	2	1.89e-12	94.9034	0	7	0	5.83e-70	327.887	0
Npun_F0426	hypothetical protein	0	4.6865	4.5597	4.84967	4.05166	-3.58496	-3.58496	-3.58496	-3.58496	-3.58496	1.27302	6.67478	3.77259	3.84967	4.20294	-0.415037	4.52356	4.54946	5.56986	3.40372	289	2	2.39e-15	112.736	0	10	2	2.84e-63	375.238	0
Npun_F0427	serine O-acetyltransferase	0	0.0894982	0.319618	-2.2109	-5.38082	-0.293359	-0.321928	-0.171368	-0.643856	-0.756331	-0.608232	-0.662004	-1.18442	-1.8365	-2.05889	-0.643856	-0.45799	-0.251539	-1.8365	-2.71786	595	2	2.03e-08	32.1992	0	510	2	2.74e-06	21.6104	0	614	2	1.12e-05	10.4721	0	425	2	0.000476741	4.40849	0
Npun_F0428	hypothetical protein	0	0.210218	0.456858	-2.3505	-5.67243	0.0824622	-0.0577155	-0.0285692	-0.543142	-0.765535	-0.246161	-0.5025	-1.21299	-1.67243	-1.97199	-0.212994	-0.0874628	-0.0285692	-1.76553	-2.5025	662	2	2.09e-07	30.8175	0	608	2	4.28e-05	18.9653	0	922	3	0.00119311	6.94772	0
Npun_F0429	hypothetical protein	0	-0.328054	-0.182203	-2.88264	-5.88264	-0.39079	-0.525091	-0.75336	-1.23879	-1.35908	-0.634716	-1.1822	-1.71272	-2.29768	-2.71272	-0.456378	-0.597241	-0.67319	-2.56071	-3.56071	600	2	2.49e-08	38.2305	0	760	2	0.000618051	11.3145	0
Npun_F0430	trans-homoaconitate synthase	0	-0.432959	-0.0544478	-2.1193	-3.97728	-0.854883	-0.992387	-0.841143	-1.08651	-0.992387	-1.13598	-1.45372	-1.59646	-2.1872	-2.24031	-0.868755	-1.07039	-0.748461	-1.8618	-2.05445	1071	2	0.0010027	10.9492	0
Npun_F0431	NifZ family protein	0	-0.244503	0.160753	-2.13203	-3.86899	-0.31782	-0.629528	-0.446462	-0.63804	-0.595975	-0.889172	-1.18094	-1.33848	-1.68137	-1.8101	-0.264132	-0.612654	-0.238019	-1.38071	-1.59598
Npun_F0432	NifT/FixU family protein	0	-0.147899	0.212849	-2.11548	-3.51987	-0.232291	-0.519867	-0.541241	-0.498806	-0.488389	-0.787151	-1.02237	-1.09954	-1.45758	-1.63005	-0.189478	-0.519867	-0.189478	-1.45758	-1.47805
Npun_F0433	tRNA/helicase-type nucleic acid binding protein	0	-0.182864	-0.347923	-2.22239	-3.07039	-0.748461	-0.584963	-1.30485	-1.22239	-1.14439	-0.868755	-1	-0.807355	-1.69188	-1.69188	-0.438121	-0.748461	-1	-1.80735	-1.80735
Npun_F0436	prolyl-tRNA synthetase	0	0.596367	1	0.797507	0.53842	-0.106915	-0.263034	0.335603	0.402098	0.237039	-0.392317	-0.438121	0.251539	0.0339473	0	-0.202493	0.308122	0.846087	0.607683	0.389042
Npun_F0437	hypothetical protein	0	-0.941504	-0.700129	0.376597	0.283615	0.00248526	0.0465031	-0.931982	-0.762057	-0.350186	0.0271052	-0.149242	-0.712304	-0.975338	-0.644634	-0.191224	-0.728698	-1.05579	-0.306465	-0.405122
Npun_F0441	cyclophilin type peptidyl-prolyl cis-trans isomerase	0	-2.59096	-2.66496	-2.8685	-2.95869	-0.0736855	-0.290838	-0.3583	-0.573039	-0.804365	-0.0799993	-1.46995	-1.0674	-0.13153	-0.609109	-0.158002	-1.57304	-1.13153	-1.66496	-1.42104	835	1	1.32e-05	30.5509	0						683	1	3.12e-05	16.6708	0
Npun_F0443	thiamine monophosphate kinase	0	-0.584963	-0.415037	0	0.222392	0.415037	0.736966	0.115477	0.222392	0.222392	0.222392	0.662965	0.874469	0.736966	0.736966	0.321928	0.115477	-0.263034	0	0.5025
Npun_F0446	UDP-N-acetylmuramate--L-alanine ligase	0	2.77655	3.63489	3.65358	2.86984	0.0981804	0.47961	0.536753	1.11235	0.838938	-0.161062	0.107641	0.708234	0.850253	0.979536	0.154034	2.18787	3.30249	3.07546	2.45943	672	2	3.17e-07	56.5683	0	791	3	0.00117638	20.7533	0	405	2	7.31e-08	35.5456	0
Npun_F0447	UDP-N-acetylenolpyruvoylglucosamine reductase	0	3.73758	4.83246	4.8316	3.6929	0.0242475	1.22588	1.20482	2.04217	1.79684	-0.525091	0.962847	1.73207	1.69479	1.95025	0.20482	2.97534	4.35098	4.06718	3.45943	339	2	7e-14	107.932	0	621	3	6.64e-05	39.6656	0	305	2	1.81e-09	42.5881	0
Npun_F0448	hypothetical protein	0	1.51002	1.90058	1.5393	0.691075	0.450826	0.820775	1.38395	1.50765	1.24153	-0.0584724	0.964165	1.51238	0.964165	1.00337	0.153351	1.26416	1.91406	1.17591	0.591688
Npun_F0449	protein tyrosine phosphatase	0	1.49553	1.94782	0.713119	-0.277295	0.674125	1	1.66669	1.81969	1.45008	0.00786212	1.23249	1.92517	1.45871	1.30767	0.323504	1.45871	2.11548	1.18474	0.409113
Npun_F0451	SsrA-binding protein	0	0.457473	0.888107	0.563267	0.75409	0.409644	0.620411	0.518873	0.606336	0.702095	0.103836	0.273761	0.4885	0.343302	0.518873	0.255839	0.533824	0.606336	0.548621	0.648156
Npun_F0452	hypothetical protein	0	-5.25391	-5.06888	-3.47504	-2.81254	0.0380971	-4.00998	-3.89895	-3.55698	-3.30413	0.28247	-5.22385	-5.20906	-5.28461	-5.04241	0.18221	-3.84649	-3.27687	-3.10267	-3.0004	353	3	1.27e-13	97.888	0
Npun_F0455	DegT/DnrJ/EryC1/StrS aminotransferase	0	2.63649	3.38606	3.68828	3.04836	-0.923379	-0.16665	-0.16665	-0.196397	0	0.610958	3.58058	3.15822	2.4134	2.73434	-0.459432	1.76553	2.23545	3.33758	2.51785	686	2	4.5e-07	54.4969	0	363	2	4.96e-09	62.7586	0
Npun_F0456	transmembrane protein EpsH	0	1.67921	2.27365	2.53857	2.12248	0.188072	0.650416	0.944147	0.876128	0.773035	0.410465	2.81516	2.48412	1.91054	2.12667	-0.0749621	1.11407	1.64459	2.5132	1.70745
Npun_F0457	hypothetical protein	0	2.89553	3.83438	4.17228	3.66742	-1.38702	0.197939	0.527247	0.912537	1.06228	-0.5025	1.70695	1.42033	0.934905	1.10236	-0.765535	1.86673	2.94596	3.67409	2.95146	501	2	5.62e-10	75.9307	0	416	1	9.98e-08	39.2843	0	391	2	3.93e-08	36.587	0
Npun_F0458	polysaccharide export protein	0	0.750972	2.1383	1.60823	1.17383	0.150243	0.761389	0.561311	0.561311	0.328949	-0.109624	0.0518389	0.212304	-0.109624	-0.313158	0.0347654	0.584963	1.4942	1.54331	1.07708
Npun_F0459	lipopolysaccharide biosynthesis protein	0	0.620713	1.43238	1.28102	1.1047	0.28102	0.650666	0.449526	0.548304	0.548304	0.188762	0.343484	0.494264	0.161281	0.415037	0.119053	0.483209	0.895469	0.992223	0.936575
Npun_F0463	hypothetical protein	0	0.652077	1	0.777608	2.19265	1.09954	0.514573	0.514573	0.514573	0.514573	0.192645	0.192645	0.192645	0.514573	0.36257	0.514573	1.19265	1.36257	1.19265	0.893085
Npun_F0468	hypothetical protein	0	-0.881356	-1.6821	-1.3388	-0.572554	0.0190458	0.0294147	-0.594098	-0.924371	-0.860319	0.00287294	-0.500265	-0.820838	-0.933496	-0.89377	-0.123006	-0.505699	-1.19141	-1.25863	-0.71477
Npun_F0469	CsbD family protein	0	-3.25269	-7.09904	-3.80909	-2.30587	-0.862339	-3.14548	-6.21205	-5.67416	-5.81313	-0.798015	-4.78902	-8.48151	-7.96694	-7.7039	-0.697344	-3.85632	-6.11894	-5.68154	-5.46869	244	3	4.61e-17	139.514	0	843	3	0.00405911	4.25876	0	104	1	4.03e-19	62.7668	0	180	3	8.92e-10	20.2673	0
Npun_F0470	hypothetical protein	0	-6.09803	-6.68299	-4.06828	-2.64957	-0.878864	-5.43507	-5.7761	-5.87564	-5.29068	-0.0247831	-6.51307	-7.36107	-7.09803	-6.68299	-0.540888	-6.09803	-5.7761	-5.29068	-5.36107	154	3	7.89e-22	164.383	0						363	1	1.62e-08	26.3997	0	298	2	9.95e-06	7.1755	0
Npun_F0471	hypothetical protein	0	-5.37111	-6.00338	-4.21678	-3.22727	-1.07738	-5.28091	-5.57042	-5.46732	-5.37111	-0.524406	-6.23784	-6.86587	-6.51795	-6.41841	-0.878222	-5.37111	-5.28091	-5.28091	-5.23784	213	3	3.03e-18	135.23	0						690	1	3.51e-05	15.8658	0
Npun_F0472	phosphoglycerate mutase	0	-0.392317	-0.807355	-1.69188	-1.39232	0.0671142	-0.14439	-0.14439	-0.304855	-0.807355	0.192645	-0.691878	-0.182864	-0.106915	-0.807355	-0.106915	-0.392317	-0.106915	-1.22239	-1.39232
Npun_F0481	succinylglutamate desuccinylase/aspartoacylase	0	0.584963	0	-1	-1	0.584963	1.58496	1.80735	1.58496	0.584963	0.584963	1.58496	1.58496	1.32193	0.584963	0.584963	1.32193	1	0	0
Npun_F0483	GTP-binding protein Era	0	-2.183	-2.46989	-1.45553	-0.704351	0.274275	-0.206852	-0.712863	-0.984459	-1.00522	0.143646	-1.11374	-1.10251	-0.738703	-1.14796	0.185466	-1.28085	-1.80996	-1.24338	-0.865815
Npun_F0484	LuxR family transcriptional regulator	0	-0.559427	-0.559427	-1	-1.22239	-0.222392	0.514573	0.146841	-0.222392	0	0.0506261	0.0506261	0.0506261	0	-0.106915	0	-0.163499	-0.222392	-1	-0.807355
Npun_F0486	TspO and MBR-like protein	0	-2.98868	-3.28824	-3.08179	-2.52925	-0.759866	-3.28824	-3.18133	-2.98868	-3.18133	0.24972	-3.08179	-3.18133	-3.18133	-2.98868	-0.388772	-3.08179	-3.08179	-3.18133	-3.08179	768	2	3.22e-06	45.8028	0
Npun_F0487	TspO and MBR-like protein	0	-2.00487	-2.14823	-2.96639	-2.45943	1.39855	-1.14823	-3.00487	-2.78805	-3.16993	0.953099	-2.16993	-4.04439	-4.12686	-4.12686	0.854459	-1.4864	-1.57046	-2.08504	-2.21432	985	1	0.000182048	22.646	0
Npun_F0489	Orn/Lys/Arg decarboxylase, major region	0	2.32193	2	0	-1	0	1	1.58496	1.80735	1.80735	0.584963	1.58496	1.58496	0.584963	1	0.584963	2	2	1	0
Npun_F0490	ABC transporter	0	-0.594361	-0.696931	-0.963006	-1.1375	0.217029	0.566103	0.0995357	-0.31259	-0.137504	0.00933787	0.0995357	-0.189971	-0.62293	-0.384143	0	-0.168754	-0.384143	-0.791053	-0.472371
Npun_F0491	ABC transporter	0	-0.328233	-0.644905	-1.05123	-1.08641	0.287981	0.816909	0.0249464	-0.276518	-0.0775366	0.105117	0.166192	-0.0775366	-0.495527	-0.381871	0.231947	0.128324	-0.381871	-0.698344	-0.5559
Npun_F0492	hypothetical protein	0	-0.105182	0.126188	-0.312099	-1.14451	-0.419553	-0.364826	-0.433185	-0.471741	-0.570384	-0.462393	-0.881059	-0.778896	-0.984306	-1.12226	-0.296789	-0.314901	-0.111257	-0.492205	-1.12471
Npun_F0494	hypothetical protein	0	1.24101	1.0217	0.862496	1.29546	0.447459	1.25939	1.04307	0.710493	0.838249	0.203533	1.62803	1.16506	1.0217	0.862496	0.125531	1.27753	0.788496	0.813587	1.29546
Npun_F0495	cobyric acid synthase	0	2.78241	3.21878	3.3147	2.72465	-1.2863	-0.514573	-0.340075	-0.321928	-0.268817	0.275007	3.26754	2.51602	1.90304	2.41684	-0.599462	1.91073	2.3978	2.42761	1.4957	801	2	5.56e-06	45.883	0	327	1	5.74e-10	50.8558	0
Npun_F0496	ferredoxin	0	2.54189	2.64046	2.92376	2.6939	-0.280108	0.770518	1.04182	1.12199	0.819428	0.160465	3.3388	2.38827	1.84327	2.25239	-0.280108	2.06228	2.25239	2.17932	1.27009	872	1	2.81e-05	28.5201	0
Npun_F0501	iron-sulfur cluster assembly accessory protein	0	-1.16089	-1.73214	-1.26507	-1.17065	0.140137	-0.0516621	-0.487894	-0.654772	-0.567309	0.0223009	-0.701165	-0.805001	-0.900561	-0.71657	-0.0329983	-0.67315	-1.25292	-1.22215	-1.26855
Npun_F0502	hypothetical protein	0	-0.332339	-0.520971	-0.64027	-0.389726	0.563525	0.832666	0.39899	0.367173	0.377038	0.357241	0.240517	0.199412	0.290957	0.251283	0.546143	0.296165	-0.0486895	-0.116275	-0.24275
Npun_F0503	hypothetical protein	0	-0.182203	-0.40691	-0.312787	-0.210218	0.584963	1.17805	0.60921	0.664251	0.739409	0.307182	0.671946	0.526748	0.448274	0.526748	0.448274	0.584963	0.139725	0.0480943	0.0598715
Npun_F0505	hypothetical protein	0	-0.555061	-1.08558	-0.977516	-0.329501	0.988625	0.739984	0.335461	0.46149	0.210474	0.766867	0.299088	0.0664274	0.347384	-0.134485	1.07003	0.229926	-0.109823	-0.0775829	-0.367975
Npun_F0507	transposase	0	1.58496	1	0	1	0	1	1	1.58496	1	0	1	1	0	0	0	1.58496	1	0	0
Npun_F0516	FHA domain-containing protein	0	3.52356	5.27922	7.97059	7.83078	0.874469	1.58496	1.11548	1.66297	1.80735	1.11548	2.80735	3.1964	3.58496	4.12928	0.736966	2.45943	3.66297	7.58996	7.47032	54	2	2.27e-33	228.646	0	144	2	1.98e-21	144.004	0	173	2	9.5e-15	63.1926	0
Npun_F0517	hypothetical protein	0	-1.81989	-1.72707	-0.379563	0.175462	0.643331	-1.9577	-0.470699	-0.617518	-0.264086	0.301994	-2.53588	-0.945001	-0.39503	-0.0136416	0.0405933	-1.88959	-1.25622	-0.420596	0.142115
Npun_F0518	ATPase	0	-2.01507	-1.92589	-0.393914	0.0582052	0.167023	-2.10295	-0.610726	-0.74197	-0.391	0.0475027	-2.7815	-1.07578	-0.682854	-0.276979	-0.229348	-2.06529	-1.40269	-0.691792	0.0405032
Npun_F0519	hypothetical protein	0	-1.32955	-3.63285	-2.0083	-1.45653	-0.190437	-0.974811	-1.55422	-1.34046	-1.37812	-0.0956298	-1.32153	-3.06159	-1.49336	-1.50098	-0.298662	-1.19898	-2.24997	-2.07882	-1.59862	1136	3	0.00554018	7.0213	0
Npun_F0523	short-chain dehydrogenase/reductase SDR	0	-0.183446	-0.978626	-1.97863	-2.25873	-0.0660892	1.21004	1.63435	1.56327	1.08366	0.409644	1.51887	1.36018	0.989193	0.804276	-0.258734	-0.0660892	-0.0437214	-0.978626	-0.936806						531	2	5.06e-06	42.5722	0	329	1	5.14e-09	29.7971	0
Npun_F0524	hypothetical protein	0	-0.397335	-1.36257	-2.43296	-2.75489	-0.0544478	1.2109	1.69632	1.59384	1.078	0.374396	1.48352	1.39486	1.0133	0.845025	-0.263034	-0.140178	-0.111031	-1	-1.05445						367	2	5.59e-09	63.0851	0	190	1	2.98e-13	44.0938	0
Npun_F0525	hypothetical protein	0	0.807355	0.584963	-0.415037	-1	0	1.80735	2.32193	2.24793	1.90689	0.321928	2.52356	2.39232	2	1.80735	0	0.807355	1	0.584963	0.321928						809	2	0.00163278	14.7932	0	452	1	3.68e-07	23.4861	0
Npun_F0538	hypothetical protein	0	0	0	3	2.58496	1.80735	0.584963	0.584963	-1	0	0	-1	-1	0	-1	2.45943	1.32193	0	1.80735	2											654	1	1.92e-05	16.1103	0	366	2	8.64e-05	4.09875	0
Npun_F0539	rhodanese	0	-0.222392	-0.807355	-0.222392	0	0	-0.222392	-0.222392	-0.807355	-0.807355	-0.485427	-0.807355	-1.22239	-1.22239	-1.22239	0.514573	0	-0.807355	-1.22239	-0.485427
Npun_F0540	hypothetical protein	0	-1.40599	-1.08406	-0.405992	1.05344	0.0534393	-1.08406	-0.920566	-1.47999	-1.47999	0.316474	-1.92057	-1.558	-0.557995	-0.173332	0.629632	-0.973033	-0.773724	-0.204358	0.747813
Npun_F0541	hypothetical protein	0	0.366128	0.63743	0.263034	0.180572	0.0931094	0.415037	0.574236	0.415037	0.39079	0	0.122857	0.236067	-0.0324215	-0.134301	0.0931094	0.485427	0.63743	0.462343	0.366128
Npun_F0545	hypothetical protein	0	0	0.222392	-0.263034	0.222392	1.22239	1.22239	1.11548	1	0.874469	0.415037	0.584963	0.584963	0.415037	0.222392	0.874469	0.874469	0.874469	0.584963	0.584963
Npun_F0551	ABC transporter	0	0.885829	0.902703	0.919382	0.780219	0.0310269	1.27085	1.43063	1.24462	1.49881	0.0911479	1.40718	1.52083	1.13465	1.44222	-0.16601	0.885829	0.724366	0.780219	0.685891
Npun_F0552	ABC transporter	0	0.856636	0.697437	0.375509	0.216811	0.623437	1.61073	1.90949	1.72128	1.66091	0.345135	1.70941	1.68536	1.24998	1.37551	0.434403	1.16559	1	0.744743	0.462972
Npun_F0553	hypothetical protein	0	1.08246	0.843274	0.4975	0.160465	0.667425	2.07241	2.22542	2.21632	2.13171	0.556393	2.25239	2.14136	1.57075	1.71989	0.467126	1.4517	1.12199	0.745427	0.719892
Npun_F0554	hypothetical protein	0	1.27302	1.11548	0.415037	0.169925	1.70044	2.44846	2.56478	2.56478	2.40372	0.5025	2.34577	2.29768	1.71882	1.87447	1.89077	2.18322	2.08746	1.8413	1.70044
Npun_F0555	formyltetrahydrofolate deformylase	0	1.848	1.67807	1	0.847997	2.26303	3.23266	3.3505	3.20163	3.07039	0.485427	3.20163	3.1375	2.58496	2.58496	2.20163	2.88753	2.48543	2.37851	2.20163																504	3	0.00415456	1.89156	0
Npun_F0556	N-acetyltransferase GCN5	0	1.1375	0.847997	0.378512	0.485427	1.32193	2.37851	2.7866	2.80735	2.56071	0.378512	2.58496	2.58496	2.26303	2.29278	1.26303	1.848	1.63227	1.26303	1.26303
Npun_F0558	dynamin family protein	0	4.07682	5.17991	5.40514	5.13443	-3	-3	-2	-1	-0.192645	1.08746	5.46352	5.12928	4.45121	4.58496	-0.678072	3.49185	4.22882	5.26209	4.44294	203	2	8.21e-19	137.057	0	39	2	5.09e-41	245.017	0
Npun_F0560	hypothetical protein	0	-1.35364	-1.71621	-1.20163	-0.938599	0.0614005	-0.201634	-0.716207	-0.938599	-0.823122	-0.201634	-0.353637	-0.716207	-0.716207	-0.616671	-0.201634	-0.938599	-1.35364	-1.06413	-0.823122
Npun_F0562	alanyl-tRNA synthetase	0	0	0.419539	-0.321928	-1.074	-0.0365259	0.419539	0.321928	0.277985	0.446256	-0.0551416	0.121015	0.104337	0.0531113	0.247928	-0.0931094	0.0356239	0.232661	-0.0740006	-0.736966
Npun_F0566	NAD-dependent epimerase/dehydratase	0	-0.584963	-0.729352	-0.655352	-0.932886	0.308122	0.432111	0.212545	0.0671142	0.212545	0.39776	0.577309	0.131245	-0.0946369	0.192645	0.110183	-0.27684	-0.691878	-0.584963	-0.551015
Npun_F0567	molecular chaperone DnaK	0	-0.874632	-1.10684	-1.96614	-2.05487	-1.03047	-1.5607	-2.05487	-2.04838	-1.67108	-0.152025	-0.755983	-2.56359	-2.77982	-1.6877	-0.481888	-1.09111	-1.84409	-2.17881	-2.39039
Npun_F0582	AraC family transcriptional regulator	0	-0.574694	-0.401363	0.174498	-0.0418202	-0.198546	0.040642	-0.175087	-0.0848889	0.263034	-0.0631938	0.156119	0.192645	-0.0848889	0.330149	-0.222392	-0.374396	-0.669851	-0.152003	0.040642
Npun_F0583	hypothetical protein	0	4.55328	4.67723	4.7122	4.02661	-0.647698	3.30184	3.16137	2.94526	2.97289	-0.306661	5.56078	5.05782	4.67182	4.93676	-0.577309	4.03319	4.15104	4.41047	4.17503	299	2	6.55e-15	109.573	0
Npun_F0584	hypothetical protein	0	-0.423281	-0.534974	-1.13566	-1.52164	0.123989	0.182203	-0.0694648	-0.557482	-0.636745	-0.0248747	-0.499677	-0.598902	-0.957475	-0.92785	-0.0123837	-0.255655	-0.308122	-0.651196	-0.756623
Npun_F0585	aspartate aminotransferase	0	0.0259952	0.0259952	-0.423808	-0.459432	0.644905	0.504043	0.21864	-0.137504	-0.196397	0.241008	0.0259952	-0.196397	-0.459432	-0.459432	0.327165	0.263034	0.149378	-0.137504	-0.16665
Npun_F0586	hypothetical protein	0	0.415037	0.736966	0	0	1	1.73697	1.22239	1.22239	1	0.415037	1.87447	1	0.736966	1	0.736966	1.22239	0.736966	0.736966	1
Npun_F0587	Rieske (2Fe-2S) domain-containing protein	0	-0.447459	-0.791413	-1.49185	-1.90689	-0.243926	0.263034	0.289507	0.208587	0.180572	-0.169925	0.341037	0.0317089	-0.0655883	-0.0995357	-0.321928	-0.2824	-0.206451	-0.968291	-0.791413
Npun_F0596	1-aminocyclopropane-1-carboxylate deaminase	0	0.120294	0.231326	-0.823122	-0.938599	0.605721	1.28379	1.85148	0.93587	0.76184	0.120294	0.476438	0.646363	0.231326	0.231326	0.231326	0.798366	1.0614	0.798366	1.0614
Npun_F0604	hypothetical protein	0	-1.16993	-1.29546	-0.847997	-0.231326	0.768674	1.12776	0.63743	0.415037	0.768674	0.374396	0.199309	0.289507	0.374396	0.245112	0.704544	-0.0544478	-0.50696	-0.295456	-0.295456
Npun_F0607	hypothetical protein	0	0.912537	0.612977	0.4975	0.160465	0.819428	2.10236	1.37197	1.52725	1.52725	0.4975	2.02106	1.46713	1.23447	1.46713	0.436099	1.08246	0.819428	0.770518	0.770518
Npun_F0609	hypothetical protein	0	0.537028	0.667425	0.436099	1.54674	0.770518	1.18556	0.667425	0.517399	0.456858	0.304855	0.210218	0.851137	0.942285	0.281771	0.985786	1.19794	0.956931	0.770518	0.803308
Npun_F0611	short chain dehydrogenase/reductase family oxidoreductase	0	0.514573	0	0	0.652077	0.192645	0.893085	0.514573	0.36257	0.514573	0.192645	0.652077	0.36257	0.36257	0.36257	0.192645	0.652077	0	0	0.36257
Npun_F0612	adenylosuccinate synthetase	0	1.52161	1.71441	0.820575	0.214006	-0.384377	0.389856	0.613374	0.707046	0.93845	-0.335767	0.574596	1.17031	0.700705	1.07383	-0.491638	1.11097	1.09655	0.637922	0.548937
Npun_F0613	50S ribosomal protein L25/general stress protein Ctc	0	1.11927	1.42869	0.570875	-0.246671	-0.0925	0.436814	0.676471	0.793971	0.884904	-0.210254	0.507975	1.14099	0.846777	1.02178	-0.21874	0.917215	1.10574	0.631147	0.177018
Npun_F0614	hypothetical protein	0	0.559427	0.452512	-0.341037	-1.078	0.559427	1.03747	1.47999	1.39593	1.27563	0.452512	1.45251	1.39593	0.839535	1.03747	0.211504	0.559427	0.752072	-0.0780025	-0.440573
Npun_F0615	hypothetical protein	0	1.89308	1.71621	0.794681	0.38529	0.36257	1.38529	1.78617	1.81992	1.63322	0.16665	1.54516	1.39652	0.76033	0.742842	0.0857299	1.66141	1.52484	1	0.594744
Npun_F0616	hypothetical protein	0	0.887525	0.485427	0	0.0703893	0.432959	0.847997	0.765535	0.678072	0.722466	0.0703893	0.765535	0.432959	-0.0740006	-0.234465	0.137504	0.963474	0.485427	-0.0740006	-0.415037
Npun_F0617	hypothetical protein	0	-0.584963	-0.767827	-0.691878	-0.517848	0.0671142	0.251539	-0.290779	-0.377367	-0.263034	0.202629	0.0561431	-0.407424	-0.691878	-0.710493	0.0450879	-0.0465426	-0.807355	-0.827533	-0.517848
Npun_F0626	hypothetical protein	0	1.03747	0.752072	-1.078	-1.926	0.0740006	0.706269	1.81816	1.8606	1.30666	0.14439	1.36678	1.58496	0.961526	0.881356	-0.247928	0.881356	1.24393	-0.0780025	-0.547488						691	1	0.000209115	19.4561	0	736	1	9.78e-05	13.6916	0
Npun_F0627	hypothetical protein	0	1.58496	1.16993	0.321928	0.807355	0.807355	1.58496	1.80735	1.90689	1.58496	0.584963	1.80735	1.32193	1	0.807355	0.584963	1.70044	1.45943	1	0.584963
Npun_F0631	NAD metabolism ATPase/kinase	0	1.37851	0.678072	0	0	-0.736966	0	1	1.1375	0.847997	0.485427	1.1375	1	0.847997	0.678072	-0.736966	0.678072	0.678072	0	-0.321928
Npun_F0632	nicotinamide mononucleotide transporter PnuC	0	2	2.32193	0	2	0	2	2	2	1.58496	0	2	1.58496	1.58496	1	1	3	2.58496	1.58496	1
Npun_F0634	beta-lactamase	0	0.222392	0	-0.584963	-0.263034	-0.263034	0.736966	0.584963	0.584963	0.584963	0	0.584963	0.584963	0.584963	0.222392	0	0.415037	0.222392	-0.263034	0
Npun_F0643	heme oxygenase	0	-3.11289	-3.86673	-4.68118	-4.9542	-0.18822	-1.19043	-1.01168	-1.8318	-2.50574	-0.339486	-2.56188	-3.12977	-1.31999	-2.4517	-0.136147	-2.21723	-1.84567	-2.17284	-2.24454	314	1	1.26e-14	82.9782	0	731	2	0.000375541	27.3737	0	713	1	5.86e-05	14.8088	0	345	1	4.92e-05	10.7555	0
Npun_F0646	luciferase family protein	0	1	0.736966	-0.584963	-0.584963	0	0.415037	0.736966	1.22239	0.736966	-0.584963	0.415037	0.736966	0	0.415037	-0.584963	0.736966	0.736966	-0.584963	-0.584963
Npun_F0647	acyl-CoA dehydrogenase type 2	0	0.893085	0.893085	0.36257	-0.222392	-0.485427	0	0.893085	0.893085	0.652077	-0.222392	0.652077	1	0.36257	0.36257	-0.807355	0.36257	0.777608	-0.222392	-0.485427
Npun_F0648	acyl-CoA dehydrogenase type 2	0	0.485427	0.736966	0.736966	1.09311	0.180572	0.616671	0.180572	0.263034	0.341037	0.415037	0.485427	0.263034	0	0	0.415037	0.552541	0.552541	0.616671	0.552541
Npun_F0650	cobalamin biosynthesis protein CobW	0	0.405992	0.655352	-0.112475	-0.621488	0.201634	1.12102	1.60881	1.63227	1.57289	0.321928	1.29278	1.81762	1.39232	1.54844	-0.112475	0.432959	0.765535	0.292782	-0.0740006
Npun_F0651	hypothetical protein	0	1.22239	1.22239	0.415037	1	1.73697	2.58496	2.32193	2.11548	2	1.41504	2.58496	2.66297	2.41504	1.87447	1.41504	1.58496	1.41504	1.58496	0.415037
Npun_F0655	hypothetical protein	0	-2.94342	-4.64386	-3.05889	-1.8365	2.31034	-0.286304	-2.94342	-2.64386	-2.47393	1.62761	-2.05889	-4.64386	-4.64386	-4.32193	2.32193	-0.136062	-1.59946	-0.577767	-0.0291463	510	3	7.93e-10	76.502	0	795	2	0.00127264	6.30697	0	710	1	5.63e-05	9.73721	0	185	2	1.47e-09	18.1707	0
Npun_F0660	hypothetical protein	0	0.941106	1.02857	0.214125	-0.395929	-0.251539	0.443607	1.08406	1.02857	0.910733	-0.120294	0.485427	0.941106	0.815575	0.604071	-0.556393	0.678072	1.05658	0.163499	-0.184425
Npun_F0670	hypothetical protein	0	-1.36257	-1	-0.847997	0	0.784271	0.353637	-0.263034	-0.169925	-0.0824622	0.584963	0.0780025	-0.169925	-0.169925	-0.847997	0.473931	-0.847997	-1	-0.710493	-0.847997
Npun_F0671	nucleotide binding protein, PINc	0	-1	-1	-0.584963	0.584963	0.874469	0.736966	0.415037	0	0	0.415037	0.415037	0	0.415037	-0.584963	0.874469	0	-0.584963	0	-0.584963
Npun_F0673	methyltransferase type 11	0	5.3159	6.15482	4.33985	3.1565	-3.58496	-1.26303	0.321928	1.16993	1.41504	1.62449	6.29615	6.04803	4.97728	4.69581	-0.125531	5.19311	5.47032	4.74595	2.48113	248	3	5.51e-17	129.455	0	122	3	1.35e-25	148.141	0
Npun_F0675	methyltransferase type 11	0	5.85798	6.80305	5.01495	3.8413	-1.58496	-1.58496	0.415037	1.22239	1.41504	1	7.00375	6.94642	5.91488	5.27302	0	5.9542	5.8413	5.59495	2.9386	116	3	1.37e-24	181.468	0	119	3	4.31e-26	175.442	0
Npun_F0676	general secretion pathway protein H	0	5.09836	9.05077	9.55326	9.47678	-2.14048	-0.555519	1.96233	3.66101	4.84769	-0.845025	5.61986	8.87772	7.13247	7.73037	-3.42999	0.181447	0.694708	0.792405	-0.314511	1	3	1.76e-63	433.789	0	47	3	5.34e-38	248.423	0						2	2	3.43e-172	444.738	0
Npun_F0677	hypothetical protein	0	4.7866	5	4.70044	4.39917	-1	-1	-0.514573	0.263034	0.678072	1.48543	5.8679	4.848	4.44626	4.56071	-0.321928	4.24793	4.6893	5.1819	4.2555	275	3	6.03e-16	113.629	0	153	3	1.52e-20	133.568	0
Npun_F0692	hypothetical protein	0	0.0996543	0.0609557	0.299338	0.467012	1.11287	0.821265	0.148619	0.243332	0.455383	0.542235	1.52565	1.0124	0.668478	0.868798	1.06096	0.64819	0.00355344	0.195977	0.433157
Npun_F0696	GntR family transcriptional regulator	0	0.0671142	-0.60224	-1.02308	-1.51785	0.666576	1.02272	1.25634	0.874469	0.75743	0.482152	0.988504	0.849269	0.335603	0.577309	0.280108	0.371448	0.202629	-0.27684	-0.333424
Npun_F0698	Sua5/YciO/YrdC/YwlC family protein	0	-0.542527	-0.666918	0.399885	0.485427	-0.542527	-0.848858	-0.102615	-0.233199	-0.405024	-1.04817	-0.233199	-0.896164	-0.0526269	-0.305868	-0.269076	-0.548813	-0.0481673	0.329659	0.971732
Npun_F0699	hypothetical protein	0	-1.17218	-0.321928	1.98185	2.824	-2.03653	-2.074	-1.67807	-1.70722	-0.946889	-0.607683	-0.846195	-0.964376	0	1.40599	-0.463947	-1.6495	-1.29956	0.536053	1.80478						465	1	4.84e-07	36.7821	0
Npun_F0700	hypothetical protein	0	-1.16993	-0.847997	0.917538	2.152	0.917538	0.830075	0.152003	0.152003	0.152003	0.289507	0.530515	0.152003	0.63743	1.152	0.736966	0	-0.36257	0.152003	1.22239
Npun_F0702	hypothetical protein	0	-1.34104	-1.24793	-0.893578	-0.219519	0.60098	0.249743	-0.227579	-0.52745	-0.394476	0.0641303	-0.764845	-0.812541	-0.572933	-0.812541	0.377449	-0.289507	-0.635897	-0.421957	-0.191659
Npun_F0703	ribosome-binding factor A	0	-1.64589	-1.47032	-1.12455	-1.03291	0.358345	0.366782	-0.247928	-0.53172	-0.060929	0.0321804	-0.620654	-0.425926	-0.671578	-0.645891	0.0791439	-0.30709	-0.875373	-0.76988	-0.523901
Npun_F0704	hypothetical protein	0	0.134473	0.426607	0.509453	0.307139	0.676232	-0.0424353	0.0314058	0.0820319	0.229345	0.0702787	1.03481	0.895228	0.502364	0.834424	0.598067	0.320223	0.173448	0.472537	0.491388
Npun_F0707	cation diffusion facilitator family transporter	0	0	-0.943416	-1.32193	-1.18442	0.0565835	0.604071	0.641546	0.31034	0.0565835	-0.251539	0.214125	0.847997	-0.251539	-0.943416	0	0.214125	-0.120294	-0.473931	-0.473931
Npun_F0709	hypothetical protein	0	0	0	0	0	0	0	0	0	0	0	0	0	0	0	0	0	0	0	0
Npun_F0717	hypothetical protein	0	-0.332575	-0.180572	0.719892	0.855052	-0.472753	-0.729911	-0.628031	-0.359542	0.102362	-0.628031	-0.765535	-0.387023	-0.695145	-0.695145	-0.332575	-0.359542	-0.280108	-0.180572	-0.387023
Npun_F0718	potassium-transporting ATPase A	0	0.152003	0.63743	1.35364	2.11548	0	0.152003	0.152003	0	0.289507	0	-0.36257	0.289507	0.152003	-0.169925	-0.169925	0	0.530515	0.736966	1.41504
Npun_F0719	potassium-transporting ATPase B	0	0.584963	1.08746	1.70044	2.12928	0	0.584963	0.70044	0.70044	0.807355	0.169925	0.459432	1	0.70044	0.584963	-0.415037	0.459432	0.807355	0.906891	1.58496
Npun_F0720	K+-transporting ATPase subunit F	0	1.05445	1.2303	1.08092	1.32193	-0.176878	0.547488	0.691878	0.854149	0.691878	-0.115477	0.547488	0.691878	0.343954	0.343954	0.106915	0.791413	0.943416	0.854149	0.823122
Npun_F0721	potassium-transporting ATPase C	0	1.16993	1.42884	1.28824	1.2303	-0.241008	0.408085	0.775294	0.775294	0.742504	-0.342888	0.428843	0.708951	0.182203	0.365649	-0.176878	0.899473	1.04103	0.899473	0.823122
Npun_F0722	carbohydrate-selective porin OprB	0	-0.874303	-0.579996	0.177643	0.296635	-1.05889	-1.07977	-1.46018	-1.09033	-0.843626	-0.577025	-1.8365	-1.72048	-0.55347	-0.582974	-0.518844	-0.998011	-0.6392	-0.172041	-0.105232
Npun_F0723	30S ribosomal protein S15	0	0.130721	0.697911	0.426214	0.134715	-0.28465	0.0228056	0.0163264	-0.0891742	0.0217277	-0.302089	-0.329336	-0.160787	-0.259536	-0.21693	-0.224583	0.160407	0.388246	0.387409	0.235778
Npun_F0724	hypothetical protein	0	0.222227	0.854816	0.600738	0.198148	-0.273986	0.106252	0.125531	-0.0376274	0.121269	-0.340031	-0.216216	-0.00232318	-0.217564	-0.143901	-0.271182	0.271136	0.481941	0.509108	0.375025
Npun_F0725	3-deoxy-7-phosphoheptulonate synthase	0	-1.27232	-1.23224	-0.680598	-0.640705	-0.00843684	-0.427711	-0.687355	-0.792708	-0.570316	-0.15997	-1.26219	-1.00421	-0.78544	-0.728578	0.26093	-0.394159	-0.680598	-0.640705	-0.43338
Npun_F0728	Ap4A phosphorylase II	0	0.584963	0.321928	0	0.169925	-0.192645	0.321928	0.584963	0.70044	0.459432	0.321928	0.321928	0.584963	0.459432	0.459432	0.169925	0.459432	0.321928	0	0.169925
Npun_F0732	pentapeptide repeat-containing protein	0	-0.154723	-0.75336	-1.23879	-1.56071	-0.0246621	0.509674	0.492396	0.439285	0.161751	-0.127756	0.225881	0.0946369	0.225881	0.0946369	-0.297681	-0.238787	-0.328054	-0.79518	-0.79518
Npun_F0735	phycobilisome protein	0	-1.24101	-1.89308	-2.53051	-2.24101	-0.208587	-0.530515	-0.746243	-0.945552	-1.45251	-0.0857299	-0.793549	-1	-0.145851	-0.893085	-0.0565835	-1.11548	-1.24101	-1.53051	-1.37851
Npun_F0736	phycobilisome linker polypeptide, CpeE	0	-1.62425	-4.10434	-3.89193	-3.8413	-1.26188	-2.05063	-2.92669	-2.90054	-2.9311	-1.11307	-2.48011	-3.76068	-2.29556	-3.12943	-0.762645	-2.11432	-3.3127	-3.4325	-3.50289	520	2	1.19e-09	73.6399	0
Npun_F0737	phycoerythrin-associated linker protein CpeS	0	-1.30968	-1.62654	-1.87447	-1.93587	-0.639253	-0.951637	-0.983698	-1.03317	-0.904843	-0.29956	-1.1375	-1.33015	-1.03317	-1.45943	-0.382616	-1.33015	-1.67807	-1.84472	-1.73151
Npun_F0738	CpeT protein	0	0.115477	-0.192645	-0.830075	-1.03037	-0.395138	-0.435215	-0.375509	-0.29956	-0.263034	-0.192645	-0.415037	-0.654225	-0.245112	-0.830075	-0.318176	-0.209923	-0.281182	-0.726982	-1.12553
Npun_F0739	phycoerythrin-associated linker protein CpeR	0	0.402098	0	-0.807355	-0.559427	0.280108	0.440573	0.36257	0.321928	0.36257	0.237039	0.584963	0.146841	0.61891	-0.283793	0.237039	0.716207	0.402098	0	-0.807355
Npun_F0741	hypothetical protein	0	3.4021	3.94419	3.55897	2.94084	-1.80735	-1.63743	-0.283793	0.237039	0.237039	-2.22239	-2	-2.22239	-2.80735	-2.48543	-0.719892	2.89308	3.47805	3.23704	2.34239	596	2	2.11e-08	63.9138	0	229	0	3.06e-14	64.8618	0	13	2	1.82e-52	198.448	0
Npun_F0743	threonine synthase	0	-0.466085	-0.634483	-0.991176	-1.04495	-0.198981	-0.0541074	-0.293446	-0.554312	-0.382944	-0.119909	-0.394532	-0.337501	-0.293446	-0.348728	-0.188857	-0.371448	-0.515838	-0.690517	-0.293446
Npun_F0744	hypothetical protein	0	-0.184425	-0.473931	-1.47393	-1.18442	0.695994	1.1635	0.879706	0.941106	0.941106	0.286881	0.678072	0.895303	1	0.799087	0.31034	0.400538	0.137504	-0.395929	0.137504											936	2	0.00137602	8.69441	0
Npun_F0745	hypothetical protein	0	1.04182	0.719892	0.770518	0.234465	0.0824622	0	0.304855	0.371969	0.304855	0	0.667425	0.4975	0	0	0	0.556393	0.556393	0.304855	-0.0874628
Npun_F0746	hypothetical protein	0	2.1745	2.85371	3.26732	2.6455	-0.271302	0.625604	0.936806	1.42531	1.6389	-0.374396	1.55722	2.06054	1.36257	2.14684	-0.428843	1.45568	2.08989	2.74108	2.44815	922	2	6.48e-05	37.3996	0
Npun_F0747	hypothetical protein	0	2.30581	3.00998	3.2647	2.8635	-0.169925	1.03953	1.25634	1.63743	1.97982	-0.169925	1.9386	2.45943	1.85244	2.48829	-0.169925	1.76081	2.51658	3.13386	2.67557	836	2	1.34e-05	42.7092	0
Npun_F0748	virulence-associated E family protein	0	0.814444	1.20811	1.55141	1.18641	0.427421	0.229482	0.463947	0.949374	1.07276	0.271302	0.869939	1.33184	0.896907	1.33184	0.271302	0.665581	0.974909	1.04891	0.756729
Npun_F0750	hypothetical protein	0	0.584963	0.716207	2.5502	2.47805	-0.347923	-0.106915	0.192645	0.514573	0.514573	-0.222392	0.584963	1.23704	1.05063	1.4021	-0.63743	0	0.514573	1.58496	2.09954
Npun_F0753	methyltransferase type 11	0	1.43296	1.43296	1.1375	0.925999	0.378512	0.925999	1.07039	1.20163	1.07039	0.263034	1	1.1375	0.584963	0.678072	0.137504	1.32193	1.32193	0.765535	0.678072
Npun_F0754	pseudouridine synthase	0	0.841302	0.841302	0.70044	0.736966	0.169925	0.5025	0.415037	0.459432	0.321928	0.0588937	0.459432	0.415037	-0.192645	0	0.0588937	0.807355	0.70044	0.273018	0.273018
Npun_F0760	carbonic anhydrase	0	-0.830075	-0.752072	-1	-0.912537	0.129283	-0.0458037	-0.0458037	0.0874628	0.0443941	-0.0931094	-0.607683	-0.0458037	0.169925	0	0.169925	-0.540568	-0.245112	-0.540568	-0.540568
Npun_F0761	NADPH-dependent FMN reductase	0	-0.355095	-0.108934	-0.736966	-0.923379	0.485427	-0.0264722	0.327165	0.408465	0.21864	0.19592	-0.321928	0.263034	0.306103	0.172837	0.447459	-0.196397	0.327165	-0.08092	-0.423808
Npun_F0762	FAD linked oxidase domain-containing protein	0	-1.365	-1.76553	-1.5025	-1.45519	0.27711	0.436099	-0.123989	-0.478654	-0.576501	0.145198	-0.409391	-0.576501	-0.432111	-0.628031	-0.0343515	-0.55141	-1.19994	-1.19994	-1.12399
Npun_F0763	hypothetical protein	0	-0.846291	-1.64599	-2.19143	-1.87732	0.870584	1.23212	0.875245	0.292608	0.161363	0.615929	0.438324	0.264456	0.153709	-0.0699626	0.444611	0.0085115	-0.632695	-0.877317	-0.893085						810	2	0.00163787	14.4994	0	873	2	0.000524151	13.8294	0
Npun_F0764	hypothetical protein	0	-2.45943	-2.65208	-2.37197	-1.65208	-0.787006	-0.652077	-0.652077	-1.37197	-1.33015	-0.576789	-1.55254	-1.37197	-1.45943	-1.03317	0.048363	-1.65208	-1.81558	-1.93587	-1
Npun_F0765	hypothetical protein	0	0.584963	0.584963	-0.415037	0	0	1.16993	1.16993	1	0.807355	0	0.807355	1.32193	0.807355	0.321928	0.321928	1	0.807355	0.321928	0.321928
Npun_F0766	Chase2 sensor protein	0	1.68806	2.28951	1.53051	1.91754	0.415037	0.530515	0.830075	1.152	1	0	0.63743	0.415037	0.152003	0.152003	0.415037	1.47393	1.91754	1.58496	1.078
Npun_F0767	HAD family hydrolase	0	-1.9349	-1.85244	-1.63005	-0.934905	0.0861566	-0.736966	-1.26748	-1.21501	-1.11548	0.562595	-1.37851	-1.49881	-1.63005	-1.70044	0.36995	-1.21501	-1.32193	-1.06817	-1.06817
Npun_F0770	hypothetical protein	0	3.66727	6.12928	7.08481	6.95446	-3.1375	-0.330149	1.48308	3.50924	4.73656	0.241008	2.85798	4.21299	3.81436	4.38449	-1.1375	2.09516	4.53351	6.49295	6.80823	71	2	3.73e-31	226.533	0	170	2	6.34e-19	115.851	0	409	2	8.83e-08	35.2999	0	270	1	4e-06	10.3243	0
Npun_F0771	hypothetical protein	0	3.73439	5.29768	5.39068	5.37172	-4.39232	-1.22239	0.308122	1.87447	2.85561	0.874469	3.88381	4.61331	3.32878	3.82685	-1.39232	2.24431	3.43423	4.7625	4.68049	192	3	1.43e-19	138.77	0	106	1	1.78e-27	116.247	0						200	1	2.02e-08	14.9954	0
Npun_F0772	hypothetical protein	0	5.22882	6.74147	7.06609	7.17991	-1	0.584963	2.32193	3.90689	4.90689	1.32193	5.94251	6.5157	5.2854	5.82018	-1	3.80735	4.72792	6.49185	6.8392	45	3	3.67e-36	244.677	0	201	3	3.93e-16	111.816	0						388	3	0.000146652	14.0251	0
Npun_F0773	hypothetical protein	0	5.70044	7.60733	7.96	7.88874	0	0	3.16993	5.16993	6.32193	0	6.75489	7.59246	6.40939	7.02237	0	4.24793	5.75489	7.49185	7.8009	12	3	6.87e-46	311.151	0	209	3	2.35e-15	113.861	0						430	3	0.000569992	11.7817	0
Npun_F0774	hypothetical protein	0	2.39855	3.67499	3.83519	3.49476	0.0641303	-0.552541	-0.552541	0.398549	1.26849	0.398549	3.58496	3.50057	2.38606	2.83519	-0.211504	1.44746	2.43539	3.34147	3.05627	589	2	1.71e-08	64.598	0	385	2	1.71e-08	65.1517	0
Npun_F0780	thioesterase	0	1.24793	1.39232	0	0.169925	-0.678072	-0.192645	0.321928	0.321928	0	-0.192645	0.321928	0.169925	-0.192645	-0.192645	-0.415037	0.584963	0.906891	0.169925	0.169925
Npun_F0783	TonB family protein	0	-1.45943	-1.58496	-2.04439	-2.23704	-0.343954	-0.652077	-0.289507	-0.237039	-0.343954	0.277534	-1.23704	-1.23704	0.381871	0.313158	-0.343954	-1.34395	-0.796467	-1.58496	-1.23704											759	1	0.000126836	13.0643	0
Npun_F0784	heat shock protein Hsp20	0	-4.92145	-5.53812	-2.38973	-0.341727	0.759556	-2.56237	-3.71709	-3.37893	-2.18763	0.094144	-4.74458	-5.74458	-4.80116	-4.98558	0.980201	-2.52615	-2.86005	-2.01039	-1.91363	447	3	3.63e-11	88.0155	0						352	2	1.07e-08	22.9714	0	232	3	3.4e-07	14.397	0
Npun_F0785	hypothetical protein	0	0.481271	0.970656	1.43188	1.33542	0.474318	0.439043	0.515541	0.535719	0.645018	-0.185746	0.21546	0.594613	0.588186	0.645018	0.717469	0.501931	0.705644	1.15587	1.44972
Npun_F0787	RNP-1 like RNA-binding protein	0	-2.18876	-2.09856	-1.25219	-0.803108	0.857042	0.0101718	-0.573102	-0.722296	-0.635163	0.199858	-1.67264	-1.4991	-1.41504	-1.80906	0.843832	-0.244105	-0.484746	-0.280837	-0.0625845
Npun_F0788	hypothetical protein	0	-1.41504	-1.41504	-1.41504	-0.415037	1	0.523562	0	-0.29956	-0.192645	0.0874628	-1	-0.830075	-0.678072	-1.19265	0.906891	0.0874628	0	0	0.169925
Npun_F0789	aldo/keto reductase	0	-0.485427	-0.0703893	-0.392317	-0.807355	0	0.415037	0.192645	0.0671142	0	-0.14439	0.131245	0.0671142	0.131245	-0.14439	-0.304855	-0.392317	-0.222392	-0.485427	-0.392317
Npun_F0792	beta-lactamase domain-containing protein	0	-4.11548	-4.70044	-4.11548	-3.37851	1.48938	-2.24101	-2.89308	-3.11548	-2.70044	1.13245	-3.70044	-5.70044	-5.70044	-5.70044	0.957772	-2.24101	-2.53051	-2	-1.79355	374	3	4.44e-13	99.324	0
Npun_F0793	hypothetical protein	0	3.22239	4.79008	5.76671	5.4411	-1.16993	-0.847997	-0.847997	-0.584963	-0.847997	1.22239	4.63097	4.9386	4.5025	4.39232	0	2.73697	4.02975	5.558	4.36146	197	2	2.11e-19	142.706	0	95	2	1.84e-28	186.839	0
Npun_F0796	hypothetical protein	0	-0.0687128	-0.296982	0.877516	1.20309	0.68226	0.821663	0.406625	0.639824	0.74366	0.274175	0.596103	0.274175	0.158698	0.0972972	0.618129	0.504473	0	0.723482	0.931287
Npun_F0799	hypothetical protein	0	1.58496	3.90689	8.40514	8.65464	0	0	0	0	1	0	2	3.90689	4.52356	5.2854	0	0	2	7.06609	7.65105	49	1	9.23e-36	198.071	0	70	2	2.06e-32	206.693	0	248	3	7.01e-11	52.0762	0	326	2	2.64e-05	17.4646	0
Npun_F0810	hypothetical protein	0	2.74894	4.72792	7.06788	7.30783	-0.36257	0.584963	0.530515	1.35364	1.83007	-0.169925	1.87447	2.63743	2.67557	3.18763	-0.0824622	2.152	3.57827	6.88942	6.64946	91	2	5.63e-28	191.131	0	169	2	6.13e-19	127.822	0	145	2	2.58e-16	67.3214	0
Npun_F0813	hypothetical protein	0	2.73376	3.0199	3.05247	2.85688	-0.867362	-0.269461	0.567041	1.05247	0.894728	-0.617384	0.349449	0.545236	0.161589	0.298224	-0.122619	2.11548	2.5025	2.65959	2.00533	845	2	1.61e-05	40.6411	0	678	1	0.000171492	19.6731	0	307	1	1.91e-09	30.5221	0
Npun_F0814	hypothetical protein	0	2.44746	2.84294	2.92759	2.71665	0.241008	0.447459	0.581596	0.906218	0.895411	-0.148644	0.628031	0.728872	0.476753	0.547488	0.37151	2.01256	2.39663	2.64103	2.12784	950	2	0.000100765	34.0329	0						675	2	2.83e-05	22.673	0
Npun_F0815	hypothetical protein	0	2.20962	2.65194	2.84544	2.29716	-0.276604	0.247604	0.566427	0.781695	0.881706	-0.467126	0.481035	0.57881	0.200299	0.458873	-0.13505	1.58701	2.02435	2.33294	2.01527	1053	2	0.00072505	23.3576	0						673	2	2.63e-05	23.3668	0
Npun_F0817	hypothetical protein	0	0.326501	-1.51785	1.72316	2.29884	0.498454	0.941583	-1.16993	-1.07039	-0.422691	-0.14439	0.709221	-1.80735	-1.16993	0	0.880701	0.415037	-0.932886	1.06711	2.77761											900	3	0.000851613	13.851	0
Npun_F0818	sulfite reductase subunit beta	0	-1.18793	-1.88368	-1.76664	-1.76664	-0.126532	0.532631	-0.319177	-0.658384	-0.533577	-0.271872	-0.389567	-0.785495	-0.265239	-0.332983	-0.200533	-0.440966	-0.893872	-1.17544	-0.804604
Npun_F0819	hypothetical protein	0	-0.0347654	0.192645	0.673772	0.736966	0.222392	0.415037	0.280108	0.162271	0.308122	-0.0703893	0.131245	0.251539	0.0671142	0.192645	0.192645	0.308122	0.222392	0.63005	0.561879
Npun_F0820	16S ribosomal RNA methyltransferase RsmE	0	0.440573	0.36257	0.514573	0.440573	0.0995357	0.716207	0.584963	0.280108	0.280108	-0.222392	0.36257	0.280108	0	0.280108	0.192645	0.514573	0.36257	0.584963	0.280108
[truncated: 5,683 more rows]

## Sheet: (C) WT BATS genes upregulated
					Wild Type Time Course (h)					DsigJ Time Course (h)					DsigCTime Course (h)					DsigFTime Course (h)					WT Time Course BATS statistics					WT vs DsigJ Time Course BATS statistics					WT vs DsigC Time Course BATS statistics					WT vs DsigF Time Course BATS statistics
[truncated: 602 more rows]

[truncated: 1 more sheets: (D) WT BATS genes downregulated]
