# Supplementary material for: A Tripartite, Hierarchical Sigma Factor Cascade Promotes Hormogonium Development in the Filamentous Cyanobacterium Nostoc punctiforme
Source: mSphere. 2019 May 1;4(3):e00231-19. doi: 10.1128/mSphere.00231-19 (PMC6495340; doi:10.1128/mSphere.00231-19)
Supplement: DATA SET S2 [file mSphere.00231-19-sd002.xlsx]

## Sheet: (A) Upregulated promoters
Transcription Start WT 12 h	Cluster	HCL order	Regulon	geneID	promoter	Motif	Orientation F/R
692587	1	1		Npun_F0583	ATCATACTTCTCTATTTACGTCTTATATCTAAAGACAGAAGATTAAGGTTAAAATTTGGGAAACCTAAGAGGGATTACTC	AATAHTBMWAWAYYTWRVTHTWRTANCWAAWKWNAKWRTWTCAARGATA	F
1209495	1	5		Npun_R1019	TTAAAGAATATTGCAATACCTTGATTTAATTGCTAATGTGTGTATGACAACGATGCTGATGAACGCTCTGATCTAGGAGA	AATAHTBMWAWAYYTWRVTHTWRTANCWAAWKWNAKWRTWTCAARGATA	F
1227717	1	6		Npun_F1033	GTTACATTACTTTACAGACAGTTACAACTGCTACAAAACTTAAACTTTGGAGTTTTACTCATGACAGGTTTTAAGAATCC	AATAHTBMWAWAYYTWRVTHTWRTANCWAAWKWNAKWRTWTCAARGATA	R
7354413	1	8		Npun_F5957	GATTTATAATTAATTTGTCTCTCCTGGGAACTATAGATTTAGTTACAGGAGCAAGATTTATGAATAATGAATGGGAACCT	AATAHTBMWAWAYYTWRVTHTWRTANCWAAWKWNAKWRTWTCAARGATA	R
1413243	1	12		Npun_R1186	AATCAAAAAACACCTATTAAAAATAGTAAAACTAATGAAATACCTCACCATAACCCGATATTGGGTACTATCAAAGATAT	AATAHTBMWAWAYYTWRVTHTWRTANCWAAWKWNAKWRTWTCAARGATA	F
8073105		14		Npun_R6526	CAATTACAGCTAGTTATTTCAACTGGTATGTCAACGTGTCGGTGCATAATCAACTCGTACAGGAAATCAAGTATGTCAGG
1484155	2	18		Npun_F1232	GCAGATGGACGACGAATCAAATTTACATTCATTATTACCGGGAGTTAATATTTTAATTTATGAGGAGTAGCGACCAGAAT
5664311	2	19		Npun_R4556	GATTAAATACTTGTAACCGATGTTTTTTTGTATAAGTCAATAATTGAAAATTTTTTTGATATGTGTGCTTTAATAGTGGG
7710398	2	20		Npun_R6231	TTTTTGCGGCAAGTTACTTTTTGGTGACTTGGTGTAGGAGTTTGTTGTTTTTCAGGTGTCCATGACTACATCAATAATTA
262643	3	22		Npun_AR198	TTAACCTATTGTCAGTAGTGTAAGAGTTATAGTATTCCAAGTTACCTTATCAACTCCGAGCTTGTGTATAGGTAATTTTG
7976470	3	23		Npun_F6454	TATTTATAATTTATACAATATAATTGAATTTTCCTATTGATACCAAGCCGCCACAAACAGGCTTTTCTACATATAAGGCA
6666362	3	26		Npun_F5389	TTTTATACCTGCTCGTATGATATTTATTATTGATATAAATAATCTTTGGCAACAGTTATATGAGTATTAATGATCTAGAA
2398039	3	27		Npun_F1957	AAATAGTGAACATATGATTGTAACTTTCTTTGATTGAGTTCATATAAAAGGCTTTCACAATGGTTACTACTCCTGTATAT
472845	3	28		Npun_R0370	GCGTAGTATAGTAAACACAGGTATAATTAAATAATGTCGGTACAAATTACACGTATAATATCAGTTTTTACTATATGTAT
6614260	3	30		Npun_F5349	ACTCTGCCCCAAAAATCAGCGCAGAGACTATGATATTAGTATCAATTACCACCCGTGGACAAAAAGTCATGCCTTACGCA
1650577	3	31		Npun_R1356	CTCCCCACATTGGGAACTTGGTGTGTAAAATTCATGTCTTCAAAACCACTTAGAAGCGAACGTAATTACAATGCCAACAA
4704959		33		Npun_R3735	CATTCTAGAAATTTGATTGCTATATTAGATTAAATAACTATTCTGGCAAGGATTAAAAAGCTGTGCGGGATGATTTACAG
1929623	4	35		Npun_R1562	TATTCTTTTCTTAAGCGCTTAGTAAGTGCTAAGTACCGAACAAAAATCTGATTTCCATAGATTGTTCCCAGATGCCGCAC
1507871	4	37		Npun_F1253	GTCAAATTTGGTATGCGATCGCTGCCGATCGAGTCAGTAAAGTACAATCTGGCAAGTAAGGAGACTGGCGACTAGGGAAG
1383018	4	41		Npun_F1160	GTGGGGGTGGGGGCTTTCCCTCCGACTTTGGGTAAACTAAAAGGAATCTAACTGCTCCTTTGGTGCAAAAAGTCTATATG
6463789	4	42		Npun_R5220	TCATGACTTGCTCAAACTTATCTCATAAGGTTGAGATCATCTCTTAAGTGCATCGTCACCATGCTTTTTCAGTACAATCT
110786	4	43		Npun_F0070	TCATTGTGAAAACTCTCTTAGGTTCAATGCTTACAGCAAAAGATGATAAATGCAGTTAAGTAGCTTATGCAGCAATCTTA
195808	4	45		Npun_AR140	GTTTTACCTTTTTTATACCTATACTTATTAGAATAACTGATTAAGCAACTAGTAGTGTGACAAACCTTAACACGTATTAA
4075594	4	46		Npun_F3280	TAAAAAAGTGTTAGATTTAGGAATGTGCAATTATAATGTATCTAAGAAAATAGTATAAAATGCGCCTGCTTTACAAACTT
5446059	4	48		Npun_R4355	GCAGTTAAACAATAAATGGTTTTAAAATGGTGCAATCTTAAAATATTTAGGGGTGCAGCTATGTCTCTACGCAATGAGCC
1128352	4	49		Npun_R0955	GTTACACACTTTAGTAAAATGACATAATTGACGAACAAATAAGTATTTTTCCTCATATACATGATAGCGGATCAATTTCC
760834	4	54		Npun_R0640	TTTGGATTGTACAACTTACAGCAATCCCAAAATATTTGTCAAGTATAATGTATTACCTTGATGCTGATAGGCTACAGCGC
880402	4	57		Npun_F0746	GTTATGGGTAGCCATTGTAACTTACTGAGGTTATAATGGGAGTATACTAAGAAATAAAAGAAACAATGGAACTCCCAGAT
8135648	4	59		Npun_F6577	AGACTGCTACTCCGATTCATTCGAGCTTTTTACTCGAATATAATTGTCCAAGAGCAGCTAACAAAACGGATTGCTATATG
2106955	4	61		Npun_R1718	ATACCGTACTCCCCCTTAAGTGATAGTCCACAGATTGTGGCATAATAAGCCGATCGCATCCACTAGTTATCATCAATCGT
2185095	4	62		Npun_R1774	AGCCAACCAAACTGTATTGAGAACACTCATATTACATAACAACAAAAACCAGAAAACTAAATGATTAAAAAACAGATAAT
372769	4	63		Npun_F0297	ATTGGCATTACCCAGCCTAAAAGCTTAACTTGGTATAGAACTGCTCCTAAAGCCTAAGTTTTAAGAATCGATATGATAGA
4556701	4	64		Npun_R3616	ATTTTGATACAAATCTGTTAAGAATAGTTACAATAGTCGGCATACACGATAATATTTCTTATGGTAAATTCACTTGACAA
1801025	4	69		Npun_R1467	GAGTTAGGAGCGCATAGCGCGTCTTTACAGTTATATTCGTAAGGATGCAAATAACTACCGATTTGTGTTGTGTTCGTGAA
2901362	4	75		Npun_R2352	TTAATCGCTTTGCCCATGATGACGTAGGTTAAACTAATCGTCATTCTCCTAATTTCTAAAATGGTTCCTTCCAAACGAGT
364070	4	76		Npun_F0291	TATTTGTGGAGATAGAGTATCTTATATTTTTCTCAAACAGGAAAACGTATAGGACTCAGGACAAAATCTGCTTATCTCCT
4093650	4	77		Npun_F3290	ACGCTTTTAACTAAACTATTGCCATTAATTGAAGTAAGTTTATTGATCTGGGTATTGGCATTGGATATTAGGTAGTGGGC
4887395	4	79		Npun_F3876	GTACATATTAAAGTGTACTATTAATAAGATATAAATCTCCATCGTTATCGAGAAAAAAATTAAGCGACAAAAGTAACTAG
71697	5	83		Npun_AF061	ATTTTAAGTACTAAGGAGTAAAATTTAACTTCATGTATACCTACTTACGTAAGGAAAAGTCGGCATGAATTCAAGCCAAG
1828110	5	85		Npun_R1488	AATCAGTCAAAAAATGTAGTTTCAAAAATCAATTTCTTAAATATTTAAATCATCAGTATTATGGGAAAACGTTTACTTAT
3502625	6	89		Npun_R2828	GATTTTATAAATAAATACTTATCTAATTTTCAAAGTCAACAAAAATTATTCATTGGATTTATGTCAACACCAACTAAAGG
2916478	6	94		Npun_F2363	CCTTGCTATTGATATTTTAAATTACTTAAAAGTAAAGGTTAGTGTAATAAGCCCTGAAAGGAAGTGCTTGAGGGTCAATA
987390	6	96		Npun_R0845	ATGTTACACTAAAACCTATCCAATGATGGATGTCTTTATTAAAATTTAAACTGTGTCAAGTTATGAACAAGATCGTAATA
338536	6	104		Npun_R0266	GCTAGCTGTACGCCCCTACGCAGTATGTGTTAAAAATAACGCTTAGTATCAGCATCACAATTACAATCTTGTGCGTAGGC
3491877	6	106		Npun_F2820	CTCTAAACAAATTTTTAATATTAGTATCAACCAAATTTTATTTAAACAATTAAAATCTTATGAACCAAGAAAAATCAGAC
158251		108	sigJ	Npun_F0110	GTATTACTCTTGATACCAGTAACCCTACCAATAAATATAATTACTGTTAACACCAATTCTCCAAAACTAAACTATAGATA
4587998		109	sigJ	Npun_F3641	AAAAAATACAAAATTTTTATTTTTCTCAAAAAAAGGATAAGCTAGTTACAGAATGATATCCGGTTCGTAAAGATACCGTG
1160690		110	sigJ	Npun_R0983	TCACAATATTTTACGTATAACTCTGGGTTAGAGTCACGATCGAGGTATAGTTTCACCGGAGACAGGGCAAGATGTATATT
796578	7	115	sigJ	Npun_F0673	TACTGTAGATATTCTGATATAAATCGCCATAAGTTGGGAATACTCAAGGTTGGGTGTGCCGCTAGCTTGGGCAGCATGAA	TGGGWAWWCTAAACKBWG	F
3380023	7	122	sigJ	Npun_F2725	TATCTATTGGGTACTCTAACCTCAGAGTTTTCTGTAAATAAAATTAGAAGGAAAAAATCATGAGTAGTTTTTCTCAAAAT	TGGGWAWWCTAAACKBWG	F
6944736	7	123	sigJ	Npun_R5629	GGTTCAATAAGTGGGTAATCTAATTTGTGTAGAAGTAGCCTTCCTAAAATAGGTATAAATATGCCACTCAAATTTGAATT	TGGGWAWWCTAAACKBWG	F
2627919	7	125	sigJ	Npun_F2159	AGTATTTTTTTATTTTGTTATATTTATCTCATTTTTTGGGAATACTAAACCCAGGAAGAATAAAACACATTGTGTAAGTT	TGGGWAWWCTAAACKBWG	F
197292	7	126	sigJ	Npun_AF142	AACCGTTAAAAAAGTCCCTGTTAAGGGAAAACTAAAAGTCAGATCATATTTTGATTACATCAAAATAGGCATTTCTTATT	TGGGWAWWCTAAACKBWG	F
5181085	7	127	sigJ	Npun_R4127	ATTTTTTGTTTTCGATGAAGCTTACTTCACAAACTTGGGAATAATAAACTGTGCCTGAGAAAAATTTTAAATAAATCTCA	TGGGWAWWCTAAACKBWG	F
103194	8	131	sigJ	Npun_F0066	CTCTGTTAACACCATCTTCATAAATTTGCCTTTAAATAAAATATATTTCCGCAAATTTACTGTGAAGTTATGCTCTTACT
6653271	8	134	sigJ	Npun_F5380	TTAACTGTTGTCTTACCTGTTAATACTTACTTAATATGTAGCACAATCTTTTTAATTATCTTAGCCATTGTGAAATCTCT
7505598	8	137	sigJ	Npun_F6067	ATATACTCATGGCAAATTAAACTATTTGCTGTTAGTAAAGATTCATAATAATTTTCCATCTTATAGATGGGAATACTAAA
7669052	8	142	sigJ	Npun_R6196	TTACGTGGATTTATCAATACTACAAGTAAAGTTTCAGAGTTAGAAATAACTTAGTAATCCTGTAATGATTCGTTTTAGAA
4449899	9	143	sigJ	Npun_F3543	GCTAAACTACTCTAGATTTTTTGAAAAGCTTTAGCTTATAAAACATAGTAGTAGTAGGAATTGGATTGAGCCAGGATAAA
5126130	9	144	sigJ	Npun_R4084	GTCTAATTTGGCACTTAAAACTTTACGTAGTGCCTGCTATCATAATAACTAATTGTATACATCAAATCTTGTACTATCTT
945592	9	145	sigJ	Npun_F0799	TAGTAACGAATATGGCTGCCTTAAGTAACAGTGTTATCATAGTGACTGCAAGTACTTAATAACTATTTATGATAACCAAG
4385312	9	146	sigJ	Npun_R3490	ACTTTGGGTTTTAGGTTTTTATATTGTTTGAATTTTGTGTATATTAACACTCAGTGGTAAAGACAAGAGCAGCAAAAATT
5431961	9	147	sigJ	Npun_R4342	TCTTTAAGGAAAATCCCTGACAGAAAAAGAGTCTGAAGTCACAATTAAATATAAGAGTTTCTAAGCTCTAAACAATGTTG
5993870	9	148	sigJ	Npun_F4839	AGAAAGTAAACAGTATATTTTACGAAGTATAAGGAGAATAATCTTGTTAGGTTGTAATAGTCAGATCGTTTTTAAAATGA
21982	9	149	sigJ	Npun_ER021	ATGTTCAGAATAATCACGCTTTTCTGTTTTTGTAATTCCAATTACAAATAGAGAAGTACAGAAAACTGTGATTTTCTAAA
533855	9	150	sigJ	Npun_R0434	ATTTTCAGAAGAATCACGCTTCTCTGTTCTTGTAATTCAAATTACAAATAAAGAAGTCCAGTAAATTGTGATTCTCTAAA
4977083	9	151	sigJ	Npun_R3960	TATTGATAATCCGAAGGAACTTCACCCAATCAGGTCTCCCCGTCTCGTAAAGTGGGTTTGTACGTTCAGCTACCAAAGAT
371506	9	152	sigJ	Npun_F0296	GTAGTAATCCCTCTGATGTTGGAATCTAGAAGTACATCACATAATGAGGCTATGAACACGAAAGATTAAAAAATAAAAGG
5949597	9	153	sigJ	Npun_F4801	CCTTGCTAAATAACGTAGACAATTGGTATTTTTTTGTGTCAATTTAGACGTTGGTAACTTCCATAAAAAAGTTATTTTGA
5007500	9	154	sigJ	Npun_R3989	GCTAAAGTTACCGATGCTTCAGAGGGAGATCGCCTTTGATAATGGAGGTATCAAATTTAACTTAGAGCAGTGATTAAGAA
5722415	9	155	sigJ	Npun_R4605	TTCATAATTTTTGCTGAGGCGATCGCTAATTTAATTCCATCAAAATAGTAACAGGTGGTTGGAAGTTTTGAATTAGATTT
2055471	10	156	sigJ	Npun_F1673	TTGTGCAGTAAGCGGTTTATCTGCCTATAAATTTACTCTTGTCATTCAGTTTCTACATATCATAATTTGTAAAAAGAAAT
6426387	10	161	sigJ	Npun_F5190	TTAGAAAAATTCAGTATTATTGCTGAGAGAATTCTGGTAGTCAATGGTTATATTGAAAACGTAAAGAGAAACAACACGAG	GTAWTTTTRCKGDKK	F
6986669	10	172	sigJ	Npun_F5658	GCCGTAAATTTACATACAGCTTGTAGCTATTTACCAATTACCCTTATAAAAAGATTGAGGGTATATTTCTGCTGTGTATA	GTAWTTTTRCKGDKK	F
4707933	10	173	sigJ	Npun_R3737	AATTTTACAGACGACGAAGCCAACTTGTTAAAAGTAGACTCATCTTTATATCCACACAAATTTTGCTGGATATAAAGTAA	GTAWTTTTRCKGDKK	F
1811319	11	174	sigJ	Npun_F1477	AATCCACAAAACTACCCATCTCAGGCAAAAGGATACTCCACTATGTTGAAAAAGGAATTCTTAAAAAAAAGGATATCTCA	GTAWTTTTRCKGDKK	R
6846385	11	175	sigJ	Npun_F5542	TGTAACTTCACTGTGGCTGGTGCATCTGCTTGTTGCGTATTTTAATGATATATAAATAACTCAGTGTATAACATCGGGGT	GTAWTTTTRCKGDKK	F
8038944	11	176	sigJ	Npun_F6505	GCCTTTACTCAAGATTTATAAAGTTATAAAAGTTATTTTGGTTATATAAAATGTCAGTTTTACGTTAATTTATAGCAAAT
907920	11	178	sigJ	Npun_F0770	CTTATTTATACGGAAGTTTTTTTTTGGCATAAAAGCTACATTGTTATTTACATCGAAGATTCAGCAGGACACAGTAGTAA	GTAWTTTTRCKGDKK	F
5895312	11	179	sigJ	Npun_R4755	AAAATATGCTGAGGCTTAATAGTACTAAATTGAAGTAACATTTCAGTTTAGTACTTATACTGTGTATTATGTTTAAGCCT	GTAWTTTTRCKGDKK	F
619071	11	180	sigJ	Npun_F0516	TTCAGGATATTTACCATTCTCTTTTGGCTCCTCAGTAGAGAAGCTTATAAAGAGTGCTTTATCACACATTTTATGTACAG	GTAWTTTTRCKGDKK	R
5805019	11	181	sigJ	Npun_F4679	CCAGTATATATACAGATTTTATTTAAAGAAATAGTCTTTATTATAACAATAGTCAGCAAAATAAGACTTACCACTAGGAA	GTAWTTTTRCKGDKK	R
5622756	11	183	sigJ	Npun_F4518	ATTGCTACTGATGCGGTTAGCAGTAATAGTTAGTGAAGCTAGAGAAGCATTTGAAGCTTGGATCGCAAAAAATTATGTCT	GTAWTTTTRCKGDKK	F
623312	11	184	sigJ	Npun_R0520	TAAGTGTTTATACAATTATAGTTTTAATCATAATTTGAATATATTGTATTCAATGGCTAATCTGAAGCCAACCAATTATT
3304040	11	185	sigJ	Npun_F2668	AGTCGTAATTTTACGGTTTTTAATGACTAATCTTTAAAGTTACGATATTACCAAAGGTGGTAAAAGTAACAGTACTTTTG	GTAWTTTTRCKGDKK	F
5993502	11	186	sigJ	Npun_R4838	TAAAATCAACATTAGCATTAAATTAGCAAAATGTTAAAACATATACAGTATTTAATACTTACTAAACCCCGATTGGTTAA
6640525	11	187	sigJ	Npun_F5366	GTGTTGACTCTGAAGCCAAAAATGATGTTTCTGTTGAATTATTAAGGTATCTAAGGTAACTACTTGATGAGCAGAAATAC	GTAWTTTTRCKGDKK	R
1377494	11	189	sigJ	Npun_R1152	ATATTACTGAACCATCAAGACAATAAATGTAACTAACATATACATAAATATTGTCAGGATGCTGAATATGTCAGATTTAC
2660149	11	191	sigJ	Npun_R2175	ATTAGCTAAGCAATAAAGCTATTAATATATCCAAGTTTACTATAATTTCAATTTCTGCCGTGCAAGTTTTTCTTAGTGCT	GTAWTTTTRCKGDKK	F
953668	11	194	sigJ	Npun_F0810	TATGTAATTTCACCCTGTGGACGTATAGGGTTAACCAAGCTAGTATTAAGTATAGCTTTGTCAAACTACATACTTAATAA	GTAWTTTTRCKGDKK	F
5776193	11	195	sigJ	Npun_F4656	GGCTGCTTGGATAAATATTTTACACAATATAGGATGTTAAATACTTAATATTAATAAGTATGGGATTGATTGTGGTACTT
1752785	11	196	sigJ	Npun_R1430	ATCACACTAGCAACCTAAGCACTGCAATAACATGATATTCATGCATAAATTCTTACATACAAAATGATGGAATTACTTGA
6435420	11	197	sigJ	Npun_R5195	TAAACTTAAAACTTCTTCTTAGACCTTCTACTTAAACCCGCAACTTTACGGGTAATTTTTATGAAACAACGGCTTGTATT	GTAWTTTTRCKGDKK	F
5155704	11	199	sigJ	Npun_R4106	GGCAATGCAAACTGACATTGACAGTCTTTTTTTATACTATATACTTAAAGGAAAGTATCTGCCTAGACCACCTGAATCAT
5366539	11	201	sigJ	Npun_F4279	GATACTGAATATTGCGGGTGCTAATCACCCCGATTTTGTTTATCTTAATGGTGTAAAGACAGGATATAAGTCAGTTTTTA	GTAWTTTTRCKGDKK	F
5392789	11	202	sigJ	Npun_F4305	GTTGCGTATTTTTGCTGTCGATATTGTATTTTTTGATAGATATTATGAAAATATGCACTGATACAGGATAAAGCTGAGTC	GTAWTTTTRCKGDKK	F
945428	11	204	sigJ	Npun_R0798	GACAGAAATACCAGAATGATTGTAAAAGGGTTAACCGTGTGTGCCAGTTTATAGCATAATGTGTCAGTTACTAATGACAC
7970121	11	205	sigJ	Npun_R6450	TCGAACAAAGTAAAGTGGACACACGGGGTTAACCAGGCTAGTATTAGGTATAACTTGATGCAAGCAAGTACTTAATAAAG
55355	11	206	sigJ	Npun_F0036	GTAGTATTTTCCCATGACAACCAAATATATATTTGTATAAAACAGTACTATCAACCTGTAGCAGAGATGCATTATGGCAC
7032358	11	207	sigJ	Npun_F5685	TATTCAGGATTTAAACCGTTTTTTTAGTTACTTATGCGGATGATAATTTCCTTTAGGGAATGGTATCTTTTTATGCTAAC	GTAWTTTTRCKGDKK	F
3129868	11	209	sigJ	Npun_F2507	TCTGGATTTTTGCTGAGGCGTTCTAAGCTATTAGGTGTGTTAACCATTATATATAGGTTAAATAATTTTTCTAAATCTTC	GTAWTTTTRCKGDKK	F
659902	11	210	sigJ	Npun_R0557	ATAAATACGGTTATCTTTACTTTTTTATACCAGTTAGGCTCAAGAGAATTAGCTTTTAGCAACCTAAAAATATGCTGTTC
774300	11	211	sigJ	Npun_R0649	ATGAGAAGTTTTACGGGTTACAAACTTAAATACTGAGATTAAGCTTGGTTTGAAGATTGACTTAGTTATTTTAAGCTGAA	GTAWTTTTRCKGDKK	F
8052436	11	212	sigJ	Npun_R6514	AATAGTAATTTTACTGGGGTTTTTAAAGATTTACGTAAGTTAGGATACAGCATGATTAGCGAGTAAATGCTGACATCTTT	GTAWTTTTRCKGDKK	F
1797662	12	213	sigJ	Npun_F1465	GTGGCCTTCTGGGTGTTAGTTAGATTTCAAAGTTGGGAAGAATGTATTTGGTGAAACTACGCAAACAACGCTGACTTATA	TRTWADTWWDNNWNWWNWWWTGGGAATWMTAAAWHTADN	F
65117	12	214	sigJ	Npun_BR072	CTGCTTTATCACAAGCGATCGCTTGGCTGAAATTGGGAATCCTAAAAGAAGAAGTTAAGAGTGATTTTTAGTACAAATGG	TRTWADTWWDNNWNWWNWWWTGGGAATWMTAAAWHTADN	F
5393965	12	215	sigJ	Npun_F4307	GCAAGATATTTTTCTCATGACCGATAAATAAAATAAATCTCTTTTTGGGAACTATAAATCAGAAATTAACTTTACAATCC	TRTWADTWWDNNWNWWNWWWTGGGAATWMTAAAWHTADN	F
167600	12	216	sigJ	Npun_R0118	TGACTCAGGACTTTTTTGGGAAATGAGAATTCTATCTCACAGGCTGGGAATACTTTAAGCAGAGGTTCCCCTACTCATTC	TRTWADTWWDNNWNWWNWWWTGGGAATWMTAAAWHTADN	F
526673	12	218	sigJ	Npun_F0425	AGGTTATGATGTGCGATCGCATCCATCAATGGGAATTCTATACTTAGCAACTATTGCTACTTCACCATTAGAACTCCCAA	TRTWADTWWDNNWNWWNWWWTGGGAATWMTAAAWHTADN	F
3306415	12	219	sigJ	Npun_F2670	TCATGAATTGTGATACTTCGAGTTAATTGGGGAAAACTGAACTCAGGTTATCCAGTCGCAAGCTTTATGGTAGAAAATCG	TRTWADTWWDNNWNWWNWWWTGGGAATWMTAAAWHTADN	F
5794310	12	220	sigJ	Npun_R4670	ACTCCAATTTCTGTTATTTATTCAAGTTTTTTGTGAATTATAACTTCATAGCCTACATAGCTATAAACAAACGTCTTGGA	TRTWADTWWDNNWNWWNWWWTGGGAATWMTAAAWHTADN	F
186212	12	221	sigJ	Npun_AR132	TCAAGAACATCCGTGAACATCATTACCAAAAGTTACCAAGACTCTTAATCCTGGCTCAGAATGATCCTTATTACAGGTTG
2126629	12	222	sigJ	Npun_R1734	AAAAAAAGATTCATTCCAATGTATATTTCCGCATTCTTTTGGGAATCATAAATCGAGGAAGCATTATAGACCACAATGTA	TRTWADTWWDNNWNWWNWWWTGGGAATWMTAAAWHTADN	F
5179528	12	223	sigJ	Npun_F4125	CACTCTCTCTTTCTACTGTGTTCTTTAGACACATCTTTTGGGAACACTACTAATATCCACTAATATCCCTAGTTGCCAGC	TRTWADTWWDNNWNWWNWWWTGGGAATWMTAAAWHTADN	F
7542958	12	224	sigJ	Npun_R6096	AACTCGCCACTGATTAGATGTTAGTTTCATCCACGCCAAGGGATTAATGAGTCAAGGGATACCAAATACCCCTGTGATTT	TRTWADTWWDNNWNWWNWWWTGGGAATWMTAAAWHTADN	F
5215692	12	225	sigJ	Npun_F4152	TTCCGTTATAAATCTGCCAATACCTCTGGGCAAACTAAGACTATGCAAATTGTCCCAGCAGCAAAACTTCAAGTGACCAA	TRTWADTWWDNNWNWWNWWWTGGGAATWMTAAAWHTADN	F
1266456	12	226	sigJ	Npun_R1060	GAAGAATAGTTTATCTTTTATTGTAAAAATAGTGGGAATAATAAAATAAATTTGATTGAACAAAGTAGTTAGTTATGAGC	TRTWADTWWDNNWNWWNWWWTGGGAATWMTAAAWHTADN	F
3635838	12	227	sigJ	Npun_R2936	ATCATAATGTTACTTAAGGCTGTTAAGAGGGAATTCTAAGAATATAAGCTTATTTTCCTAGATTTTCTCTTTTAATGGTT	TRTWADTWWDNNWNWWNWWWTGGGAATWMTAAAWHTADN	F
6847954	12	228	sigJ	Npun_F5544	AAACACAATAAATAATTGTCCTGAAGTGGGAACACTAGACTTAGACATTGCTGGAAGTCAACCCACACTATGAGCATGAC	TRTWADTWWDNNWNWWNWWWTGGGAATWMTAAAWHTADN	F
1738860	12	229	sigJ	Npun_R1423	TTGGTAGCGATCGCCACTTGTTATTTTTTGGTCAAGTCGGGGAACTCTATTAATACGGTTCAGTAATTCGCGCAGCGTTG	TRTWADTWWDNNWNWWNWWWTGGGAATWMTAAAWHTADN	F
188681	12	230	sigJ	Npun_AR133	TAATAGGAGATCATGTTTCAGGATTTAATTAGTTGGGAATACTGAAGTTACAGACGAATATTACAAATGGGGTTGTTAGT	TRTWADTWWDNNWNWWNWWWTGGGAATWMTAAAWHTADN	F
660019	12	231	sigJ	Npun_F0558	TATTCGGTATATTAATTAATTTTGTCTAAATCTGGGCATACTAAGTCTGACAACTTATCGCCTTATATAGCTTTATGGAT	TRTWADTWWDNNWNWWNWWWTGGGAATWMTAAAWHTADN	F
1400711	12	232	sigJ	Npun_R1178	TAGAAATACCATATTGAAATTTAATTTGTATATCTGGGCACTCTAGATTAAAGAAACATACTGGAGAGTTATTCTTATGT	TRTWADTWWDNNWNWWNWWWTGGGAATWMTAAAWHTADN	F
1966981	12	233	sigJ	Npun_F1600	AAAAAAATAGCGATCGCGCTTTCCTACTAGATGCTTTGGGAATACTAGGGTTACGGGTATATATTCAAAATCCTACAACC	TRTWADTWWDNNWNWWNWWWTGGGAATWMTAAAWHTADN	F
7895406	12	234	sigJ	Npun_F6394	ATCTCAAATCGATAGTCTTGAAGGCTGAGTGGGAAACATAATACTCAGTTGCTCAGGACTTTTGCTATTTCCAGGGGATG	TRTWADTWWDNNWNWWNWWWTGGGAATWMTAAAWHTADN	F
2808548	12	236	sigJ	Npun_R2272	TCGATACCTGTCTAAAAATTACGGGAGTTCATCGGGGAATACTAAAAGCTGAAACCTCAAGAATTCAGCAGTATGGCTAG	TRTWADTWWDNNWNWWNWWWTGGGAATWMTAAAWHTADN	F
209611	12	237	sigJ	Npun_R0157	TTATATGCATTCAAATATTACTGTTTTTAGTGGGAAAACTAAGTTTAGTCAAAGTGCAATCTACTACATCACTAAAGCAG	TRTWADTWWDNNWNWWNWWWTGGGAATWMTAAAWHTADN	F
2045046	12	238	sigJ	Npun_R1663	ACATAGGCATTGGTTATTGGGCATTGGGCATTGGGCATTGGGAAAACTTAGGAAAGGCGGATCGAGTTGGCGCTTGATCC	TRTWADTWWDNNWNWWNWWWTGGGAATWMTAAAWHTADN	F
7837958	12	239	sigJ	Npun_R6347	TTATTTTACCAAAAGCTGTGAGCATCGGTAACTTCTTGGGCAATCTAAAGATAACCGAGAATTTCTTCTTACCGAACTAT	TRTWADTWWDNNWNWWNWWWTGGGAATWMTAAAWHTADN	F
6359781	12	240	sigJ	Npun_F5138	TCTTTGTTGAATTTTAAATTCCCAGGCAAAACCTGGGAATCCTTATTTTGATAGGCAATGTCACATCTAAGTCGGCAAAT	TRTWADTWWDNNWNWWNWWWTGGGAATWMTAAAWHTADN	F
5207259	12	241	sigJ	Npun_F4145	TAGTGTAATTACCACGTTAGTTTTTTGGGATAGGTGGGTAGTATAAATTACCGAAAAAACTAATTTGGTATATAGTGATG	TRTWADTWWDNNWNWWNWWWTGGGAATWMTAAAWHTADN	F
7992121	12	242	sigJ	Npun_F6469	TAGGGGGATGATGAATGTGATATTTAATCTGGGGTGGGCATCATAAATATGCTTTGCATACTACCTCAAGATAATTCTGA	TRTWADTWWDNNWNWWNWWWTGGGAATWMTAAAWHTADN	F
1596543	12	243	sigJ	Npun_R1314	GTAGTTGAGTGAAAAATTTGATCTTGCTTTTGGGAATACTTGATTTATTCACTTGAATAATTTAGAACTTAGGCATTATC	TRTWADTWWDNNWNWWNWWWTGGGAATWMTAAAWHTADN	F
3525329	12	246	sigJ	Npun_F2854	TCAACCTAATAATCTGAAAAATAAAGAAGGGAATACTAAAAGTAGGTATTTCAGTTTCTTTATACTTTATGATAACAAAC	TRTWADTWWDNNWNWWNWWWTGGGAATWMTAAAWHTADN	F
496987	12	247	sigJ	Npun_R0401	AACTAAACAAAGGTGAGTATGTGGACATATTGGGAACTATAGAAGCAAATCAAATTAGCATAACTTTCAGCTTCCAGCAA	TRTWADTWWDNNWNWWNWWWTGGGAATWMTAAAWHTADN	F
1966357	12	248	sigJ	Npun_R1597	TTGTTTTTTGGCATTCTAAGGAAATAACTGTTACCTTTGCGATCGCAACGGGAATCATGAGATAGAAGACTTTCAATATT	TRTWADTWWDNNWNWWNWWWTGGGAATWMTAAAWHTADN	F
6769110	12	249	sigJ	Npun_F5479	ACTGAGGATCGCTTTAATTATCAAGGTTAATTTGGGAATCTTATAAATAACTAATGATAATCGTCAGGATGTAAGGGGAG	TRTWADTWWDNNWNWWNWWWTGGGAATWMTAAAWHTADN	F
4058010	12	250	sigJ	Npun_R3263	GATGGGTTTGCTTGTTGCATTCATACTTAGTCTGGGAATAATTAATAATACTCATGCTGAGACACACGGAGCTAAATAAA	TRTWADTWWDNNWNWWNWWWTGGGAATWMTAAAWHTADN	F
1445513	12	251	sigJ	Npun_F1210	ATTTACTTTTCAAGTGGGAGAACTTACACCATTTTGGGATTAATAAATGTGAAACCTCTCTGAAGAGAACAGGCTCCAAA	TRTWADTWWDNNWNWWNWWWTGGGAATWMTAAAWHTADN	F
5262676	12	252	sigJ	Npun_R4194	TTCCCCAATCCCCAATGTTTAAAAAATCCCAGCTAGGGGAACACTGGAATTAACCCAAAGCCAGTTTAGATAACAGCTAT	TRTWADTWWDNNWNWWNWWWTGGGAATWMTAAAWHTADN	F
4760142	12	253	sigJ	Npun_F3778	GTAATTGCGTTAGCAAAAGCAGGTTTTTGGGCACAATACTTTAAATAAATAGCTAATTTATGAAGAGTTAATGAAGTATG	TRTWADTWWDNNWNWWNWWWTGGGAATWMTAAAWHTADN	F
5884453	12	254	sigJ	Npun_R4745	TTCGTTGTTATATCGCCAATATTTTTGGGAAAGCTAGCCTTAATTAGTAAATTATTATATCTCTAGATTTTTATGATAAT	TRTWADTWWDNNWNWWNWWWTGGGAATWMTAAAWHTADN	F
555229	12	255	sigJ	Npun_R0454	ACCGCATCGCCGAGTTAATGGAAGGGAGAAAAAATTTTGCCCTAAATTTGTTTGTCAGAGGCAAAATTAGGGAATGCTTA
6878618	12	256	sigJ	Npun_F5573	ATATTAATGATACAGCAAGATGGCATTGAAGATTTGGGCATCCTAAACATCAGGAGTCAAGTTTTTCAGTTTCCAACCAT	TRTWADTWWDNNWNWWNWWWTGGGAATWMTAAAWHTADN	F
6331545	12	258	sigJ	Npun_R5113	TTATTTTTAACCCATTACGAGGATAGATCGAGAAAGGGGAACTATAACAATAGCCAGCTTCTGGGAAATAGTTGAAAACT	TRTWADTWWDNNWNWWNWWWTGGGAATWMTAAAWHTADN	F
3102436	12	259	sigJ	Npun_F2482	AATACTGTGCGATCGCATTTACCACTGGGAATCATAACAAACAGATTCACCAGAGTAAATATACAATGGCTTACCAAAAC	TRTWADTWWDNNWNWWNWWWTGGGAATWMTAAAWHTADN	F
4687594	12	260	sigJ	Npun_R3719	GGGATTGAGAATTGGGAATTGGGAATTGGGAAGAATGAAGAATATTGCCTAGTCCCCAATCCCAAAATATGCAGATTTCC	TRTWADTWWDNNWNWWNWWWTGGGAATWMTAAAWHTADN	F
4844794	12	261	sigJ	Npun_F3836	GAAAGGTATCAACCAGTTACTTTATGGTCATTTTGGGGAACTCTATAACTGTAGTTCCAAGATTGTGTTCTCAAAATTTA	TRTWADTWWDNNWNWWNWWWTGGGAATWMTAAAWHTADN	F
1115528	12	263	sigJ	Npun_F0944	AGAAGTTTTGAGTGCTGAGTGGGAACAATAGATAGGTCATGGGGCATGGGGCATGGGTTATTAATTCATCTTCCCAATGC
8038635	12	264	sigJ	Npun_R6504	CAACATTATTTTGATAGTCCGAAGTTGCTCATGGGTAATCTAGGTTAGACAAAGACCTGCGCGAACCAAGATTTACCACT	TRTWADTWWDNNWNWWNWWWTGGGAATWMTAAAWHTADN	F
1804181	12	265	sigJ	Npun_F1469	TAGTAATGAATTCAACTAGGGAATACTGATTCTGAAGGAATGCAGATAAAGTGGGAAGCTCCGTCTAGTCTATACGGCGG
1929891	12	267	sigJ	Npun_F1563	TCTTTCAACTGAGAGATAGATTTCTCATAGCTTTATTTCCCCAATTTTTAACAATCTAAATGCGGCTTGAAAAAGCCGGA
2928609	12	269	sigJ	Npun_F2369	CTGAATAATAGGCTCGTTAGTTGGAACATTGAAATTTTATTAAAATATTAGTATTACCAATGATTGTATTATCGAATTAC	TRTWADTWWDNNWNWWNWWWTGGGAATWMTAAAWHTADN	R
2057831	12	272	sigJ	Npun_R1677	ATCCCCAGTAAGAATAAAAGGGTATCTGGGTACGTTAAGTCTGTACCTATTTACACCCAAATGAAAAAACTAATAAGGTT	TRTWADTWWDNNWNWWNWWWTGGGAATWMTAAAWHTADN	F
4831994	12	274	sigJ	Npun_F3830	TTATTTCATGATAATGATAGCCTTCGCACGGGAATACTAAGACATAGAAACAAGAATTATGAGCATAGGCTGCAATGTTA	TRTWADTWWDNNWNWWNWWWTGGGAATWMTAAAWHTADN	F
21648	12	275	sigJ	Npun_DR014	AAAGCCACGTATTGTTTTTATTTCGAGCTTAGTTGGGGAATACTAAACTAAGCACTGAATCTATATATGACCTTTTTACA	TRTWADTWWDNNWNWWNWWWTGGGAATWMTAAAWHTADN	F
6749073	12	276	sigJ	Npun_F5464	CTCACTTTATTGCTAGTTTTTTTGTCCCAATGGGCACATTAAAGGTATATCCTATACCAGTATATTTATATGACCACCCA	TRTWADTWWDNNWNWWNWWWTGGGAATWMTAAAWHTADN	F
201670	12	277	sigJ	Npun_F0151	CTTTGAGTTAGTTAATACTTATGCTTGGGAATACTAAGTATATTGAGATTTGCTGCTGATTTTCTAGTATGAGCGATCGC	TRTWADTWWDNNWNWWNWWWTGGGAATWMTAAAWHTADN	F
6535094	12	278	sigJ	Npun_R5282	GTTATGGATATTAATTATAAAATAATATTGGGAAGCATAATATAGAACCTTATCAGGGTTGGGTTCCAAGAGAGCTAATT	TRTWADTWWDNNWNWWNWWWTGGGAATWMTAAAWHTADN	F
800286	12	279	sigJ	Npun_F0677	GCACAGGCTTTTCAGAGTTGACTTCTAAGTAACAACTTGAGTTCTATATCTAATTGCAAGCTTTACAACAGTGGGTAGTC
2069390	12	281	sigJ	Npun_R1686	GTTTGCCATGTCTTAACAAGCATATATTTTGGGCATCATAATTCCAAGCTGAATACATAAGCTAGCAGCCAGAAAACTCT	TRTWADTWWDNNWNWWNWWWTGGGAATWMTAAAWHTADN	F
7448232	12	282	sigJ	Npun_R6026	TTCTTAATTTTTTGATTTGCAATTTTTCATGCTGTGGTGGGTATTCTGACTTATAAAGATATGAGCATAAGTACATCTAT	TRTWADTWWDNNWNWWNWWWTGGGAATWMTAAAWHTADN	F
6188988	12	283	sigJ	Npun_F4995	TGTTACTTTACCAGGATTTACGGGAATTATACATTTTATAGATCCTAAGATTTGTCACTCAACTAGAATGCTTAGTTTAG	TRTWADTWWDNNWNWWNWWWTGGGAATWMTAAAWHTADN	F
3460707	12	284	sigJ	Npun_F2794	TGTCGGTTGTATGAGTTAGCTGCTTATGTAATTTAGGGAACTATATATCTAGCTCCCTTGGGGATGCTAATTAACCCGAC	TRTWADTWWDNNWNWWNWWWTGGGAATWMTAAAWHTADN	F
4840777	12	285	sigJ	Npun_F3833	TGAGAATGTTGCTGTTATCAGAGTTTTTGGGAACTATATGGTTGTCAGAGGATATATTTGCCAGTCAGTCTGCAAAATAA	TRTWADTWWDNNWNWWNWWWTGGGAATWMTAAAWHTADN	F
1027736	12	288	sigJ	Npun_R0873	GAACCGCTATATATGTTACTTTGTCAAAATTTTAGGGAACTCTATTAATAGAACATTATAGATTTAGCCCTCTGTTTAAA	TRTWADTWWDNNWNWWNWWWTGGGAATWMTAAAWHTADN	F
7175634	12	289	sigJ	Npun_R5806	TGTTAATTTTAAATTTGAGGCAAAGCCATATAACTTTGGGAATACTGAAATTAAGTACCCTAAAGGAGTATTAAAAATGG	TRTWADTWWDNNWNWWNWWWTGGGAATWMTAAAWHTADN	F
1647682	12	290	sigJ	Npun_R1354	TCTAAGCTATTTTATATAGTGTCAGGGAATACTAAGCATAGTTAAAAACTATATATTGCTATGCAATACCTAATCTACCC	TRTWADTWWDNNWNWWNWWWTGGGAATWMTAAAWHTADN	F
941473	12	291	sigJ	Npun_F0793	AAAAATTATTCTGATTGATTATTATTCATTACTGATGCCATAACACTTGTGAACAGGTCATGAGTGTTACAACATGGTAC
4654821	12	292	sigJ	Npun_R3692	CTAAATCGCGTTATAAACTTGTGCCAATTGGGAACTATACGATTGGAGATCAATTCAATTATTTGAATTATTTTTTGTTT	TRTWADTWWDNNWNWWNWWWTGGGAATWMTAAAWHTADN	F
5113493	12	293	sigJ	Npun_R4071	ACCATCTCAAAATGAGTGAACTGATAGTAAATATTGCCATGTTTTTGGGAAAACTAAATAGTGAAGTCTCAAGAATTAAG	TRTWADTWWDNNWNWWNWWWTGGGAATWMTAAAWHTADN	F
7571730	12	296	sigJ	Npun_R6124	AACTTACTCAATCAAACAAAAATAAATTAGAGTTTTTAATTTAGAGACGGGAATACTAGATTGATATTGCTAAGGAGAAT	TRTWADTWWDNNWNWWNWWWTGGGAATWMTAAAWHTADN	F
1582143	12	297	sigJ	Npun_R1302	TTTTGTGCTGAGTGATTGTTCTATGTCAATAGAGGGGAATACTTACACTGTGACGTAAGCCTCTGGTGAATTATTGATAA	TRTWADTWWDNNWNWWNWWWTGGGAATWMTAAAWHTADN	F
6819278	12	298	sigJ	Npun_R5515	GTACTTAGATTTGGTGATAAGTGAATGGGCTACTAAGGGAATACTCTACTCAGGGGTTAAGTATTCTATACACAAGCACT	TRTWADTWWDNNWNWWNWWWTGGGAATWMTAAAWHTADN	F
4749432	12	299	sigJ	Npun_F3765	GGGAAAGATAAGTTTGTAACGATTGATGAACTTTGAAATTATAGAGACGGGTATTTATAATGTTGCCAGAAATATTACCT
6508674	12	302	sigJ	Npun_R5254	CAAGCTATATTTCTTTACCGTAATATTCAGTTGATTACGTCTATATTTAAATTCAATTTTATGGAGAAATGCTTAGTAGC
2586628	12	303	sigJ	Npun_F2121	ATTATCTAAAGAATAGGGAATCCTAGATTTAAGTACCAAGCAAATCTATTAGTCAGTTAGACAGGATGAACTTTCAACAG
5253029	12	304	sigJ	Npun_F4184	AATTTTGAATGGGGTTCTGAAAGAGCTAAAGTTTTGTTAAGATGCAATTGCTAGCAGTTTCTCAGCGAAATTCACCTATC
4821931	12	305	sigJ	Npun_F3820	AAGGGGGCGGGCAAGATGCCCACCCCACAATAAAAATTACAAATAGTTTTGTATTCTGAATGCAAAAGCCAAAGTTGAAA
7647971	12	306	sigJ	Npun_R6180	TAATGTTAATTAGCTTCCTGGGTAGGGAATTATATTTATAAGCAACTAATAGCTTAACGGTATAAATCGTAATGACTTGT	TRTWADTWWDNNWNWWNWWWTGGGAATWMTAAAWHTADN	F
2253422	12	308	sigJ	Npun_R1830	TAGATGAATGAAGACAGGATAATAAAGCTTCTTTTAACGGGAATACTTTAAAGTAGGGCGAATAGTTTCGTCCTCAACAT	TRTWADTWWDNNWNWWNWWWTGGGAATWMTAAAWHTADN	F
3576031	12	309	sigJ	Npun_R2893	CGCTGCGACCCATTGAAATAATCTTGCTGAAAAACGGGAAGACTATGGTTACTCCCTAATGGGGAAATTTCCATGAAAGT	TRTWADTWWDNNWNWWNWWWTGGGAATWMTAAAWHTADN	F
4939352	12	310	sigJ	Npun_F3923	ATAGTGCTACATTGCCGTTAACCTTTGCTAATTTTGTGGGAATACTATTTACTGTTGGTGTTGAGTTGTAGGTAAAAATT	TRTWADTWWDNNWNWWNWWWTGGGAATWMTAAAWHTADN	F
6270873	12	313	sigJ	Npun_R5061	AAGCAAAATTATAGCTTGCTGCCCTTGAGGGAAAGTTTTATAAAAGCATCTGGGAATTATGTGATTAAGTCTATCCATCT	TRTWADTWWDNNWNWWNWWWTGGGAATWMTAAAWHTADN	F
8024512	12	314	sigJ	Npun_R6497	TCATCAACGTTTCAAGAAACTCGGCACGCTTTTTTGGAGAAGCTTTTTTCCAAGACAGATATGGGCTATTGGAGTGATGA
6229660	12	317	sigJ	Npun_R5029	TACATCATTGTTCACCAAATATCTATTTAAATTTATCTTACTGATAGCTTTTGAGTTGTAATGGGTACATTAAATGTAGA
3197628	12	319	sigJ	Npun_F2565	TTCTAATTAATTTAGAACACAAAATTTTGGGAATGATAAATCTGTCCACTCCCAATCCACTTTTAACAGATTACAGTGCA	TRTWADTWWDNNWNWWNWWWTGGGAATWMTAAAWHTADN	F
6657368	12	320	sigJ	Npun_F5383	TAGATATGAGCAACTGTACCAAAACAAAATCTCTGCATGGCTATCGCATTTTCAAGTTACTTTACTCTGGTAATAGACAA
7960964	12	322	sigJ	Npun_F6441	GTTAGATAGTATGAAAATTTGGGAATACTAACCTACAAGATGTATTGTCAGGGTAAGGGATAGTATTTACAATGGGACAG
6365380	12	326	sigJ	Npun_R5142	CAAGAGTAATTATTGCTGAATTTATGGGAACAATACAACTGTCGTCCCAGGAAAAATTCATTAGTAATGACAACCCCTGA	TRTWADTWWDNNWNWWNWWWTGGGAATWMTAAAWHTADN	F
3472846	12	329	sigJ	Npun_R2804	TAAACAATACCAATTATTAAGTTTTGCTACTGGGAATACTAAAGCTAGAAATCTCTAGGTCTTTTCAGTTAATCAGGTAA	TRTWADTWWDNNWNWWNWWWTGGGAATWMTAAAWHTADN	F
5131858	12	330	sigJ	Npun_R4085	GGAATCACAATGTTAATAATTTTCTACCACTGGGAATAATTAAAGTAGAACCCCTTTTATGACAAGACGGGGGGTAGTAC	TRTWADTWWDNNWNWWNWWWTGGGAATWMTAAAWHTADN	F
8101014	12	335	sigJ	Npun_R6545	GACTTGAATTCTGGGAACTATCATAGGAGCCACCAAAATTTATTAAAAAACAACATTCAGACAAGTATTAATGTTTAAAT
821600	12	336	sigJ	Npun_R0691	AAAATTTTTAGCCAAGATGTTAGTTTCTGTTGAGCAGATGGGTACCCTCAAAACGGGAGGCTTGCTAATACCTCAGTATT	TRTWADTWWDNNWNWWNWWWTGGGAATWMTAAAWHTADN	F
1815382	13	337	sigJ	Npun_F1479	ACGTAAATTTTAGATTAAAACATCCATTAACTCAATCAAAATTTAAGAGATACAAAGATATGTCAAGTAAAGTTGCTAAA
7202653	13	340	sigJ	Npun_F5830	ATCTTGAGTTAAGACTTTAAAGTTACACCCAATATTTCAGTACGTTATCAGTAATTTATCTGAAAAATAAACTGATCTGA
5272738	13	342	sigJ	Npun_R4204	ATCAGATATTTACGGATGCTCTTAAAATCAACCTAAATTTATTTCCGTAAGGAGTCAAATATGAAGACTTATAACATGTC
7709157	13	343	sigJ	Npun_R6230	TCCTTTTGTGTGTTAGCGATCGCTAGTATCGTGGGCATCCTAATCAAAGTTCTAATTTATATCCAATCAAAAGAATCCAG
6547963	14	344	sigJ	Npun_F5295	TTAGGGGGTTTATGTATGATGTCAACTACGGATAACTTACGCTACAATTGGCTGACGGCTAATTACTCATGAAAAATTGT
7625589	14	345	sigJ	Npun_F6162	GGAGCAAGGATCGCCCGTGCGTATTTTTTTTGATATGTAATTAAAGGAGCAAATTTTTTATGAAATTACATTCATCAACT
204427	14	346	sigJ	Npun_AR143	ATAGGATTAGGCTAATTTGCCAATTTATAAAAAAAATCGAAAACCTTTATTAACTTTAATGTGTACCAAAATCAGCAGAC
7623564	14	348	sigJ	Npun_F6161	TTTTCATAAATCTTCCTGATATACACCAAGTTTATCTGTCAAAAGAAATATTGGTGCAAGTCAAATGAAATACCATGAGT
130070	14	349	sigJ	Npun_R0085	GCAGATTAATGAGGTTTTGGTCAAAATGGGATATTGATGCGAAACGACCCAGGCACGTGGGGAATTATTAATATAGACAG
384902	14	350	sigJ	Npun_F0305	ATTAATACAGTAGCGAGAATTATATTTTCAGTATAATTTAGTACTAAACATTGCTATTATTTTTACTGTTTTACCTCAAG
1688879	14	351	sigJ	Npun_F1385	AATGTTCCATATCAACTAGTCGCAGAAGAAAATGTTCCACACTTGATATAACAAATTGTTTACTCTGTCCTAACCAAGAT
494656	14	352	sigJ	Npun_R0400	AAAATTTATTATACATTACATAGAAAATGAAAATCAGTAGTTTTATTTGTTAAAGAACCTATGCAGATTAATCAGGTGAT
24924	15	353	sigJ	Npun_F0014	TTACAGGTTAAAAGAATAGATGATACCTGTATAAGTACTAAAATCACCAGTTTTTAATTCTTACCAAGTCATCTAAAAAA
2145845	15	354	sigJ	Npun_F1750	AGAGAAGTATGGGAATTATTAATTTTAAATTTTGAATTTTGAATTCGGAGCGAAGCGACGTGACCTTACCAACCACCAAT
5756537	15	355	sigJ	Npun_F4637	TAGCAAGAATCTTTGTGTTACAACTTGGCAGATCAATTTGATACATGGAGTGGGTGAATCAAATTTTGGGAATAATCCTC
7359857	15	356	sigJ	Npun_F5962	ACCAACCGAGTTGGTAGGAACAGTCAAACAACTGCTGCGAGGATAAGGATAAAAGCAATATGGTCAGCAAACCGGACTTT
6200394	15	357	sigJ	Npun_F5005	TTGTTGTGCTACTTGTGCTAATTCTGCGTAGGTTGTGGGTATCTTATTGATACCTGCCTGTTTTAATAAATCAGTGTTAT
2062404	15	359	sigJ	Npun_R1683	TTCACTATACATTTAAAACTAAATTGCATATAAGTTGAATTAGAGCAATTACTTCCTTTTAAGCGAAGCAGAATTCATTC
4379648	15	360	sigJ	Npun_F3485	AACAACAAGAACTCGTAGGTTTCCCATTAGGCAATTTAGCAATTAGCTGCTAGCTTGTATCAAATTGCCTGTAACTTTTT
2394558	15	362	sigJ	Npun_R1953	AAAACGAAGTGCGATCGCTTAGGCTATTGGGCATAGAGATAAAAATCTAAGTATAAAAATATGCTTAATGCTCTCAGTCC
7392923	15	365	sigJ	Npun_R5983	AAGTAGTTTTGCTATGTCAGTTTGTAAAAAAAAAGACGCACAATGATTGAAGTTAATGGCGTTTCAACGCTTTAGGTTCG
4602400	15	367	sigJ	Npun_F3654	CTCAGACGGTCAATTAGTGGCAATCGTTTAAACTGAGTATATAGAAAAGTTCCTAGTGGGGATGGGAGTCGCGGTAAGTC
5956344	15	368	sigJ	Npun_F4807	GTCATGTCTCATCAACTATACAAACAGGGAATAATATAATCGAGTAGCCTTTTTTACTGATTAACTCCGTCATCAAGGTT
7357814	15	374	sigJ	Npun_R5959	GCTAGTGTTAACACGGAAGTCATCGTCACTGTCATCAGTACAAAATATAAAGGCGTGACTAAATCGCTTTTATAAATATC
398938	15	375	sigJ	Npun_F0313	TATAAAAACAATTAGTGAATACAGTAAAGATAGCATTCGAGTTATATTAGCTCCCTTGTTAAGATTTGTCAGCAGTGTTG
4948030	15	377	sigJ	Npun_R3931	ATTCAGCAATTTCTCGGTTATTTTTTCTGGATAAATAAATTACAAAGATACAGCTACTATGATGATCTTTGTCAAAAAAT
558086	15	378	sigJ	Npun_F0457	TGAACTCACGGTGTGATTTTATAAAGTAAAATTTTGCCTAAGTAACACAAATTTTACTGATGATTTCATTCTCCAAGTTT
964052	15	379	sigJ	Npun_F0821	TGAAGTATAAATGATTTATAGCTCACGCAAAAGTGATTTTGCGCGAGACATCACTCCATCCTGTATTTAAAGTAAGTGAT
7262004	15	380	sigJ	Npun_R5879	AGAACCAAACCCTTTATCATGAGAAGCAGTCTGTCAGCTTGGCTGTTGCAAAATTAAACGGAATTCCTAGATGCTACCAA
7589725	15	381	sigJ	Npun_F6135	TCTATAACATTGTCAGAATATGAGGCATCGGCTAAGGGGTGGTTTGCAACTGGAAACTGACGCTGAATTTAACAACATTT
7431805	15	383	sigJ	Npun_R6015	TCCGTATTAAAATTATTAAAATAATTTGTTAATACTGAATGCATCCTAATGATGTGGACTATAGTAAGCTACTTGATTCG
2924345	16	384	sigJ	Npun_F2367	AGGGAAGACTTAAAACAAGACCCTCTACTGATGGGATTAAAATTACAAATTATCGAGGATGAAAGTATTACCCCACAATA	TGGGAATWMTA	F
367041	16	386	sigJ	Npun_R0292	CAGATCCTAGAGTTATCTATTTACTCAAAATTGGGCAAACTAAAACTACAACACAATTAAAGTGCAAAATAATATGAAGC	TGGGAATWMTA	F
2843022	16	387	sigJ	Npun_R2301	ACATCAACAGCCAACGCTAATTTGGGAAAATTTGGGAATACTCAATCCAGTAGGCGTGAGGATGAAACCGTGGTACAAGA	TGGGAATWMTA	F
427959	16	388	sigJ	Npun_F0342	ACAAATGTTACAAAGCTAAACTTGCATGGGCATAGTAAGTATGCTTAATATTGCAAGAATAAAAAACAATGACAGCTACT	TGGGAATWMTA	F
6763680	16	390	sigJ	Npun_R5473	GGATAAAAGTATATTCGAGCTTGGAACGTGAAAATTTTTTAACAAGTGGTTAGATACTAATTGGTTTTGGGCTTGCTAGA	TGGGAATWMTA	F
7123063	16	392	sigJ	Npun_F5763	TTTCAAAAAAATTGCAATTTAACTTTAACAATGGGGAAATATAAAAGCAACACTTCCTCCCATAACCATAGCCGAACAAA	TGGGAATWMTA	F
3148051	16	394	sigJ	Npun_R2522	ACGTCTGAAAATCCCTAAATGTTAGATTTGTCGGTTGTTTGGGCAAAACAGACTTAGCAAGTAGTGAATTTGACAGCATG	TGGGAATWMTA	F
1079924	16	395	sigJ	Npun_R0911	CACTTATGGCGATATTACTCAGGGTGGTTTTCTGGGCATCTTATATATTACAAGTTATGTTAACCAATAAATCAGATGGG	TGGGAATWMTA	F
596529	16	396	sigJ	Npun_F0495	TACTCCCTCATGTCTTCCTGCTCGCTTATTGTTCGCTCCTAAAAATTCACTCTGTATCTTGAAAAACTAACTAATAGCAA	TGGGAATWMTA	R
2242125	16	398	sigJ	Npun_F1823	AGATACCTTCTGGTTTTGGGAACACTATATTTACCACCAGACTTCAAAGGAAGGGGTTGATGCCTAAAGGCGAATGGAAT	TGGGAATWMTA	F
555522	16	401	sigJ	Npun_F0455	TTTTACTAGCAAACTCTAAGTAAATTAACTTACGGAAATTATATTTGAGTAATTTTTATAGCAATTATTACTTATAACAG	TGGGAATWMTA	F
1060409	16	402	sigJ	Npun_R0896	ATAGTTCTGATTGCTAAATTAGAAAGAGGTATTTGTCTAATAGTATACTTTGGTTTTAAATCTTATTGTTTTAATTTTGC
4814658	16	403	sigJ	Npun_R3816	TTTGCTGAATAATTAGGGAATTCTAAGTAAGAATTGGCTTTTATTGCTTACTTAGGATTAATATGACTTCCCATCAAGGT	TGGGAATWMTA	F
6397870	16	404	sigJ	Npun_R5165	ATTTCTATCAGCTTCCTGGGCTATGTTCTGGGAATACTAAAGATCGGGTATGGGACATAGGGCATGGGAACAAGGAAGAC	TGGGAATWMTA	F
4417046	16	405	sigJ	Npun_F3514	TTTCACTAGTTTTACGGGAATCCTGTAGTTGTATACCCACCAAATTAGTCAGTCCATCAGGTTAGGTAAGCATTGTTTAT	TGGGAATWMTA	F
675227	16	406	sigJ	Npun_R0565	GCTGTTGATTCTGTAGCTTTCAGGCTGACAATTGGGAATTTTAAAACCAGGGCAAATTCCCCAAAACTGAATCAGAACAG	TGGGAATWMTA	F
6392660	16	407	sigJ	Npun_R5161	TGAGACTAAGTTTGTTATTTTGCTAGTTAAATTGTTAAAAAAGCAGGTAAAAACATCATAAAACTATAACCATAGAAAAA
5248506	16	408	sigJ	Npun_F4182	AATAGGCTTCTGTAACGAGACGCTACGCATAGCTTGCTTCGACCTAGGAGTACACTAACGGGGGGTTCCCGCCATTAAAA	TGGGAATWMTA	R
8071369	16	409	sigJ	Npun_R6525	TGTTCAGAACATTTAGAAGATGGGAACTCTAGCTAATAAGTTTAATTACAGTATCCCACCCAGCACTGCCAATGATGTCC	TGGGAATWMTA	F
884099	17	411	sigJ	Npun_R0749	TTGGTATACTTGACCTCATTTATTTACCAGAATAGACTGAGGGAAGTAATATTAGATACTAGTGATTTTAATGTTAAATA
3605900	17	412	sigJ	Npun_R2916	CCTGGCAAGAATTGATTAATGTCTAAATAATTGAAAGAGAGTGTAACGCTCCCCGTGATTATTCGTGCAGCGAGTTGACA
6368240	17	415	sigJ	Npun_F5146	ACACTTCAGATTTACGAATTTTCTCCAGTTGACAAATAAAACAATTTAAAGGCAAACTTATGAAAACTGATTTTGATTAC
6863093	17	416	sigJ	Npun_R5561	AAGATACGCTTGATACCGAAATTATGATGTCCTTATGCCTATACTTATGAAAGTTATCACAAATTATACGACATGAATAC
984730	17	419	sigJ	Npun_R0843	GCTCTTTGTCAGTTATTGTTTGCTGGTCTTAAAATTGCGGTTGGCTTTGCCAAAAAACAAAGCTAACCTATGTCTTATAG
5991947	17	420	sigJ	Npun_R4836	CAAATCTCTAAATACAGCTTGTATCCTGATTCATGGGTGCATTTTGATGCATTGCTGTAGTATTGTGTCAAGTTTAAATT
5521050	17	421	sigJ	Npun_R4435	ATAAACCCTTGACAATTTTTAGCTATTCTCAACTAAGCTTGGTATGGAATATAACAAGATAGTGAATATTTAAAGGAAAT
7957635	17	422	sigJ	Npun_R6438	ATAGTAGTAGGGAGGGAGATTGGTATGATAGATGACATAACTATTAGTACTGCTATCATTAACAATCCCCAGATTAAAGT
6643163	17	423	sigJ	Npun_R5368	GATATAGGTAACTACAGAGGTCAAATTGTAAAGATTGCTCATATCATAATGCTGAGGTATAAATCCATCTCAGTCAAGGT
8150400	17	424	sigJ	Npun_R6586	AGTGTATTTACTGATGTTTCTAACCCGATTTACACAATAAGCTGTATGGTACATTCCTATCTTGCTAACAAAAAATATTA
1499437	18	426	sigC	Npun_R1246	GCAAGTTTTACTGAACCACTATACTGTTCCATTGAGACACTCTAGAAAGATAAAGTTTAGTAAAAAGTCTGCATTAATGC
83641	18	427	sigC	Npun_BF090	AAAGACTTGTGAGCATACTACTTGCTTGCTCATAAGTATTAATTCAGTAATTACTACTATTTTTACTAATTAATCTGCTG
3288358	18	431	sigC	Npun_F2654	TTTGCGACTTTTACTGAACCGGAACGTAGTTTAATTGAGGCAAGCTAGCTCTAGGAGCATCTTAAAGGAGTAATTTTATG
5740500	18	432	sigC	Npun_R4620	TGCGATTTATGCTGAACCGAAATCAGGCTTAATTGAGGCAAGCTAGCTCTAGAAGTATCTTAAAAGAGCAAATTTATGTC
1475049	18	437	sigC	Npun_F1224	ATTTTTGTGGATTTTGCTGAACCAGAATGTATTTTCAGTAGGACATAGTAGCTGTATAAATGTTACGAGTAACCAAATTT
7429839	18	439	sigC	Npun_R6014	TCTGAGGTTAATAGATAAAGGTTGAATCAAAATTAGATAAATACAACTTTTTGTATTTATAGCAGTCCTATTGAGTTGTG
7090458	19	441	sigC	Npun_F5735	TCTAAAACCTACCTCAGAATTATTTTTGCCTGCGTGGGTTATTTTTTCAATCCACGTACATGGACGATAGTTTATGTAGC
7960030	19	442	sigC	Npun_F6440	CAAATGTTTAAGTAAGGCTATTAAATTTACTTTTGAATCAACCAAGTAATTATTTTAAAATGAAACTCACTATCAGAAAG
1656996	19	445	sigC	Npun_R1361	ATTTAAATTTAGTACTTAACTAGACTGATTAAACTAATTTGCCAAAAGTATTTTTCATAAATGATTTTTATGCCACAAAA
2617796	19	449	sigC	Npun_F2147	TAGTCGCCAAGACTAGTTTTAAATACCTTTATTCAGCAAAATTACTTAAGTAACTTTCAAAAATATGTAGTAACTTTATC
3647285	19	455	sigC	Npun_F2946	CTACATTTGCTATTTCGGCGACTACATTTGCTATTTCGGCGGCAGCATTTGCTATTTTGGTGATCGCATTTGCTATTTTG
2062529	19	456	sigC	Npun_F1684	TCAAATTAAATAAATTAAATACGAATAGGATCGTCTCAAAATATTTTATGGGTTAAGAAGTGAAAAATAAAATTTATCTA
759154	19	459	sigC	Npun_R0639	GATAAGGAAGATGCCAACCCTGAGCAAAAAAACAAGAGAAAACGTCTAAAAACAATTTAAATGAAATAAAAATGGCAAAA
1586016	19	460	sigC	Npun_F1307	AAAATACGTATGCCATTTTAAGTCTTCTCACTATATGAATAGTAGAATTAGCCCATAGAGGAGAAGACAGTGACGCTCTT
3111725	19	461	sigC	Npun_F2489	GAGTTTGCAATATAACTAGCGATCCTAAAATATTGACCGACTATACCTTGGAAAAATCAGATGAATAATTTCAATGCTGC
1801097	20	464	sigC	Npun_F1468	GCATCCTTACGAATATAACTGTAAAGACGCGCTATGCGCTCCTAACTCCTAATTCCTTTTTTGCGTATGATATACAAACT
873148	20	465	sigC	Npun_F0741	AATTAGACTTAATCTTTCTGGGCAACTTCTGAAAGGACGAGTATAACAGGGTATTGGGTATTGGAGACTAGGTACTAGGT
6471485	20	466	sigC	Npun_F5230	GTCAAAACGGGCAAAGATGACGAGCGATTGTCAATCAGAATAAAATCATTGCCCAGACCATGATACTTAGTAAATTCGAT
666427	20	467	sigC	Npun_R0561	TTAGGCAAGAATAGTAGTAAGTTACTCAACTTAATCTCTTTAAAATTTAAATAGGATAAATAATAAAGCAATGAATATTT
5288621	20	469	sigC	Npun_R4213	ATTTCAGTATTTACACTGCGTGAAAAATGTTGATTTAAAGGCTACTCTGATGTCTGCATAGGGTAGTCATTGGTATGGCT
873016	20	473	sigC	Npun_R0740	CGTAAATTTTCCCATGTGAACCCTAGACAATAGCGCATACACTCTTCACTTAAGTATGTGAGCAGAGTGTAAAAAGTTGA
2601007	20	474	sigC	Npun_F2137	TGAATTTTTAGCATAAACTAAAGTTTTTAATAATCCGATTTATAATTATCCAAACATATATGAAACCTGTATTAATATCG
6431374	20	476	sigC	Npun_R5192	TAGCATATTTTTATTGTGGAAACCTATAACTCAAATCAAAGAATTGTAAAAATCTCACTTATGAGGTTTAAAAAAAATCT
2621900	20	477	sigC	Npun_F2153	ATGCTGATGACATAAATATTAAACATTACTAGTCTTGTGTTGATACCAAAATCCGTTGGATTTGAGTCCAGTTAAGGCTG
3442810	20	479	sigC	Npun_F2776	TCATACCTCTTAAAACTAAAACTACAGCTTATGATTGGTTGAGTTTTTAAAAGCCTGACGTGACAAACAACTACCTCAAG
5269917	20	480	sigC	Npun_R4202	CTATTCAATGATGCTCTTTAGATAAGAAAGATTTATATACAGTTAATACCATGCAATATCATGCATATTCTTGTATGCAT
6809042	20	481	sigC	Npun_R5506	TACTGATACTTTTTTTCAGTACTTTTACCAGATAGTTGCCATTTTTTAAAACACTACCTAAAAAAGCATTTCAGCGATAT
6334302	21	482	sigC	Npun_F5116	ACCAATTATATTGGCTATTACCAATAGTTTCTCTTAAAGTAAAATGGCCGATTTTAAATATACATAAAATATATTACTCA
1356766	21	483	sigC	Npun_R1136	TTTTTCGGCATATCCCTGAGACACTGTGAATTTAGGGTGGTGTTGGGTTAAAAAAGAAACATGAAAATCATCAAACCCAT
1023478	21	484	sigC	Npun_R0869	GGAGTGTCATAGATTGTTCCCAGATAGCAACAGCACTCAGTTACATTTTGTACAGACTTCATTCAGCCAGATTTGAGAGA
7087346	21	488	sigC	Npun_F5732	AACTCCACAAGCAAATGCAAGAGTAATATTTGTTCACCATCTGACTAATCAGCCAATAGGTGAATTTCTTTTAGATGATT
2193804	21	489	sigC	Npun_R1782	CTTATCACATTTTTGTAATAACTCTGTCAATATAACGTGTGATGCTATAGCTCTGGGTAGGCAATAGACTCGCTCTATAG
3959985	21	490	sigC	Npun_R3178	ATTACCGTGATGATATTTATCTTTTGGTTTCATAGGTCATATTGACAGTGACAATATTTAATGTCATATTGGCAATGTCA
335869	22	491	sigC	Npun_AR269	ATTTTTTATGCTCGTTTTTTACTACACAGAATTCTATTTTTATCTGCAAGGGTAGTATATCATGACGCTAAATTTCCAAC
2048666	22	493	sigC	Npun_F1666	ACATTTACAGAAAATTAGAACCCGCATACAAAGGATTTATTCACTTATCAATCCGTTGTATGACCACAGAACCTACACTA
5274540	22	495	sigC	Npun_R4206	TATCGTTTGATTGATGCCTGGAAGTATGGTTCTGGCGGTGATTACTCAAATGAAACTTAGAATTTTAGCTGTGTGAGGAT
1104299	22	496	sigC	Npun_F0932	TTACTGAACCATTAGCTAGATAACAGAGGCTATATTCAGCATTCAAGGATATGGGTGCATATAGTTACTGATTATGAATC
6417310	22	497	sigC	Npun_R5182	TTTTTGGTGAAAAGTCAGAATTTGTGTTAGAAAGTTGGTCGTTCAGATTTTCAGGCTGTGGTTGGTTAAACTGTGCATTT
3795234	22	498	sigC	Npun_F3043	GTCGGTTAGACAGATGGTTGGCAGACTTAAAACTCAGGCATAACTCCGATTGTAATTGATGTGTGTTTAAAGCCAAGTGT
8080367	22	500	sigC	Npun_F6533	AAAAACATATATCTTTAGTTATAAAAATTATCTGTCCAAAGAGATAGATAGTTCCCAAAGACCTACTAAAAACAATCAAT
3353345	22	502	sigC	Npun_R2699	ACTAGTGGCGCAATAAATTAAGACAGACTATGGTGTTTGTTGACCACTTTGTGAGACTGAGTTTGGTATTAAATTTATAT
3381949	22	505	sigC	Npun_R2726	TAGTTTTGAAACCAGCTGACATTTGCTAGCAAGAATGTGTAAAGTAATTGAAAGTAAATTACTATCTCTAATCTTTAGCA
7357978	22	506	sigC	Npun_F5960	TATTCCCTAATGCCAACAAGGAGAAGGGTAAAAATCTTGCCAATACTCCATAATCAATACTTAAACTACCTGCTCTAAAA
2617435	22	507	sigC	Npun_R2146	AAAGATTAGCCGAGGAACTATAACTGAGGTAAAGATTTAGCCAGAGATGTCCAAAGGTAAGGAGATAAGATGGTTAACAG
3485592	22	509	sigC	Npun_R2816	TAAATCCGAAAACTCTACAGTGACACTTGTATAAATCTCGGTGACAATCTGAGCAAAAGAGGATAATAAAATGCCCGAAA
4529496	22	510	sigC	Npun_R3592	GCCGCGTGGTGGTGGATGCAAAATTAATGTGCCACGATCAAAATTTAGTGTAGGGGTACGAGCCATTTATGGGAATTGGG
4557847	22	511	sigC	Npun_R3617	CAGATTTTGAGTTTTCTTTCAGCAATACTGGGGTTAACTTCATCCATCTGGGGGTAGATTATGTACGCTTCAACTAAATT
1839635	22	512	sigC	Npun_F1497	AGTTTAACCATACTCTATAGTACCTGTGTTAATCTGAAGTACTCAAACTAGACTGCTATTTTTGGGTATCTGTGTCTAGC
7023314	22	514	sigC	Npun_F5680	TTTTAGCACAACTTACATAAATTTCATCTCATTCTTAAATCTAAAATCTCATCCTGCTATATAAAATACCAGTTATGTCA
5479888	22	515	sigC	Npun_R4400	ATCTTAATATTTCTAAAATTAGCACTTGTGCTGATGTAGTCATCTATGAGAAAAACAGGACAAGCTTTGGAATCTGAAAA
7384415	22	516	sigC	Npun_F5977	CAAATCTGATTCAGAAGACACGTCGGCAAGTATGTGATAAAACTGATACACACGGTAAAGTCATAGTCGAGTATGTAATT
5500634	22	517	sigC	Npun_R4421	CTAATTCAGAAGAGGAACTAGACTTGATGATTGTATAAATCACCAAGTTCTCAGGATGGGGGACAATAACATGGCTTTCT
1486196	22	518	sigC	Npun_F1234	CCGCAAACACCCTGAGCTTAAAAGACTGGCAATTAGCCGATAATCATTTGGTTGTCAGTGGTCATTTGTCCCTCGTCCTT
3140444	22	520	sigC	Npun_R2515	TATGTAGTTTCACTAATGCCAATTAACCCACGCATCTGCTAGAGATTTGAAAGGTTTACTGTTATATAAGAAATGCTTGC
6995417	22	521	sigC	Npun_F5663	CGAGTAATAGTTTAATTATAAAGTGTGTGCCATATTGGGTAGAAATTGGATTCTAAAATACACTTTCTCATCACTCACCC
6285275	22	522	sigC	Npun_R5074	TAGGTGCTGCTTTATGTGCTGCTAGGTTATAACAGCTAGCATCATCAGTGAGATCGGCATCTCAAAAGGTAAAACTTATG
1676263	22	523	sigC	Npun_F1375	ATATTGCAACCATAATTTAATTTTTGATCAAATACGGGGACTGAAAGCACGTATTTATAAGCATTTTCAGCCTTATTCTT
7882631	22	525	sigC	Npun_F6382	CTACCAGGCTATAGTTTAGCCGTGAATAACTGGCTTGGTAGCCGTTCCTTATAGACAAAATGGATATGAAAATTGATACA
510151	22	527	sigC	Npun_F0413	TTACAACTATATGGGAAGCACTTTGCTAAGTAATATCTTCAACCCTAATTAGTTTCAGAATGAACGCTCTTATTTTTATA
4787244	22	528	sigC	Npun_F3792	TAATACTGCACATTTTGGTATCTTTTGTCTATACTTGCCTAAACAATAAAATTTTTGTCATGCGTCAATTATTACTAGTT
5524027	22	529	sigC	Npun_R4438	GTTAGATTAGCTTAATTTGATATCTTTCTAAGCTCTAACTAACCAAAAAAATAAATAAACATGAAAATTCAAAAAATAAT
1410450	22	530	sigC	Npun_F1184	CACGCTGGAATAGTTTAAGATAATAACCAAATATGTATTTTTGTTAAGCTCTTTTAAGACCACGAATGACAAAAAAACTT
3406351	22	531	sigC	Npun_F2748	GTCAGTGAAAGCGCTGATTTCGATCGCGTACATAATTGTTATGTTGTAATCGGACTTTAGACCGATCAACCTTATAAAGT
1889705	22	532	sigC	Npun_R1536	GATTTGTTTGGATATTTTTAGTCTGCAAATTTACCAAATTTAATTATTGAGTAAGTGTGAGGAAGTCTGTGACCATTCAA
7879302	22	535	sigC	Npun_F6378	AAAAAGGAAACAGATAGCAGGTAGCTGTTTTAATGGAATGATAATCTGCTGCACATTTAATTTGTATAGGCTTTATAGCC
6035144	22	536	sigC	Npun_F4870	CGCAATTGCCACCAGGACAATTTCAAAACCGCAGTGTAGTCTTTAACTAGAAAAACAGTATTAGGCAATTGCTAGACAAA
954465	22	538	sigC	Npun_F0813	GTCCCTGTTGTTAGCAAACTGCCCCCCATGTATGGGATTAAAGCTGTAACGTTTACCGCTCACGTAAAACTTCAACTGAC
6065031	22	539	sigC	Npun_F4897	GAGACTTTAAGATTCATAGGTTATAACTTAGTTGATAAGACAGGATTAGGAATTACTTAGGTTTTTTAAGTAACTCTAAA
6385194	22	540	sigC	Npun_R5155	TCTGACATAGGCGTAGCCCTTCTCCTGTCGGAGACGCTTCGCGTAGCTTGCTTCCACGAAGCGGTACGGTTGCGCTCAGG
6565907	22	543	sigC	Npun_R5307	TTGATTGGAGAGTTATGCAGGAGCTAATGTAAACTTACATTTTTGAAGGAACCGATTAAAGGATTAGCCGTCTAAAGTGA
543901	22	544	sigC	Npun_F0446	TAACTTCTTCAGTAATAGTACGCTTCTCAACCTGAACTACGAAATCTACCATTGAGACGTTCGGGGTTGGTACACGCAAG
6574281	22	546	sigC	Npun_R5313	AAAGTCACAAATGATACACCAAATAGTTTGATATCTCCCTAAATCAACTTTCTTAGGACTACGGGAATTAAGCAAAATAT
506240	22	547	sigC	Npun_F0409	GGTATTTGAGTTCAAGCAAGGTTATAAATGTGTTGTTCTAATTTTTTTAGCTAGTTGTAATCGCCTAGCTTACTTAAGCT
4830647	22	548	sigC	Npun_F3829	AGAGCGCCAGCAAAAGTTTTACAAAACACCTCTAGGAATGTCATTTATACCGAAATATACTATCCCCCAATTGCTAGAAA
6000773	22	549	sigC	Npun_F4844	ATCGGTGGACAGTAGTCACTAGTCGATGTTAAGTTGTTTTTGCTACTGATGACTGAATATTACGAAATAACGCCGCCCTG
3546760	22	550	sigC	Npun_R2870	CGTTTGAGTATTAGATAGGTTACAACAAGTATTAAGTAATCCTTTTTAACACTCAAGGAACAAAGACCATCACAGCGTTA
5919930	22	551	sigC	Npun_R4776	TTGATGAAATAAATTTCACAATGTTGTTAGAATTACTAATCTCATTTTGCAAACTACTAATTTATTTTTCTATAGGCAAT
7568682	22	554	sigC	Npun_F6122	TTTTCACTTAATGAAAATAACGTAAAAATAGGTTAACTTTGAAAAGTTAATTTACTGAAATGTTTAAAATGTCAGAGAAT
3647762	22	555	sigC	Npun_F2947	ATCTCACGTAGAAAGGCATTCCGCTATGTTGAAATAGAACTATTCAAGAAATATTTCCCATGTCTTTAAAAACTCGCGGT
2060688	22	556	sigC	Npun_F1682	TGCTATATCTATTGCCGTTTAGCTTAGGTCAATGCCAAAATATAAATACATTTTTTGTAGTAAAACAATAGGATAAAACC
5573782	22	557	sigC	Npun_R4478	CAGTAGGATACGTCATTACAAAACATTAAAAGTTGTGCTACACCAAAGGTTGAACTCATCAGAGTTCTGAACTTAAGCAT
498893	22	558	sigC	Npun_F0403	CTAAATTTGCTTTTTAAAATGTAGTTCCATAAGTTAAATTTTTAAACTGGGACTAAAATATGCAGCAATTCAAAGTTACA
7781441	22	559	sigC	Npun_F6305	AACAGTACAATTTCTGAATTGGTCTACAGGTGGTTGAGAGTATCCTATGGGAGTGATGAGTGAAAGTAATTTTTAATTCA
7452125	22	561	sigC	Npun_R6031	TCAGTGCTTCTACCATGCCAGAACAACTTTGATTGCGGGTAAAAATATATCAAATCTTATATTTTGAAACCGTATGTATT
3960013	23	562	sigC	Npun_F3179	AAAGTACTATATTGACATTGCCAATATGACATTAAATATTGTCACTGTCAATATGACCTATGAAACCAAAAGATAAATAT
4975444	23	564	sigC	Npun_R3959	TCTTACAATTTAAATGTACTATCATTTTAGTTTATGGTAATAATTGTTGGTTTTTACTTAAGATAATCAGATAATAGGTA
5241336	23	565	sigC	Npun_R4177	TAAGTAACTAGTTATTTCTTATGTAACAATTTATGTACGAGAGATAAAATTTGACTAAGACAAAATTCCAAATATGAAAT
245148	23	567	sigC	Npun_F0193	GATACACAAATAAAAAATCGTGCTTTTGAGGATTTCTGTGAATTGCAGACTGATAATTTGATATATTTCAATTCTGATAG
3157204	23	569	sigC	Npun_F2534	GTTAAATTGACAACATAGTAATAAAAAGTAGCATATACTAAGCATTATAAGCCTCCCATAAAAAATCCGGGAGATTGCAC
4805048	23	571	sigC	Npun_R3808	TATAGCTTGACAATGTAGACAGTTTAATATCTCAGTGCTAAAATAGTTGAAAGCGATCGTCTTCACATTACTAGTAACAA
320209	23	572	sigC	Npun_AR260	TACAAAGACTGAAGCATTAAGCAGTAATATTTATCACGATAAAGCTATAGCTTAAATAGATGAATACTTTTGTTTTTACT
5578576	23	574	sigC	Npun_F4483	GTGAGTTTACGGAGGCTATTCTAGCACTAGAGAAAGTTAAAATGTAGAAAAACTATATTTTAAAATCCGATATGTCACAA
953453	23	575	sigC	Npun_R0809	GTCTACAGGGGGCTTAATCCAGAACAACGGGGTAGACTGATAGAGTTATTGGCGGCTAGAAATAATCCTGAGCCTAAGAA
4884741	23	576	sigC	Npun_R3872	TTGAGTAAGTTTCACATGACTGTGCATTGAGCTTTGATGCTAATTTTAAGTTTTTAACAGCTTTATTACTACTATGTCAC
87613	23	579	sigC	Npun_F0055	GACAAACTATAACAGTTATGTTATCTAGGATATACAGAAATAATTCTTGAGATCATTCTGATGATAAACTTTGGTTTTTG
5729953	23	581	sigC	Npun_R4612	CAACTTAAGTAATTCCCTTACTAAAATTTATACTAGAGACTTATTATTATGCAGACGTGCGTTGCCAAAATTTAGTAAAT
1062096	23	582	sigC	Npun_F0898	CTCTAAATTTGGGGACAAATCTGGTTATATCTCATAAAATATGATCACTCAATTACTAAGCAATGTGTATTTATTACTAT
1434176	23	583	sigC	Npun_F1203	ATTAAGATAAAATAACAGGCCGCAATCAAGATGATATCCCTTTATTAACAAATTCTATTTTCAGACATATTACCTTAATA
601103	23	584	sigC	Npun_R0499	GTATTACTTGTTTCCTGAGACAAATTCTGATAATCTTATCGGTTCCCTCTTTAATTTAGACTCTTTCGACAATCTAGATA
8158378	23	586	sigC	Npun_R6588	AGATTTGTAGAGGTTCCAATGCGTAATTATTTAAAGTCTACAATCTTGGCTAAACAATGAATTTAAATGCCAATACTTTG
3612503	23	588	sigC	Npun_R2919	AGCATTCACTGATATCAAGTACTATTTGTAAAGGTTAATTTTAAACAAGTTCACAAGGATTCAGTTACACCGCTTAGAAC
4974779	23	589	sigC	Npun_F3958	TTAACGGATTTAGGAAGTTATATTTACGAATATGATTATAAATATAGTTATGATAATAATTAAGGTAACAATTAAATTAT
8167006	23	591	sigC	Npun_R6591	GCAGCACTACTTAAAAACTACAAGTTTTGCAAAAAGATTTATTTTTTGCGGAAATAAAATATGAAAGTAATAACTGATTC
799692		592	sigF	Npun_F0676	ACGAGTGGGTAAGTTACATCTAGAACACACAAGCGCTTCCTACCCCAGGAAAAACACTTATGAAAACTGAATTGAAAGCA
5965889		593	sigF	Npun_F4811	TAAAATCTCGGTTTGATATTTAGTAATTAATTTTATATTTTATTTCTATGTAGTTCTAAAAATAGCTACAGATTATCCCA
7444751	24	594	sigF	Npun_F6024	TAAATCTAACTTTCTTAACCACGAATTACGAATTACGAATTACGAATTACGAATTAATTATGACTGTTGCTCGGACAATT
3135284	24	595	sigF	Npun_R2511	TGTCTGTTTGATGCTGTAATTATTCTTAGCGCTGGGTAGTATACATAACAAATACTTACTTGTTTATTAGTGCTACGAGT
3262465	24	600	sigF	Npun_R2627	CTTTCAGTGAACTTGCAGTGGTAAAAAAAAATACCAGAAGCCACAATCAAGCAAGCGCGGGAGAGCGCCAAGTTAATTGT
3268178	24	601	sigF	Npun_R2634	CCTACTTACCACGGCACGCAATCGCCTCTTGGAACCTTATACAAACATCAGGTACAAACTATCATGACACAGCATCTTTA

## Sheet: (B) Downregulated promoters
Transcription Start WT 0 h	Cluster	HCL order	Regulon	geneID	promoter sequence										motif	Orientation F/R
6708444	25	603		Npun_R5433	GCATGAGTACAGAATTCAGTAATCTTGGCACACTGGTATCGTAGAAGTTAAAAATTTAATGACTTCTAAAAGTGTCGGAG
6300444	25	604		Npun_F5091	TTTAAATTCTTCCTCAAGTTGGAGCCAGATGGCAAGACACTTGTCCTAATCTTCCTATTATGGAACTAAAAAAGCCACTA
3138799	25	605		Npun_R2514	GGAGGATGTCGCCACCCAGAGAATAAGTATCAAATATATCAGGAAGTAAGCGATATCCTCTTAGAAGGAGACTGGTTGGA
6352548	25	606		Npun_F5131	TCTCCCCAGGGAGCATGAAAATAGCTAATTACCTTGCTATGCTTTTTCAAGTAAGCAATAAAAAATTTAACTTAAGGATT
8103363	25	608		Npun_R6547	AGCAGCGAATTTTGCTCTCGTGCAAAGCTAGCTATCAGGGCAAGTTCTCATACTGTGGCAAAAGGATTAATTTGTGGATA
63298	26	609		Npun_CF054	TCGAGGCAAACAAGCTTATTTTCAGTTCAAAATTACATTTGAAATTAAGGAGAAAAATAATGTCTAACATCAATATAGGG
5870763	26	611		Npun_R4733	AGTATCCATCATTAGGTTTGAGGAGCAATTGTTTATTTAGGACATATATTTTTCTGGTGCGGCTAGGTAAAGTTCTCTCT
5854488	26	613		Npun_F4717	AGCTTCGAATTGCAAAAATTGGCTGGTATCGGCTTTGTTGTGGCCAACGTTAAAAAGTTTGATGGTGTAGATGGATATAG
5148495	26	618		Npun_F4100	AACATTTCGCAGCATTGACAAACCCACCCCCTCTTGGCGCACAATGATTCGGCTTGCTTTTGTAATTCGTTCAACCGTTG
529885	26	626		Npun_F0430	TCCCTGTCATACAGATGTGATGCTGCTAATAAGTCAATAATTAAGGATCATGTATCCTACATTATGAATTGTGATATTTT
487684	26	627		Npun_R0390	TCAGCGAACAATGTTTAGAACAGACACTGTTTACTGCAAACATTAGGCTATTGAAAAGAATTAAACCACAAAAAGGATTA
474007	26	628		Npun_F0373	CTAAAATTTATAGAAATAGTGAGTTAGGCTTGCCTTAATGCATTTGCATAAACAGCAATTTACACGGTAAGCTTGTGTCT
8230688	26	629		Npun_F6630	AGTAATATTCCAGGAAAATGGGCAACAATATTGATCAATAACTAGAAATGCAGCCCTACCTGTAAAAGATGCTGCCGTTT
76173	26	630		Npun_F0044	TTCTAATGGACTAAATATAACCAGGCTATCCCCTAAAAAAGCAGAATTGGAATGAAAAGATGGCAGTAAATAAAGAAAGC
6026226	26	632		Npun_F4866	TGATATTCATTACAACTTAAACAAAAAATAATAGAGAGAATGGGGGCAGAAGAAAAACCTGTTAATTTGCGCTCGGAGAC
519554	26	636		Npun_R0420	TTTTTACCCTGAAAAAAATGATATGTTAGATACAGAATTGAATTTCGCACGTTTCTGGAGTAGAACGATGTAGACTACTC
1612014	27	637		Npun_F1322	GAAAGCAATCTAGTTATAAATAGCTACATTAAAGTTAACAAATGAATTGTTGATGACAACAAGATGGCAACTCATTATTC
3845547	27	640		Npun_F3086	ATTTGATTTTTCAAACAATCAATAAAAATAAGCAAAGATGAAATTACCAGGAGGTAATTATGTACAACTTAAACCGTTTT
4675062	27	644		Npun_R3710	TTTTGAACTTGCATCAGCCCAGAATTAATCACTGATAAGTAAATACTATTTTTAGTTTTAAGTAAAAAGGAGTAGCAATG
7147868	27	645		Npun_R5780	AGCATAATTACAGATTACCTACAAGTCAAATTATTATGAACAAATATAGCGAAAGTCATCGTTTACTCTAACATAAGCAA
7613823	27	646		Npun_R6154	AGGCCAATAAGTATCCTTGCGTAAATTATTGCGTTCCAAATTCATATACCAGGTGGCAATATGTCGAAAAAAATCGGTCT
4874527	27	648		Npun_F3862	CTTTGACGAAAATCAAGCTTGTATGTCCGCCAGAAACTAATAAACTCAAGAAAGGGGGATTTAGACTTGATTCACTCAAG
4816998	27	649		Npun_F3818	ATAGTTTGAAGTTAAAAGGCAGATAAGACGGTAATTTCAGCAATATTCCACCAAGTTTGAATTATTGTTAAAATATCTCC
5963916	27	650		Npun_F4810	AAAGCAATTGCGATCGCTCCTAAAAGAGCGTAGTAACCTTTAGCATAGCCTCCACATCAGCTAGATGCGATCGGGACGAG
1181877	27	651		Npun_R0998	GCTTTGAGGAACCTAGTACATCAAGCTGAAGCAGTTATCGAAGAAAAATCAATGGTGTAGGAAACAAATATGGAAAATCT
6915266	27	652		Npun_F5601	TCTACCGATGTAGTATATACCTCAGTAATGATGGATGATTAATATTAGTAAGTGTGTGTATTCGTTCTAATCCCTATGCA
4774018	27	653		Npun_R3783	CATGAGAAAATCAGGTAATACAATCGCAATACAAGCGATGATGCCAGGGAAGGAAAAAAGATGTCGGAGAATTTGAGAAG
6524478	27	655		Npun_R5270	ACGCCTCTTCGTCTTCAGCTTGAGCAATTGCATGAAATAGAGCTTGTAAAGCAATCATGATTGGCAAATTGTACACTTTC
867373	27	656		Npun_F0736	GTCATATAGAAAGATATTTAACGCACTTTAAAAAAATAAAGTTTTACAAATGCTAGTCAGTAGCAAAAATAACTGACAAC
5694428	27	657		Npun_F4580	AAATCGGGTAATTTATTGAATTTGCTTCGAAAAGTTTCAGATTATATTTTCAATCATTAATAAATTTCAGGAGCAAATCA
4806625	27	658		Npun_F3811	TAATCTGAAATATGTGAATAAAATTTTTTAGTCATTTACAGTAACTATTAAGCTGGAAGTTGTACTACTTTTTTTATTGA
6543310	27	659		Npun_F5289	TAACAATAATTTGTAATAAATAATGACGCGGCAGCATTGTATAAAGAGAACTTGGAAGTAAAAAACAACATCTTAATCAG
5996628	27	662		Npun_R4842	ATTTAGAGTCTCACCAGTTTAATCAAATCCTGGTTTCATTTGTATTGGAGGAATCCATTAATGAGTATCGTCACGAAAGC
6679584	27	663		Npun_R5402	AAGAATTTGAAGTTTAGACGGTTGACAATTTTATACTCATAGAGTATCGAGTGGTTGTAAGAATATTTAAGTGTTTCCAC
6914355	27	665		Npun_R5600	TTAATCTAAAATATTGCCTGAATTTTCACAAATTTTTCAATTCTATCAAGGTCAATAATAATGAGTAATGTTCAAGCATC
2590888	27	667		Npun_F2126	AGATACGCATCTAAGTTAAAGTTTTCATACCCTAAAGGGGTAAAATTTTGGCTAAGACAATGGCAACGTTTACTGTTGGC
249487	27	670		Npun_R0197	ACATTTCATACCTAGCCTAACAAGGATTTTACCTTTTATTCTTGACATTTTGCCCATCTGAAACTTAGTGCCCTAAAGCA
7081814	27	673		Npun_F5726	TAAACAGTTACGTATGGGAAAATAAAGTTAAGCATCAACAAATCTCTTTTTGTAAATTTTTGTTTATTAGATCGGTAATG
3129424	27	674		Npun_R2506	AACTTTAGTAAATAAATGCTCATTTTCCCGATTAGTTTTTATATACTGAATTTCACTGAGAAACAAATCAGTTAACTCGC
2913536	27	675		Npun_F2360	AGATGCTTAAGTTAGGTCAAAAGTATTATAATAGAGAGAAAGTAAAGCTTCCTGCAAGTAATTTATAACTCGGAGTACTA
1498851	27	676		Npun_R1245	TCCTAACACTCCCAAGTTGAAGTGTCACTAGTGAGAATACTATTAAAAGTAGGCATTCCATTAGTAGAAACTACCCTTAA
8112022	27	677		Npun_F6554	ATACTGTTAACTCTATCGATTGGCAGAAGCTATTTTCTAATTTAGTAAAGGATAAATAAGTTAAGTGGCTATAGATTTAT
651993	27	679		Npun_R0550	ATTTAAGCTAGATTTAACCTATTGTTAACCTATTGACTTGATCTAGCTATTGGGTAATCAGGTAAATGACTAAAAATATT
2190857	27	680		Npun_R1779	TAATTATTTCACTTTTTTATGAAAGGGTAATTAAAGAAGGCTTTTAAGACTGGGTTGACTATGCGACTTCTATTAGTTGA
2191564	27	681		Npun_F1780	GTGTGAAATGGAAGCTGTAATTCTTTGCCAAAAACAGAGTTAATTGACAGGAGATTTCCATGTCTGAAATCATCGAAATA
1068459	27	682		Npun_F0903	TATCAGTTTGTAGTTTCAGTATATACTTACAAGGTTAAGATAAATGCACTCAATTGTATCTTCTGAGTCGGAACTTCTGA
7081591	27	683		Npun_R5725	TCACTTTCACTCGTGATTTATCTAGACTTGAAAATAGACACAATTAAGAATGAAATGGTAGGTAAATAATGGTCCAGCAA
6135344	27	684		Npun_F4952	TGTTAGAACTTGAAGCATTAGGCTCAAAGACTTATTCATCCACCTTTGAACTCCGTTAATCCACCTCTGAACTCCGTTAA
4046959	27	686		Npun_F3255	CATCTTCATAGAAGATTATAGAAGTCAAAGCAAATTTTCAATAAAAGGACAGAAAAGGAGTGGCAACAAAGCGTCAAAAA
62866	27	687		Npun_BF068	TCCTGAGAGTTTTGCGATCGCCCATAGCGCTCTTGTAAAATCATTTTCAATTGTTGAGAATTCGCAAGAGAAAAAAGTTT
1174551	27	689		Npun_R0992	AAGTTCTTGCGAAAGTCTTCATATTATGAAACCATAGTTTGTAACTTACTGATACAACTGAGGCTAGTACAGCACGGTGT
1608140	27	693		Npun_R1320	TTACTAAACTAAATAAGATTTACAAAATAAAAATATCTCACATAACTCAATTTAATTCACATGAATATCTATCAAAATTA
3049152	27	694		Npun_R2454	TTTGAGTAGTAGTTTATGTGAATCTCAATTGGGTAAAATAATTATCTTAAAATCAGGAATTATGCCACAATACTTTGGAC
6747530	27	696		Npun_F5463	TCCCTTGCATTTTGAATTGGCACACGGCTATATGTACTTAAGTAATAGCTGAAAGACTTGGAGAACAGATGTCAGGAACT
5598493	27	697		Npun_R4502	CTTTAGACTGGCGACAATTATTAAATCTCAAGTCTAAAGTAAGAAAATTGTGTCATAGTTTCTACCGTTATGAAAGTTTT
7890892	27	698		Npun_R6387	TTCTAGACCGATGTGGAAGTAAACATTTTCAGGATTTACTTGAACAGCCCCTTGAAAAATTTGTAATCCAACCTTTATAT
178736	27	699		Npun_BF179	TTTTTCAAAATTTGATGAAAATTAGCACTAGTGCATTATTAGTAGTCTTCCCTTTACTTATGAGTTCACTTCCAGCTAAC
4716726	27	700		Npun_F3745	AGGATGATGTAAAAGTAATAAAATGTTTCTACTATTTAGAAAGCTACTTATTTCTAAATTCCAACTATGCAAGAGTATGA
1036232	27	701		Npun_R0879	ATTGAAGTAATAAAATTTTATTCCCTTGTAATATGCATAGGTCATTTCCAGATTATAAAAATGGCTATCAGCCTGTCAGA
1902376	27	702		Npun_F1545	GCAAACTTCCACCACAGTGTATTATGAGTCTCAATAGGAATATAAAATTTTTGACTTCAAATTTGTCTATCTGTTAAATA
1934148	27	703		Npun_R1565	AATTTCTTATTAGTAGATTTTTTTTGCTCAACCTCTGCAAACAAGTAGCGGTGATTTAAGGTGAACATAGAAAAATTTAT
5529550	27	704		Npun_R4444	TTGCCAGAAGATGCGATCGCCGCAAAGCATTACAGTGGTTCAAGTAAATGTGTGAGAGTATAGTTCTTTACTTACCTGGA
178301	27	705		Npun_BR178	GCACAATTGTTTATTCATCCTCATCTGAGACGCATATATGATATATGCGTTAATTATTACAACTATCCTAAGATAGATTA
1105961	27	706		Npun_F0933	CCAATAGGATGAATTGTCATTTTCACCACCAAGTGACAATAGGGTAGTCAAGTAGAGGATAAAAATATGTCATCTGCTCA
5766446	27	707		Npun_R4646	AAGTGATACGCTCATTCTATAGTGTGTCAAGTAGTGTTACTTAACATTGGAGAATATACTCATGCATATATTGATGCAGG
7051677	27	708		Npun_R5701	GTTTCGCACAACCAGCCAATATCTGTAAAGTTAGATTTAAAAGGCATTAACAACGTAGACCCATGAGCGACAACAGCATT
139686	27	710		Npun_F0096	GAGATGTAGAGCCGTTCATAATTCGCTACAACAAGTTTAGAGAGGCTTTACAAGATGGTGTCAAGTAATGGCAGACAAAT
1972842	27	711		Npun_F1605	TGTCTTGAAAATTTTTGTTCTAATTACCTGATAAAGTAAGATATATATCTGGGTTAAGTGGGCTATCAAATAATAGTCCC
7513636	27	712		Npun_F6075	AAAACTCGTAAGTTTGATAACTTCGTTATACGATAGGCTAAAAATTGCCTGCTTTTTTACCCACTTACTGCTCATGGATT
4552087	27	714		Npun_R3611	AAACCGTACTTATCAGATAGGTTTTCTGTACCATATATCTAAGTTTAGCTGGATACAATTAAAGTATGGCTTAAGTAATG
6895720	27	715		Npun_F5586	GGCAATCTGAGCAAGATTGGCATTAGTTTATGATCAAACCCTGATAAAAGTTACTTGCTGTGGATATTTCTATTCTTGTT
5398861	27	717		Npun_F4310	TATAACCTCAAGAATTATGATTGAATTCATGAATTCAAGGAGATTTTTATCAAAAATTCTTCTAAGGTATCTGTTCAGGA
8128683	27	718		Npun_F6572	GATATCAATAAGAAGATACTTAACTCTATAATTTAATTTATTAAGCGATAGCCATTCATGACTTGTTCTCAGCATCATAA
2793582	27	720		Npun_R2263	AGCAGGGGGCAGGAGGCAGGGGGCAGAATATTTAAGAATTTTGAATTGGAGTGAAGCGACTTGACAACTATTTTCATCCT
4401811	27	721		Npun_F3504	GGGATTACAGCTTAGAGTTGCCACTCCGTTCAGCTCAAAGATGGAAAAAACACCAGGTGTATAACTTGAGTCCTACTATG
7041468	27	722		Npun_F5693	TCTAGAAAGATGTGCATCATGAATTTTCTTACGAAAATGAATTTAAAACTACAAAATATCTTCCCCATCAACAGGAATCA
7553665	27	723		Npun_F6106	AGAATATTACATTTATTAAGTACAGTATTATTATTTAGTACTTTTTAATCCTGAATTTTGATTAATTATGTCTCTAATAG
3663332	27	724		Npun_R2958	ATAAATCATACTTATAACCGATGGCAAACAGGACGTAAAACTGGTGAAATAAGGTTAGTGTTGCGAATCTGGAGTAATGA
8045520	27	725		Npun_R6510	TTCCTCAATTTATTGCCACCCATAAGATTAAAAAATAGATATATTTTTGCTCGATAGAAAATAACAGAATTTTTCAATTG
2102649	27	726		Npun_F1715	AGTTTTATTACGTAATGCGTAATTATAACTAGCCAAGCTGAAGTAATAATTATGGGAGTTTGCAAGAGCTTTAGAGACCG
475457	27	727		Npun_R0375	ACAAATAAAGATGTACTTTATGGAATGGTGATTGGAAGATAAGTAGGAAGCTAAAGAGAGATGGCTAGAAATATGTATTA
3585682	27	728		Npun_R2902	AACGGAAGAGTTACCATCTATGCCAGGTTAATAACTTGATTCATAATAATAAATCACTGCAAAGGAGACGATGTGGAGGG
3151945	27	729		Npun_F2528	GCTAGAGTGAATATGCTGATAGCAAAAGCCCTTATTAGCGTAAAAACATTAGGTGAACTATGGCTTTAACTGCTTCAACT
1398533	27	731		Npun_R1176	TATTTTATTCGTATTTCTAGCTGGAAAGACCGGAATATCTTCGGGGACTTGCAATTGTGATCGGGATAAACGCTGTTTTT
7575127	27	732		Npun_R6125	GCCTTCAAAAAGCAGGATTTGTTAAGCTGACTTCTATTAGCTTTCCTAGATTTCTGACCAGAAGTAGAGAAAGATTTAAA
4712506	27	734		Npun_F3742	ACTTCAATCAACAGAAATTTATAAGTTGCAGTTAGTTAAAGTAGGAACAAGACATAAAGTAACAAAAGAATTTTATGAAA
7495194	27	735		Npun_F6063	ATTTTGGCAGACGACAGGCGGCGTTATACATTAATAAGTGTATCTGCAATACCGGACTTGTTCTGGCTTAGTCTCAATAG
4816699	27	736		Npun_R3817	TACTGAAATAGACACAGGAAAACTTAGAGAATGTGAGGTAGATTTACCTTTTGGGCTATAGTGCCAGATGGACAGTTTAA
5868704	27	737		Npun_F4731	TAAATTTTTTTAATAGAGAATAAATAAGGACTACTGATTAATAACTGCTTTTGTTGCATCTTGTAACAAGATATTCCACA
230504	27	738		Npun_BF214	AATTAGTGTAATAATTTTAAGAAAGCGCGTTACGCTAATCAGAATTTTAGTCAAAAAAAATGAATGATTCTAGATATAGA
6197878	27	739		Npun_F5002	ATTCTTTACATATATATTGGGAAAAGTTACCCACTTCAGCTAAAAATAAAAATGAGAGCAGTTGACAAAACTTTAATTTC
2038462	27	740		Npun_R1654	GTCATGCTACTTAAATGCTACTTAAAACGGTAGCCTAAAAGAATCACCACACAATCGACAGGGGCGCATCATGTTGCCTA
244933	27	741		Npun_R0192	AGTTAATGCAACTAAAACCAGGTTACGAGTATTAAAAATGCTATCTTAAAGGCAAGGTCATTTGCTCAATTTTTGAGGAA
6840456	27	744		Npun_F5536	TTCTACGATGAATACTTATAAATTCCTGTAAGATCAATACAATAAACAACACTTAAAAATATGGACAATACAAATCAAAA
6520075	27	745		Npun_R5266	CTAGCTTCCATAAGCTAGCTCAAATAATTTTGAATTTTAAATTTTGAATTTTTAATTATTATGACTCCCCTAGTTGGTAT
8015468	27	746		Npun_R6491	AGTATTAAAGCTTTAATTGCTAAATGCTAATTACAGATTGGGCTTTTGCTACGAGATATTAGCCATTTTTATTTATAACT
2236198	27	748		Npun_F1818	ACATCTTGCTTGAAGGTGATATCTTCCTGAGAACAGCTTTGTTGTTATCAGTTAGATTAATGAGTCGAATTAATGGATTT
4995075	27	749		Npun_R3977	TATTAAAAAATTAGTCAAAATAATCGTGAAAAATTAGAATCATCTGTATAATCCAAGACTGTAGCCTGGAACTGCCCAGT
5138016	27	750		Npun_R4091	TACTACCTTTATCCATCCATTTTAGTAAGAAAACATACATTTTATTTACGGAGTAGAGGACAACGCACCAATGCCTACTG
622126	27	751		Npun_F0519	AATGGAGTTTTAAAAGCTTTCCTCTGCCATCCCAGGGGGAAAGGCTAGCTCTGAATGCTAGCAGTTATAAGAAAAAGCCG
4655563	27	752		Npun_R3693	TACTGAAAGGCGATCGCACTGGTCACAATTGCGAGAAACTGAAAGCAGATATATTAGGAGAGGAGAACCTAATGAGCTGG
6000641	27	753		Npun_R4843	AAATTTAGTTTCAACTAAGATTTTGCAACAGTTGCAATAATCGTAAAATGGATACTGCCACAAACATCAAAACAGAGGTT
8075078	27	754		Npun_R6528	GTACCCAGTTGGGGACTATCCAAGCCTCAACAATTACTTCTATGCTAATACCAAGGAAACTAAAACGCTAATTTACAGTA
66427	27	755		Npun_AF059	ACCCCGTAGCAATTCCTGTCCCGTGGACTGGGATAATAAGAACAGGGCGGGGTGTTGATGGGACAGCAACCTTGAAAATT
1389429	27	756		Npun_F1169	AGGATGTCGTTTGACTATAAGAGCGGCTCAACTGACAATTATGGAGGATATTGCACCGAATAAGCCGTTATTGTAGAGGG
1515879	27	757		Npun_R1259	TCCGAGTTAAATAAAATTGTATTTAAGATTACAAGGTAATGAAAAACTAGATTTGTGGGGAATTAATTGACCCTGCTACC
4279622	27	759		Npun_R3429	ATTTTGTTGAGAAAATTTCCTGATAGAATGATAAGCTTGTCAGAAGACCGTCTTGTATCTCATCAAAGGTAGAGGCAGGG
22452	27	761		Npun_F0013	AACTAGCTAGCGATAGATACCTATACCGTGAGCAGGATGTCACAATACCGATGTCTGTAGCGACACACAACACCCAGGGC
2895631	27	762		Npun_F2349	CTATCCAGACAATATTCAGATGTTCCCTAAATCACCATAAGATAATTAGCGCGGTATTTCTAAGATTGAGGAACATTAAA
2397338	27	763		Npun_R1956	ATTATTGTCCACTCAGTAAATACAACAAGCTTTGGGCTAAAATTACGTTTTAGTGCGTGTAATTATCCAAATATCCTTAT
32687	27	766		Npun_F0020	TTCACATTTCTTATCCCTATGTAAGTTTACTGGCTGCTAGACTTTTCAAAGTGTAAGCAGATGAGAGTAAGCCTGCAAAA
3614895	27	767		Npun_F2922	TAGCTGTTAAAAAACATGGTAATAAATTTATTAGTGACACATATAAAATTGGAATAAAACCGTGATTGATGAGCAAGAAA
5263089	27	768		Npun_F4195	GTTAAAAACTTTGAAAGAATAACTTATCGAATTCTTGATATATTGTGAAATAAGTTACAAATTACGTGGTGTGCGATTTT
2838443	27	771		Npun_R2297	GAAGGGGTGGAATTCAACCACTTATGTGAGATGCTAATTGATGATTAGTGAGTTTTGCCAATGTCTGTTGTTTCTGCCAT
6745492	27	773		Npun_F5461	AAAACCAGAAAGAGGTTTATTGATTCAGACAATTGCAATTAACCCTCAGCAGGAGAAAGGTGTCAGCAAGGCTGGTAAAA
3167792	27	774		Npun_R2542	ACAACCCATCCAATGAGGGTCATTAAGGTAAACTGAATAAAGAACCTCTGTCGCTGCGATCGCGGAATCAAAAACTTTAC
6400014	27	775		Npun_F5168	AAAACTCAGTCAATATACAAGCCTATACGCATTTGAGGGAAAATAACTCTAGTGATGGCCATCAATCGTATAAATGCTTA
7528756	27	777		Npun_R6087	AAGAATCACATGATCCCCCTTACCTGTGGTGGCAGACAGTCCTAAACTGAAGATGAGAGTTGAAAGGCAGTCGGGAGAAA
7841508	27	778		Npun_F6350	ATACTGCTAAAACTAGGGTATGCCTACTCTTCAAGTCGGTGTTATTTTTAGTTGTTAGCGGTTTATTCAAATGCCAAATG
1322449	27	779		Npun_F1106	TTTCGATAAATTGTGTTACGAGTGCGATCGCAGTACTCTAGATGTTAATAACAGTAAAATATTGATTTAGCTACTGCTTG
354985	27	782		Npun_R0284	TGAAGGACAAATGACTAAAATGTTGCAATTTCTGCTAGCTTAAAAATAATAAGAAAGTGTCAGTGTCGCCCTTTAGGATA
1023676	27	783		Npun_F0870	GCTTGCTTTCAGAATCTTGCTCTTAGTTACAGTAAAATTTAATAATTAGTTCTCGGTGTATGAAGGTCGCAAGTGCTTGC
7336872	27	784		Npun_F5941	AAAAGTTAAAAAAACAGCTTGCACTATCAAAAGCAAACTACCCTAAATTTTAGGGCTGTCAGGAGGTGTTGTGATGACTA
2243973	27	785		Npun_R1824	AAAATCTTATTGTATCAGTTAATTTGAGACAAAATTCAGTCATGATAAAAGCAGTGCTGTCCTAAGATGCTGGGGGGAAC
1701555	27	786		Npun_F1397	AGAATGCACAAATGCTCAAATCTGAAAAACTTTGTCAGAGTAGAAATAAGGGTTTTGACATTTACCTATGTGCAATTAAA
6448180	27	787		Npun_F5208	ATAGCCATGATTCCTGGCAAGATAAATTTAGAACCTAAGTAAAATTTGAGTTGCTGATTATGGGTGAAGCAAAGCGTCGT
7907579	27	788		Npun_R6402	CATACCAAGGCTTTGCTTGAGTTACTTGCCTAAACCCTTCTAGAATTAAAACTATTGTAGGGAAATTGTATTAATAAACT
2002560	27	790		Npun_R1628	CAACCACATTTAACTCTAGACTAGCAGCACATAAACCCGTAGGATCAACAATGTAGTTCAGATTTAGCTAGGGATTGTTA
3458289	27	791		Npun_R2790	TTAGCAGCTTGGAGATTGAGAACCGCTTTCTTAGCTGTGTTGAGCGTCAAAATTTTTAAGGGGAAACATGTTTAGAAGAC
3458661	27	792		Npun_R2791	CCCCAAACAGTATTTTGGGCAACAAATTGCACTCCTAACGTGATATTGGTATTACAGCGACTCAATCTCTATCTATCAGT
4952486	27	793		Npun_R3937	TCAGGTTGTAGAGTGAAATCAATTAGCCCTCTAGATTGGCGATTGATAACTAAAAGGGAAAATAATCATGGTTCAACGTG
4876097	27	794		Npun_F3864	TTTTCTAAACTTCTTAGCCAAAAGACATCTTTAGCTACAATTATTATTAATATAAAAATGCCACCATTTTAAATTTAGAG
6451839	27	795		Npun_F5213	ATTGTTTGAAGTTATGTAGCCTTTTGATTACGGCCTATCAAACACTGCGGTAAACTATGCGTTGATTATGATTCTTTCGC
6371349	27	796		Npun_R5148	ACGCGATCGCAATATGATCCTGGTTGCAGTGTTAGGATTCCCTAAAAACGTTGAGAGAACGGAACTTTATGGCAGAAACA
6761103	27	797		Npun_R5470	ATCTATGCCAAATTCGCATTTTAATAAAAAGTTGATCTAATTAATCAAAAACTTTGAAATAACAATATGAAACGTCTCGT
289870	27	798		Npun_AF228	TCTAAGGTTAAAACACACCAATTGAAATCAAATTAACTACTTCAGAGATTCGGGCTATCTTGCAAGGTTGTCAATATACG
4043535	27	799		Npun_R3250	TAACTTATTACACTGAAAACTCAATTAAAAGGCGATTTTTGATAAATTGCTTGTGAGGTTATAAGCAGGAAAAGCTTATG
4860029	27	800		Npun_F3848	CCTGCTTTTGTGACGCTTTATTTTGTGTCCATTTGCGTTGTTTTTCTTCATAAAATTTTATGTTTCCTACACACCGCCCC
7243060	27	801		Npun_R5863	AGCCACACACAGATATTTTGGCATTCCTTTCAGAGGATAATTTCTTTGATAGCGGTTCTTGTTTGGATGTGATACCCGGT
3617414	27	804		Npun_F2923	GATTGAGAAGGTACAGAAACCTGGTAGATTTAGCTATCAGCGAGTAAAAACTGGTGAAGATGAAAGTCCTGGTTATTGGT
8078199	27	805		Npun_R6531	CATATAAATAACTGTATGATAACTGTTTAAAAACATGGAACAATGAAGAGACAGTTAATAAAAAGCAGTATAGATGATTA
4804533	28	808		Npun_R3807	TACTTTGTCTCTCATAGTAAAGACTAGGGCACTATTGATCCCCTATGTTTTTGTTTGGCTACTCGCAGTTAATTCTGATC
6276220	28	809		Npun_F5066	AAACTACACTCGCAAGGTACTTCCGACGTATTGAAATATACTCTTTTTGGAAGATGAATCGCTTTTTAAGGGTGAGTATA
7308248	28	810		Npun_F5913	GCATTTGTTAGTTAAGTTGTATGAAGTACTGGAAGCAAATTTCCTCGGTTACTTACTGAGGAAATTATAACACCCTTAAC
7720044	28	811		Npun_F6242	TATGTCTTCAGTAGGGTAAAACGTTAAATCTGCATTTGATAACATTACTAAGTGTACTGATAACTTACAATCGGAGTTAA
940192	28	813		Npun_F0792	ATGGTGATTATTTGTATTTTTTCATCTTTAAAAGAGATTAATGCTCGGTAGGATCATTTATGCGTATTTATCATCTTAAT
2389815	28	814		Npun_F1951	GTTAGATGGCCATCATCTTGAAAATAAGTAGAATTACATACTGGTGAATCCTTCAAAATCCTTTTGTAATGGAGTGTCGA
2322160	28	815		Npun_R1889	ATATCTTTTCATTGGTAGATGCGGCATTTTCGTAAAGCTTTTATACTCCACTCAGTAAGCCTCTAATTCAGGAGAAAAAT
5301370	28	816		Npun_R4224	ATATATATTCATGCTTTCAGTAGATGCCGTTATGACTTGATAAATGCGACTATGTATATGTTCTCGAACAATAAATAGTT
8129865	28	817		Npun_F6573	GTTCTATTCTGTGACTGAGAAATTTCCTAACGTAATTGTAGAGTTAGGGAAAAGTTTATATGACAACTGACGTTTCTAGA
7315331	28	819		Npun_F5918	ATCAACGTTTTCTAAAGTGGGTTTAAAGAATTAATCAGGGTGCGATCGCTCGATTGCATCCTGTTTGAAGTGCGAATTTT
1146086	28	820		Npun_R0971	ACTCAAAAGAAAGATGAAATCTCCCTATCCTCCATGTCAATCTTAAATCAGTAATAATTATGAACACTTTGCCGAGGAGA
8079103	28	821		Npun_R6532	ATTTATGCCTTTTGCTAGAAGGATAATTAGCTTTCTATAGTTAATCTTTATTTGTAGTCAAAAAAAAGCTAATTGGCATG
467248	28	822		Npun_F0368	GATAATTCACTAGAAAATCCACTAATATTAATGAATAAATATTGATAAATACGTGAGACTCTACAAGCATTATTTACTAA
3360783	28	824		Npun_F2708	CAAGACAGATGCAACAACTAATTGATTAGTTATACGTTAGAAATGTAACTCAGGGCTGACTTTTGCCGAATAGTCCTTTA
4801137	28	825		Npun_F3803	CACCAAAAAACTTTACCAGTGGTAACTCGATCTGAGAAGATCAGAATATAAGCATTTGTCAGCTATTAGTTAGTTGCTCT
3972619	28	830		Npun_F3194	TGCCAAATTCACTTTTTAACAGTGTAAATAAAGGTAGGTACTTTAAGAGGTAACTAAGTATGGCAACCTTATCTAATCCC
2755924	28	832		Npun_R2233	GCCAAAAGCTATCTGGCTAAATTTTCTGGAATAAATTTTTATTTTATTTATAAGTGCGGGGGTACAAATACCGTGTCTTC
289194	28	833		Npun_F0228	GTATCATTGCTCATCCTACGAAATGTGTCACGATGGGCTATGCCACGCCAGAGGCGATCGCAACATGAGTCAAAAAGTTT
588244	28	834		Npun_F0486	TTAAATTGACAAAATTACACTATAAAGAGTGATATTAAGCGATAGATAGCGCTTTTAAAGGACTAACGGGCATGATTAAA
3868331	28	835		Npun_F3109	TAATTTGTGAAATTCAAGAAATTAAACCGTAATTAATATGAAATTACCAATTATCAATTATGACTAGCATCACAGAACAT
2720475	28	836		Npun_F2198	TACTTTGTGGCATCAAAAAAAATCAACCGTAATTAATATGAAATTACTAATTATCAATTATGACTAGCATCGAACATTAC
5889578	28	838		Npun_F4749	GATTCCCCTAGAGAAAGATACCTAATGGCTAAAATTTTGAGAACATTAAGGTAATGGCAGCTTTTATGGAGGTGGAGCGA
6039825	28	839		Npun_F4874	GAAGCATCAGGCTGCACTTAGTGACATGATCAAAGGAGGTCATGTTTTGATGTTGTCCTATGAAGATATTGGTGCTGAAT
777025	28	840		Npun_R0653	TAACCTCTGGTAGTAGGATTAGCTTTTTAATTGAGTGATAATGTAAAAAAGCCTGAGATTTCGCACTTTTTCTTAATGTA
2516	28	841		Npun_EF003	TTAGACTGAAGGCTTATTCCGCTCTCTACGTTGCAATAGAAGAGGTAAGCTATATCAGCAAACTATAGGACGGCATGAGG
4039194	28	842		Npun_F3247	GGGATATACCGTCTGTCTAAGTAATTTTTATAGCCTCAATAAAGCGTTCCTTAGCACAGCGACAGATATGAAAGCAGATC
1697374	28	844		Npun_F1393	CCAAGGTAGAGGTTATGGCAACGATTTTTCAGTAGTGTAGAGGCACTAAAGTAATCGAGAAATTTTTCAATGGCATATCA
6355004	28	845		Npun_F5133	CTTTCTTTTGAACGATTTTTGTATTGAAATGAATATTCAGTTAGCATAATACAGAGAATTTTATGACTTCTGCTGAATTT
3863915	28	846		Npun_R3105	TCAGTCATCATCTCTGAATTCTGTTGTAATTTTTCGCTATCAGAGACACCCAAACTCTATCTACATTTTGAGGAAATATT
221460	28	847		Npun_F0169	AACCAGGGAAAGAGGTACAGAAAGCTACTGGTGTGGAAACCTAGGTATTAGAGGTGAAACTAATTTCTCACTTTTTCAAA
5843396	28	848		Npun_F4709	TATGCTGCCGTGTTCAGGCAAAATCTCTAGTAGAAATCAACCTGTATTAGGAAGTGGGCGATGCACATTGGATTTCTCAA
2202907	28	850		Npun_R1791	GTTAGGAATTCTAAATCTTGTCAGCATCTGCAAAATTAAAAATCTTCAAGCAGTCAATACTGGATAGTATTTTTACAAAA
1514453	28	851		Npun_F1258	ACTGTCTCAATCGTTATTATATTGATGAAATAGAAATTAAAGTTGACGAACTGAGGTAAGTAATGACAATTGAATTGAAA
5877138	28	852		Npun_F4742	ATACTTCTAAGTGTAGATGGCTGGGTGATAGGGAAAGGGATAATGCTGAAAGAGTTGATTTTTTCTGACCAATTACTGAC
7508916	28	853		Npun_F6072	ATAGAGGCTAAGAGCCTTCTAGTCATTTTATAAGTTACTTATAATACTATCTGACTAAAGTCACACATCCTTATGGCTGA
3857374	28	854		Npun_R3100	AAACACCAGCTACGCAGTTTTATTTTGAAATATAAACGTCATGAATCAGGAGTATTCACCATGAAAGCAGTGGTTTTTCA
5842500	28	855		Npun_R4708	CTATTAAACATATCTTCAAATTTTTTATTAACAGTAAAATTAGTTCTTGGTAATTCGCTTATGTATGTAGCTGTATGGCC
7302345	28	856		Npun_F5907	AGAAAATTTCTGAATAGTTTCCTTAAAGAAGAACAAGACAATCTGTCGGAGAACTATTAGTTACAAGTTGAGCTTTTAAT
7560641	28	858		Npun_F6115	TTTCTTATCAAAATCTCCACATTTCTCTTACTTATTTTAAAATTAAAATTACACAGCTTAATCTAATAGTTCTTTACAGA
7120210	28	859		Npun_F5759	ATTGGATAGAGTTAGTGCTGCTACGTGTTCCCATAGACTAGAGAGGTTATTCTGAATAAATTCGTCATTCCCCTCAATGT
7937219	28	860		Npun_F6424	GATCGATATCAACCTGCTTCACTCAATTGATAATGACGAATATATAGTTTGCCGAACCACTTAGATTACCATCAAACCAC
5943988	28	861		Npun_R4797	ATTTTTGGAGTGTTATTATCCAGACTAATAAATAGTAAATAGGTTTTTTAAACTTAAAGTATGGCTCCTACGGTGCTAAT
7553465	28	864		Npun_R6105	TAGATGCGAATGTTGGGTAAATTTTGGTAAAGGATAGATATAATAATTCTTCCCAAATACCATGACACAACAGTTGACAA
6030107	28	865		Npun_F4868	CCTCAAGATAGATGTTCGGGGTTTTTAAGTTTTAGATTATACACAAGATACTTTTGTATTACAAAACCATATATTGTTTT
277511	28	869		Npun_F0221	TGGATCAATGTGTTGCTCAAGCTCTGTCTGTGTACAAACAAATTGCGGTTAAGGCTTAAATAATTCGTAATGGGCTTTTC
291125	28	870		Npun_F0229	TAGATATCTTCGGTACTTCCTAATATCAGGGAATATACTTTACTCTCCACATTGCAATCATGGAATCGTATGACGTTGTA
6433504	28	871		Npun_F5194	CTCTAGCTAGAGAACAAACCGTAACTGTATTGTTAAAGTTTAGATGTTTAGATGGCAGATTAGCCACTAATTAAATTCGC
2240262	28	872		Npun_F1821	ATTTGATAGTTTAATTGTCATGGTTTAGTGAAATTTATTAAGTCACATCAGGGGGCATCATGGTGGAAAGTAATTTCAAA
1222290	28	873		Npun_R1027	TCTAGACCGATTTTTAAATTCAATTAAGCATCAGAGAATACGTCTATCAACCCTTAATATTACAAACACTTCTATGGCAA
1611634	28	874		Npun_R1321	TTCAGCCTTTGGAGAGATGCTTTCAACAGCTAAATTCTACGATTCTGAACTAAACAGTTAGGTATTGCCATAGGTACAGA
5970880	28	875		Npun_F4818	TTTCTATTGATAGATAGAAAATTATATGATTTAGCTATTTAATTTTAAGCATAAACATGAATATACCTGAGATAAAGTTT
2318498	28	876		Npun_R1884	AGGAAGTACCAAGCCCGATCTGGCTACGCCATAATGTGGATGTAAGAACATTTCTAAAAAGTTTTATCCCAATTAGTTAA
3273176	28	877		Npun_R2639	ACAATATAGAAGAAGCAGCATAAGATTTGAAGGAAATTGTTAATAAATTTAGTATCCGAAGTTACTTTCTGATGCCAAGT
4783742	28	878		Npun_F3789	GCAAGATAGAGGATATAATATTTTTTTTAATTTTAAATCACTTCTAAAGATAGTAGCTCGGAGATTAAAAAAAGCTTAGT
6512999	28	879		Npun_F5259	TCTCCAGAGAAAGAACTCTTTATCCCTTCACTTTTTTAAAATGTTATTAGGAAAACTACATCGTTTAAGACCTGAAAACC
4046681	28	880		Npun_R3254	TTCTATCGGTTGATGGAAGTCAAAAAGAATACATTACTGTTAGTTTATGTAATAGCTGAATCAACTACAAGCTAAACATA
6582123	28	882		Npun_R5320	TCGACTGTAATTTTTTTCCTTACAAAGTCAGAATTCAACCATTTTCACATAAATAAGTCCATGATTAAAATTCTTCTGCA
2475530	28	883		Npun_R2034	ACATCTAAAGTATCAACAAAGGATCTAAATAGATAGAAAATTTACTGCGGCAAAGCAGGAGTTATTAGACTTTCTCAATC
564577	28	885		Npun_R0461	GGTAGAAGAAACTACTTACAAAATTCCGTATTGTAGAATTGCTGTCTTAAAATCAGGAAAAAACGCTCGTGGTTCCAATT
6589502	28	887		Npun_R5327	ACATATTTAATATTTTTTTGACCTTTATCAAATTTAAATCCGTTGTTAAAAACAGACAAAGATGAAGACACTTTCGCTCA
2203581	28	888		Npun_F1792	ATCAGCTATCTTCAAACTTTGCAAATGAAAATACATAGCAAAAATTCTGAAAAAGTATTATGAGTTATTCCCCTTATCTC
6230045	28	890		Npun_F5030	TTCTCTATGCCAAATTGTCGTGATACATTTGGCTTATTCCTGTTATTGCTTGTAGGAGACAATTATAGAGATTGGTAAAC
7719155	28	893		Npun_F6241	AGTAAGATAACTTAGTGATAGGAAAACGTTATTGTGAGAATGCAGAAAAAAGGCTAGTATCATGGCAGAAAAAAATCATA
551582	28	894		Npun_F0452	TATAAAAATCCCTAGTTTATAGCCACAGATTGATTTTATTAAGGTTGGGAATCGATACAGTGGTGAGTAACTTCGGATGG
1175532	28	895		Npun_R0993	AGTCTCAAGATAGTGTGTGCCTCACCACAGAAGGACTTAAGCTTGGCGTATAAGTTTTAGGAAATAGTGATGAATAAGGA
415358	28	896		Npun_F0330	TCTGAAGAAAGATGTTTGCACTCAAGATACATTTAACACTAGAAAAAACTACACTATTATTTAGCAACTCATGAATACTG
5851880	28	897		Npun_R4714	TAGGCTTGTTTTATAGAAACAACCGCATTCACAAATGAATGCAATTTATCGGAGGAATTAATGAACTCAAAATATAACTT
7990509	28	898		Npun_R6464	GTTTAATTCACTTGGTCTAACTTGCCTTGGCAAGACAAACCTCTATCTTTTGAGCAATAGTTTTGAGTTCCGCTTTGAGC
6749689	28	899		Npun_F5465	TATCTAGGGATCGATATGGTGAATAAGCTAAATAAAGTAGATTTAGTATACTAAATCACATGAGATTGTATTGTATGAAA
6225238	28	900		Npun_F5026	CAATGTTATTTTGACGTAAATATTTATAAGGAAAAAATGGTTTTTATCAGAATTTAAGCCAGAAGAATTACTGAATATTA
1780427	28	901		Npun_F1453	TTATTATTTCTAGCGATGGATGCAGACTGGTTAAAATATCATCTATGTTTGGTTTGGGGAAATAGCAGAAAGCGCTAACG
8126219	28	902		Npun_R6570	TGTAGGCTCACGCAATTTCAACAAAAAACGTTAATACTGGAAAGTAACTTTACCAGCACGAAACCTGATTGTAATCAAAA
203344		903	sigJ	Npun_F0152	TAGAGCCACTTGTCCGATCTCAGAGGTTATTCTGACATTAACCAACAATTGGGTAATAAAACAAACTCAATATTTATCAG
297058	29	904	sigJ	Npun_F0233	AAAGTTTGTAGCTAGCTTTATTTTGTTTCAACATTGTTTGTAATTAATGAGGAATCTAAATGTTTTATCATACCAAGAGA
266425	29	905	sigJ	Npun_R0210	CTATAGTTAGATGGAAATGGTAGTCATTAATTAGTTTATTACTTCTATGGAAATGAATTGCATCATACCGCCTAATGATG
273360	29	906	sigJ	Npun_R0218	GATTTCTTAGCTAGCGGTTACTATTTTGTAAACATCTACACACTTACCAAGAGAAAAAAGATGGAAAACATTAATCAGGC
263381	29	908	sigJ	Npun_F0209	CTGATAGTGTATTTCTCCAAACAAAAGAGTTTAGGCTGGGGGTGTTTAGTTATAAAGATGAGAGGTAATAGTTATGCCTG
4591205	29	909	sigJ	Npun_R3643	TCATTCATCAACCTCCAAATTCTCAGCCCTATAAATCTCTAATTAATAAGGGGAAAAGAAATGGCTAGAACTAAAGCTAA
267351	29	910	sigJ	Npun_F0212	ATACGCATATAAACACAGATGAATCTCATAATTGTCTGTATTCATCATCTGGTTACTAATTTTGTATGAATGAAGAAGTC
3661985	29	911	sigJ	Npun_R2957	GAACTGTACCTAAACACTTAGGATGCCTGTGAGTCTTAAATATTGAATGTATTTATACACGACCAAGGCTCATCAGAGAA
2305601	29	912	sigJ	Npun_F1876	GTAGAACATGATTTAAGTACCTACTGAAAAATTGATACTTTTAGGTACACAGATAAATCATATTTATCTCTATTATTTCA
3155704	29	913	sigJ	Npun_F2532	ATACGCCTAACGATAGATAGATTTTATTGAATAAATAGTTTAGATTTGTAACAAGTTACACAGAACTAGGTAAAGCACAT
764069	29	914	sigJ	Npun_F0643	TAATATAAATTCTCATCAAATAGTTTTAAGGTAACGTTTTAATGGCTTTTTTAGCCGTTAGTGAATTAAAACTCCGGCAG
4788680	29	915	sigJ	Npun_F3794	CCATTTCCTGAGCGATTTCCTTACTTTTACTGTGTAATTTTCTATTCTATGTAGGTTTTTAATAACCTCCTTTAGACGTT
7054677	29	917	sigJ	Npun_F5705	TCCGCCTCCAGGTGCTAGCAAAAAGTCTGGTAGACGAACCATTATGCTATCTGGCGTGTTTGTAAACATTGTGCAATCAA
863336	29	918	sigJ	Npun_R0730	GTAGGGAATGGGGAATGGGGAATGGGGAATGGGGAATAGGGAATTAAGAAAGAATACCCAATGCTCAATTCCCAATCCCC
501231	29	919	sigJ	Npun_R0404	AGATAAATCTTAGTATTTTGTTAACGTTTACCAGCTATGATGCCAGAGTAATGAATCATAATAATTTGGATTTAGATATC
7311837	29	920	sigJ	Npun_R5915	TAGATGGATAGAAACATCATATTACTAGGCTAATAATTACATACAATCCTAACAGTGTATTCCTTTTGACAAAGTTCTTG
271209	29	921	sigJ	Npun_F0216	CCTAAGGATAGGAAATCTCCGAGGAACTGAAAGCTATTATTTTATTAAAATAACCTATCAAATAAGGTAAAAATTTTTAT
255591	29	923	sigJ	Npun_F0203	GAACAACAAAAGGACAAACACTACAGCAAATGCTGCATCAGGCGCTTGAACAAAAGCAGCTTTACTTGATTTAGCTTTTT
2993451	29	926	sigJ	Npun_R2419	TGAAAGCTTTAAGGTTCAGGTGTTGATTTGTAGTAGTTAATTTTTTTAGTAGTCTAGAAGGCTGATACGAAGGGTAAATT
1278576	30	927	sigJ	Npun_R1069	GGCATTAATAGCCTTTGATAACGCCTCAGTAATTTACTCCTGTATAAACCCAAAGACATTATGACAGCTTCAATAATTCC
6011630	30	929	sigJ	Npun_F4852	TACATACATGCCACGTAAGCGCACTGACAACTGTCCTTCCAGTCCATATATTCAATACCCAATTCTTTTGAAAAACAGAG
74142	30	931	sigJ	Npun_R0043	TTAGAAAGCCTTATCAATAATTGTGAAAAGGCTGTGATGAGGTCTATAGAGGAAAAAAACATGAAATCAGACAAATCAGA
529363	30	932	sigJ	Npun_F0429	TCCTGACATATAGCAACAATTAAAAATTCGGAATTCCCAAATAAAAATTGGAATTTCTGATTTTTAAGTTTTTCCCAAAT
528079	30	938	sigJ	Npun_F0427	AGTTGGAAGTCACCTGATATAAGCATAAAAATAGCAGATGAATCTTTTACCAGATAGACATTACCGATGCAACAGTCTTT
4445699	30	943	sigJ	Npun_R3539	CGGTCAATTATCGATGGATACTTGTGGTGATATTAGTAAGTATCTATCAATCATGGAAGTTTGACCACAGTGCGGTAGAT
1541129	31	944	sigJ	Npun_F1277	ATGACTATCAACTCATTAATGGCTATGGTGCTGATTAATTACCAGGAGCAAGTAGGGATATGAATTCTGGCGATTATAAA
2667205	31	948	sigJ	Npun_F2181	CTATTTGTGCATTATTTGTATTTTTATAACTAAGATTGTCAGGATTTTAAGGGGTTTTAATGGATAGAATTATAAAAACA
2708880	31	949	sigJ	Npun_F2189	ACCTTGAAAATATATTTAATTAATGATATATTTTTAGTTGAAAAATCAATTTAATTTCAGGAAAAATCTATGCCTACAAA
35848	31	953	sigJ	Npun_BR039	GCCTATTAGGTACATATCAGCCTCAAGCCCTTAATACCTAAATTTAGAGTTAAGAAAATTATGCAAGTACAGGCTGTTGA
26218	31	955	sigJ	Npun_CR024	CTTTTTTAGACAACCCATATAGTGGGTTTATGGTACGAAATAATTATTTTTCTTCCAAAAGTGGATGCTCTAGGACAGTT
6125475	31	960	sigJ	Npun_F4946	TTATTTGATAAGTTTAAGGTAGAGTCAAAGAAACTATTGCTTTGATTCTGAATTCCTTGATTGGAAATAAAGGAACGACC
2758937	31	961	sigJ	Npun_R2235	GAGAGATTGATCAGAGATTAATGAGATATTAAGTTGAAAAACTAATTCAGATAGAAACTTATGACAACCGAGCAAGAGCT
7639	31	962	sigJ	Npun_EF007	TTAAACTTTTTTTGACCACGAATTTTTTACAATTGAATAATTTATTACTAGTGCTGAATATGTCGCGCAAACCGAAAGCT
23847	31	963	sigJ	Npun_EF023	GTTATTTTTTCTCACTTCTTATCAGTTTTCATCTACAATCAGTTTGTTAATATTTATTGGATTAAAAGGACTTCAGAAAA
595748	31	966	sigJ	Npun_R0493	ATGCTATTTTTTAGTAATTATATTTAATGATTATAAATTAATGTAAAATTTCAAGTGCACCAACAATCTGAAACAGGAAA
301844	31	967	sigJ	Npun_AF243	TCAAAGTAGATTTTATAAATCAAAAACATCCTTCATACTTTAAAACAGTAATCCTACGTAAAAATTGAGGAAGGGATGCC
1808652	31	968	sigJ	Npun_R1472	AGACATCGCCTCTGGTGTATTCACAACACATATTGATAAAATTAATCTGCCGTTAGTACAAAAATATCCCCTTTACGCAT
1047927	31	969	sigJ	Npun_F0888	TATATTCATTTAGGAAGATTTTCTAAATCTCATTATCTGTTTTAATGGGCCGAGTGTTCCGTTGAGGTAAATTTCAGAAT
3052002	31	970	sigJ	Npun_F2457	CAACCTTTGAGGCTTTCTGAGTGAGTATGTAAACTACGAGGTATTGGAGTTGTGACCAAATGGAATCTTTAAGTAAGGCA
3014095	31	971	sigJ	Npun_R2435	GTTAAAAACTTCTGAAGGATCGCGGTAAGCTAGTTGGAATTATCACTGAATTGTGTCAATAAATTGTCAAATTAACTGCT
4712331	31	972	sigJ	Npun_R3741	AATTTTTGTTAAATTCAACGAGCATCTACAGTTTCATCTCATCGTCACAAGGTACTCAGCATGACTGCAATCTCTCCAAA
7052935	31	973	sigJ	Npun_R5702	CAATGACATAGACGCTTTTGCGGCTTCCCGCAGGGTAGGACAAATGACAACTTTGTTATCATGCCTTTGGAATGGTATTC
705886	32	976	sigC	Npun_R0592	TTTGATGTCGAGTTTGGTCTACGGAATGGTACGACTTATAATTCTTTTTTAATTCAGGGAGAAAAAGTTGCCTTAGTTGA
513889	32	978	sigC	Npun_R0415	GCTGTGGAGCGATCGCCCCCAGCAGGCATTTATGCCAACGCTACCAACGATGCTCTACACGCGCTCACTACTGTCGCTCA
83420	32	979	sigC	Npun_F0050	ATAAGCTGCGTAAATCCTAAATTGAAAACCAGCATTTTCGTGAAAGATTCCTCTTTATTATGACTAAGCAAAAACTTCGC
1640968	32	980	sigC	Npun_R1349	ATTTTGTTACAGAAAGTGGCTTCAAAAACAAGTTAAAAAAATATGACAACCAATCATAAAAACACACCATGTTTGGAAAT
1882706	32	983	sigC	Npun_R1528	ACAATTTATACGATTTTAACAGAAATCTCGTCTTAAGTTATGAGTATCGAAATTGTTACATGAACATTATCTAAACCTGC
54395	32	984	sigC	Npun_DF043	TTAAACTTTTTTTGACCACGAATTTTTTACAATGGAATAATTTATTACTAGTGCTGAATATGTCGCGCAAACCGAAAGCT
4086522	32	986	sigC	Npun_R3283	CTATAATCACAGCTAATAAATAGCTACTTGCTGTATACTTAATTTTGTGTTCCCTTTTAGACTGGCTCATCGTTCACAAT
44782	32	987	sigC	Npun_BF050	CTAAAAATTGTGCATTACATCTAAATTTTAAAGGCGCTATTATTTGTTGTAACAAACAGCACAAATATAATGTTTATTGG
37476	32	989	sigC	Npun_BF041	ACTTGCAAAAATTCTGAAACAGTAATATCACTATAGAGAAAATATTTTTTGTTCACTCTCAAGAAAGTCAACAGATTTTT
41775	32	994	sigC	Npun_BF045	GTACTTCGGTATCTACGTTTTTAACAATTACCATTAGTAAGACATAGGGAAATTGATTTATGACGGAAGTTTTACTTAAA
6542863	33	1000	sigC	Npun_R5288	AAATTGCCGTAGTTTTTTGATTTATACAGGTATATCTGTAATTTTGCAAACTTGTGGTTAATGGCAACGGAAATCATCTA
8203500	33	1002	sigC	Npun_F6610	TTTGTTGGTTTCTCTGCTACTCCCCTTTTCGGTAAAATAACTTAGCAGATCGCTAAGGAACAGGTTCAGGATCATGGCTC
6437	33	1005	sigC	Npun_CR010	AATTCCTTAATTTTGCCTTTTTTTTGGCAGTTTGTTGTTTAATAATTAAAGGGTTTCAGCCAAGCAAATAGCGATGGCAG
1622912	33	1006	sigC	Npun_F1336	TAATACTTATTCTAAATGTGCCAGAAATTGGTATGCTAAAGGCCGAGACTCGCTATGAAAGCAAACAATGCCTGCGCCTA
7965973	33	1007	sigC	Npun_F6446	AATCTTTTACTTACAAATTTCTCACCCGCACCTTGGTAGACTGAACTTTATACAATTGGATTATTGTGGGCTGTTACGCT
8005257	33	1008	sigC	Npun_F6481	ACTCCAACTATTAAATTTTCTGACTACCTTCTCGTGCTAAATTATTAAGGCTTGGTGTTGGGAAACTCCGGTGAAATTCC
540652	33	1010	sigC	Npun_F0441	TCGAAGTATTTGTCATTTATCCTCCGCCCTTAACGTGGGAAGATTATTGATGGGTTACGTCCAGTCAACAATTTAATGCT
1319073	33	1011	sigC	Npun_F1103	TTGACTTTTGAGTAGTTGTGTTACTAGTGCGATCGCTGTAATATCCATGTAAGTAACAGCGTACTATTCATCTACCTACA
1932805	33	1012	sigC	Npun_R1564	TTAAAAATGTACCCAAAATAATGTATATCTAATTTGATATGTATTGCTAAAACCGCGATGCCTACGGCGGGCTACACCTA
5730451	33	1014	sigC	Npun_F4613	AAAATTATGCATATATCAACTTCAATGAGACAATCTGACCTAATCTTCTCAACCTAAAGGAAGACAATGAACGATCGCAC
2092425	33	1016	sigC	Npun_R1705	AACTCTAAACTATCCGAAAAACTTTTGTACCTTGGTAATTTTATAATTTTGTAGGTCTACATTTTAGGAGACAAAAGCTT
4558062	33	1018	sigC	Npun_F3618	GAATTATTTATAGTTCATCTGGGTTACTCAATTTGAGGTACAATCGTAAGCCTGCCAATAAATGACGATGCTTGCTGACA
3470999	33	1019	sigC	Npun_R2802	AACTCCATTGGTACACTTGCTCGGTATGATATTTAATCTGTAAGCATTTACCTAGTAATCATCAGCTATGACCCAGAACT
6823656	33	1020	sigC	Npun_R5520	GCATAGAAACGAGAAGCGCTATAACCTGAGTTTTAGCAACCTTTTAACCAAACACGGATTATGAAAAAGCTGATCAACAA
7703205	33	1021	sigC	Npun_R6225	GACACAAAAACTACTGCATATTTCACCCCAATAAGCCTGAATGAATAAATATAGGATGAATGAGGCGTCAACTATGAATC
3403273	34	1022	sigC	Npun_F2746	ATTTTACTACGTATGGGATTGTAGAGGGGTGAAACTTATACGGGTGAAATAACGTCTGAGATTGAGTTAAATTAGATTGG
2012385	34	1024	sigC	Npun_F1636	AATTAAATTTTTCTAATAATCATTCTCTATTTTGTGGCATAAATTTAGTGAATGCGGATGATATGTACATAGCAGCATTG
1339106	34	1025	sigC	Npun_F1119	ACAGCGCTGCATAAACCTTGAGATTATCTCAGTTAAATACATATCTGTTCAAGTTTATCCTGAACTTTACTCTCGATATA
6565995	34	1026	sigC	Npun_F5308	TTACATTAGCTCCTGCATAACTCTCCAATCAACCTCTGATAAGTCATTGACATTGTTGAACAACAGTTAGTTATTCAGGA
1137667	34	1027	sigC	Npun_F0965	AGTTGCGTAAATCCTGCCATTTTAGCTGTTAGATACAAACAAATAATTGGGGATTAACTATGGAACCTATTTCTATGATT
7233148	34	1028	sigC	Npun_F5858	ACTTATATTTAGGTATATTTAACCCTGTTTTTATTTTGAATTAACAACTCCTAATTAATATTGAAGCACGGTTTAATTTA
7945283	34	1029	sigC	Npun_R6429	GCCCTCAAGCTAGCTTGTTAAGTTAGAGAAGTGTTCAATTGCAAGCTCAATCTTTAATCACAAAAATAGTCATCAACATC
3420604	34	1031	sigC	Npun_R2756	TTGCCATCATCTGAAATGAGTAAGACCTAAAACAGATTTTTCAAATCTCCTATCTTTAGTTATAGGGAACTTGAGTTAAA
4640687	34	1032	sigC	Npun_F3686	TAAAGTAATTCCTTTTTGACTGATATAACGGTAAGCTGTTTCTAACAAGATTAAATAAAGATAAATTTGTCTGATCTGCA
5501606	34	1036	sigC	Npun_R4422	TTATAAATTAAGAGCGACTTTCTTTTCTATGTAATTTGCCCAATAATGACATCAACAGACCTCACGCATCGCCATCTCAG
260165	34	1039	sigC	Npun_AR196	ATAATTTTGACTTGTTGCAAAAAATTTGAGTTTTGAGGTGAAAGTATAGTAGGCTGATTGCTAAATTAAAGATAGCTAGT
7514175	34	1040	sigC	Npun_F6076	TCATCATGACTTGGCATGAATTATTAATTACATGATTCTTAACCTTTGATTGACTGAAAGATAGATCCTAAAGATACGTC
5417275	34	1041	sigC	Npun_R4325	ACTCTTGATATCAATATTATATGTATGTGTTTACTGGTAAATTTATAGGCAAAACACTTACTCAGTGTTTGCGGCGAATA
544655	34	1042	sigC	Npun_R0444	TCTAACACTTTATGGTTAAAAGTGCCCCCCCCCTTTGCGATATGATTGGGGTCAACGATATCAACATATAAGCATAAATA
3639856	34	1043	sigC	Npun_F2940	ATATAGGCGATAAAATGCCTACTGGGTAAGCGTTTTCTGATAAAAAACAGATATTGCTTAAAAGATCACAAGTTACCTGT
5874320	34	1044	sigC	Npun_R4738	CAAACAGTCGAAAAATTGTAGCAATGTCTAACTCAAGTTTTCCTCGCATCTACACGCTGTTTGGTAAAATATCTGGGTCG
200202	34	1045	sigC	Npun_BR188	GGCTTCTGACTTCTGGGTGCTGAATTATTACAATTTTCATAATCATTTGTTGGAGTATTTATGAGTAAAAGAAAAATATT
4687772	34	1047	sigC	Npun_F3720	CCTGACGGTAAACCGCCAAATCACTAGAAATACCGTGGTAGTATGCTCTCGGTAAATGTGAAGATTTGGGAGAAAGACCT
7333305	34	1048	sigC	Npun_F5938	ATATCTCTGTCACTTGGGTACCCCTGACTCCGGTAAAATCTTGATGGTTCTACTTTCAAAACAATAACAAAAAGGCAATC
6112424	34	1049	sigC	Npun_R4932	TACAAGTCTTCACTTCAAGAGGGCTACAACTTTTGAGACAATCAGAAACGATTTAATAATAATCAAGCACTTATAGTCCA
7983556	34	1051	sigC	Npun_R6460	GCCATTTTACCAGCGTAGGATTTACTTTGTTCATGGTGTTCCTAGACCATAATAAGACAGTTTCAGCCTGAGATTGCAAT
1131571	34	1052	sigC	Npun_R0959	AAAACATCGTCAGATAGAAGAATTAAAACTTGTCTAAAAGTAATATATAAACATTGCAGCGCTTTATTAGCAAGCAATAA
2947138	34	1054	sigC	Npun_R2377	TTTTAGTTCTCTAGATAGATCGGTAATTTTAGAGGCAAACTTTAATATGAAATAGTCGAAAGGAAACGACAAAGCACATT
5528009	34	1057	sigC	Npun_R4442	TATTCTTCTAGAAAGAGGAAATTATACTGCTAGTTTTTTAGTATGAACTAAGTTGAAATAATTGGAGATAAGTTTATGGC
5972009	34	1058	sigC	Npun_F4819	CTTACTAAAGGATCATGAATATATCGTATTTGAATAGCTAAATTAAAAAAGTCAATGTATTAATACAAAACCGAGATAGG
930862	34	1060	sigC	Npun_F0784	CGTCTCTAGAAGGATGTAGAATTTCCTGATTTTTTGTCAGTATTTCAACAGGTACGGTTATTGCGTAGGCGTAGCCCGTC
282605	34	1061	sigC	Npun_F0224	AAAAAAGAACAAAATAACAATATACATAGCTGAAAACTAAACTTTAAATTGTTAGTTTTATGCAAAAAATTTATGGCAAT
1972265	34	1062	sigC	Npun_R1604	GATAATTTTTAAGTTTGTTATGGTTCCAAATTTCTAGTTAGCCGACTATCAAAAATCAAGTTAGTAAATACATATAGGAA
293071	34	1063	sigC	Npun_F0230	CTACAACCGTAATAGTAACTAAGATATGGGTGTATTAGAGTTATTAAGGAATATTTGCAATGGCAACTGAAACTAACAAA
631247	34	1064	sigC	Npun_R0530	ATGTTTTAATAGGATTAAGGAATTTACAACTAAATGTAATCCTATTCTCAATAGACCATCAAATAGTTTCTGTAAGTTAA
7721453	34	1065	sigC	Npun_F6243	TTATAATTTTCACTTAAGAATTTTGAGTTAATTAAGTAGTTAATTACTTTGAGGTGCTTATGACTTCTACAAACATCAAT
4046025	34	1067	sigC	Npun_F3253	GTAGAAGGAAAACACTATTGTAATTTCTAAGCTAGTAATTAAGTTTTTTGATGGATTAAATTATGCTGAACATTATTGCT
5282112	34	1068	sigC	Npun_R4210	CCATTAGTTAGTTGTATAATCTCGATTAAAGGCTAATAATACATCATATCGTCAACATACATTGCTACTTCTTAAACCTT
1780273	34	1069	sigC	Npun_R1452	ATCTAGCTGGAGATATATAGATACTTGCACAAAAAGTATGAAATATTGAGACAAATGCCAAATTGCTCTCCCTTGTTCAG
2239506	34	1070	sigC	Npun_R1819	ATAGTTAAAAATGCTTACTAATAAGTTTAATGTAGGTTCTGATTAGATCAATGGCTTTGCCATCACTCTCCAAGAATTAA
4715858	34	1071	sigC	Npun_F3744	ATACAGATCCGCTCTTTAGCATATAGCCTTTACAGTAAATAGTAAGAGGACATTTAGGAGATTACTAATCCATGCCTGAT
5232334	34	1072	sigC	Npun_F4167	AATAGATTCAGCCTAGAGAAAGAGTAATTAAATATATTGACTCCGTTAAATTGCTATTAATATCGTCAGCAAGGAATACC
492781	34	1073	sigC	Npun_R0398	CTCAAACTTCTGGAAGATTCCAAGGGTTTTTGATTTGTGCGACCTTACATAAAGTAAGCATAAAGACTCAAAAATAATAA
6352372	34	1074	sigC	Npun_R5130	TTTCTCTCGATAGTAGAAGCTGATGCTCAAACTTTGGTAAGCCTTAGTTTAGCGTGTAAAATTTCTTTGGAAATAAAATT
4050071	34	1075	sigC	Npun_R3258	TGTTTCCTTTGGTTGATGTGGAATGTATATAAAATTTGAGAACTTAATAAATAAGTTTGCTTAGGGATGGAAAAATAATG
6696278	34	1079	sigC	Npun_R5423	TCTATCTTGCAAGAGAGGTGAAAGTCTGGCACATAGTTAAAGATGAGATAAGAAGTTACAAACAAAAAAGATTAGGTCAA
275050	34	1080	sigC	Npun_F0220	GTAAGCTTGGTGCTGTCTTAGAAAGAAAAGGTATTAGCGTTTAGCTAGTCAGAATTAATAATTTAAATAATGAGACGAAC
4781025	34	1081	sigC	Npun_F3786	CCAAGCGATTGATGAAACTTAAATCTAAACATGTATTAATAAGACTATTACAAGCTATAAATTTGTGAATAATTGATTGT
4354574	34	1083	sigC	Npun_F3466	ATAAATTACAGCAACTTAATAGTTAACTTAATAGCAGATGAAAGGCATAACTATTTCATCGAATCATAGTTTTATACTTG
5697282	34	1085	sigC	Npun_R4583	ATCTGGTAGAAAGAATTCTGAATCAGAGTTGATAACTTAAATACAAGTGAGATTGTTGAGGCAGTTATGAGTATTATTGC
6730230	34	1086	sigC	Npun_F5451	TTAGTTGTACTCCTATTGATTGGCCTAAGTGTTCAAATTGAGTATTTTGCTCATAAAGGATGAATTATAAACCAGAAAAT
2239643	34	1087	sigC	Npun_F1820	TTCTTTTCCTCGGCAGAAAAGGCAAAGAATAAAAAATAATAGCCACTTCATCCTTATGAATGGTCAAAGATATAACCTTT
210505	34	1088	sigC	Npun_R0158	GATTGATTCTGATGGTAGATGGATTCAAAAGAGCAAGAGGTCTAATATGTATTCGTGAGTGAAAAACGTTTACCGAATTA
4437481	34	1089	sigC	Npun_R3531	AGATAAAAATATAGTCTTAATTTATTAAATTACTTCAAGGACATCTTAATTTAGCTATTTATAGGAGTTAATTTAATAAT
571727	34	1090	sigC	Npun_F0470	CTCTATAATTTTAAACTTTATAAATTCAATCAATTAGTTTAATACAACCTATTTTATCTGTTGTTTAAAGTTTTTTCAGG
1734645	34	1092	sigC	Npun_F1420	TTATAGATATAATAATTGTCCTTAATTTGAGAACTCAATTTTCATGAAAACTTTCAAGTATTACTTGTTAATTTATGTAA
7718837	34	1096	sigC	Npun_R6240	GAAAAATAAAAAACTGCTCCACTTTAATTTTAGACTAATGCTTTTAACTACCTAAATGTCAAATAGCAAAACATTCAAAA
4051048	34	1097	sigC	Npun_R3259	TTCATTCTAGAGATTGATGCAGACTTTAGCATTTTCAAAGTACAAGTAGAAACAGGGAACCTTGAGAAAAGAATGTCAAT
571206	34	1098	sigC	Npun_F0469	TACCTTGTGGTGGAAGGCTTTAGTAAAAACTTTAAGTTAGTCTGTAAAGGTAATAACAAAGCATTTCAAAGCTGACATTA
6731538	34	1099	sigC	Npun_F5452	TCGACAGAAGGATGTAAAGAAGTCAAAAAATTTTTATCATAGTTGCTATGAATTGAAAAGAAAAATATTGAGGTTAAATA
4780577	34	1100	sigC	Npun_R3785	AAAGTGTTAGCTTATATATTTGATAATTAAACTGATAAATAAGCCATTTTATAAATGGGTATTTAATTGAGTGCAAGTGA
1577816	34	1101	sigC	Npun_F1300	TTTGCGAACAAGCGGCTTTAGTCGTAGTTTCTCAATCATAAAATTAAGTAATTACTGATTATGAATTAGTTTGAATCTGA
1988231	34	1102	sigC	Npun_F1617	TGCAGCTAAAGATTGATGCTGGCGTTGTCAAAACTTAATATGCTTTAACTATTAGTTGTAGCAATTCAATTGAGGAATGT
2341046	34	1103	sigC	Npun_F1907	AGGTAGAAATCAGCCATAACTATATCTGGATAGATGCACTCACACCCCTAACCTTTTTAGGATAATACCAACAATAAGAT
4948217	34	1104	sigC	Npun_F3932	TTCTCTCAAAGGCAGGATGAAAGACTCAAGAAAACCGATCATCATAAAAGTGAAACGCTGTAGCTGGTGCAGTTACAAAT
8213319	34	1107	sigC	Npun_R6615	AATGTAGCCTGCGCTAGAGGTAAAGAGCCTTTTATTATTCATATCCTTGATAGAGGTTATCGAAACTGAGCGAACCAAAA
42939	35	1108	sigF	Npun_DF035	TCAATTTGTCCCAACTTTGATAATTAAAAGACATACAGCAAGCACAAGAGGCAATGGTCATGAGTACGGTCATGAACCAA
266986	35	1109	sigF	Npun_R0211	TCAAGCCAAGGTAGTTCTCAAGAACGATGTACTCCTTAGTAAATTTTTGAAATTATAAAAATGCAGGAGCTACAAAAAAA
6132771	35	1111	sigF	Npun_F4951	GTCTTCATAGTTACCTACTATTAGGTGGGAAATGTACCTCACGGAACCGGAGACTGGAGAAAAGAATGAGGTCGTCGACT
587975	35	1112	sigF	Npun_R0485	TTATGTCTAAAGATGGGGGTAAGGGGCGAACCGGGGAAATATTCTTGGGAGTAGGGGATTAAGGTAATTTTTATGCAAAC
4108000	35	1113	sigF	Npun_R3302	GAGAGTATGCGAGATTACGATGAGGAATTTCTAAGAAAAGACAACTGATTTGATTTGGGCGAAGGTATGTAGCAGGATAA
5850496	35	1114	sigF	Npun_R4713	CCTAAGAGTGAAAGTTGGATGATTCTAACTATGGTATGAACCTAAAAGACAATGCAGTTAAAAAGGTATCCCAAGGTTTA
776469	35	1115	sigF	Npun_R0652	GATTTCTGATAAAAATTTCCTTTAACAATTAAGGGATATCCGCGTTCAAAATCAGTTTAGATTTGAGCGAGTTTATATTG
3357111	36	1118	sigF	Npun_F2705	AGATTGTACAAATCTTTATTGTTATTCACTATCTACCGATAACTGCTAAGTACAGCAAATACCGACAGAGATAAATTTAA
7586432	36	1120	sigF	Npun_F6132	AACCTGAGAATAATTTAAACTGTCAAAAAATAATTACTATTAAAAATATAGGTGAATAACACCTATGTTAGTAAGTGAGG
3669595	36	1121	sigF	Npun_F2967	TTAATTATTACTAAATATTTTAATTGAAATAATTTTGCAAATACATAAAAGGAGTAAAAATGTCTAATATTGGTTTATTT
1405802	36	1122	sigF	Npun_F1182	TATTTTTTATTTGTTATGATTTGATAGTGAAGGCGAACTACGGGAGTCACTCATTATAAGATGGATACTTTACCCATCTG
1699676	36	1123	sigF	Npun_R1394	ATTGAATATCAACAGTGAATTAATGTTCTTGAATACACATAAAAAGAGAGGGTTTTTGCTATGGTTGCCGATGTATTCGA
643507	36	1124	sigF	Npun_R0544	AATAGATAAGTTTATCAGCCTGGTTACGTTTTTTATTTTTTGAAATTAAACAATAGTACGATGACTTCTATAAAACGGTC
5145922	36	1125	sigF	Npun_F4097	ATCTCAGGATAGGGTTAAAAATTGCTTAGAATTTCTATCCTATAGAATTAACTGAACCAAAAAAATAACAATATGTTATA
441511	36	1126	sigF	Npun_R0351	TTAATGAAAATTTAAAGTATGTTTTCTAACATCTAAAATGCATACTTCCATTTTCCTATCTGTGTGTAAATCCTCATGGC
3559027	36	1128	sigF	Npun_F2881	AGGTAGTTAAAAATTATAGCCAGCATAGGTAAGATTTATAAGCTGCTTAAAAAATATCTGAATATTTAGAATGCCAACTG
5310432	36	1129	sigF	Npun_R4234	GATAAAACTCAAGTTAGACGATAAAATATGTGAACAAATAAAAATCACTTTCCTAAAAGTAAATATATGTTAGGTATACT
2504235	36	1130	sigF	Npun_R2062	GATATCTCCAAACAGCAATAAAAAGTATTTGGTTGAAATAACACCGAAAGGATAATAAAAATGAGAAAATTCACTGTGAA
777718	36	1132	sigF	Npun_F0655	TGATAGAGGGAGCAAATATATCCACTTGTGAACATGGAAAGAACCTTTAGAGGTGGATAAAAATGGCTAAGGCAAACCCA
8054366	36	1134	sigF	Npun_R6515	AAATTCCAGATTTTGATCGCTCCAAATTTGTATTTCAGATCGGTACAGTTTGTAACAGGTAATGAATAAAACTGAGGTAA

## Sheet: (C) pilB promoters
Trichodesmium erythraeum IMS101	AATATTGAATCAGTAAATTCGGTTAACAGCTTATTAAGCAAGTATAAATTTTATCAAAAACTTAGGGAATATTTAGATTAAGGAAAAAAATTTATTCATCA
Arthrospira platensis str. Paraca	CAGCGGTTAAACTGTAAATCAACAGTGATACTTCCATACTCACCCAAGAAACTTTCCCAACTTTTTGGGGAAGCCTAGACATAAGGACTTGACTGCAGCTA
Arthrospira platensis NIES-39	CAGCGGTTAAACTGTAAATCAACAGTGATACTTCCATACTCACCCAAGAAACTTTCCCAACTTTTTGGGGAAGCCTAGACATAAGGACTTGACTGCAGCTA
Arthrospira sp. PCC 8005	CAGCGGTTAAACTGTAAATTAACAGTGAGACTTCCATACTCACCCAAGAAACTTTCCCAACTTTTTGGGGAAGCCTAGACATAAGGACCTGACTCCAGCTA
Arthrospira maxima CS-328	CAGCGGTTAAACTGTAAATTAACAGTGAGACTTCCATACTCACCCAAGAAACTTTCCCAACTTTTTGGGGAAGCCTAGACATAAGGACCTGACTCCAGCTA
Oscillatoria nigro-viridis PCC 7112	TAGCCGATCCACAAGCAAAGAATACGGGGGTTAAAACCCCGCGTTGCTTTTCCTCTCAGCACTCTTTGTGACTGAGTTTCCCACCTATTGAGTGTTTTTTA
Microcoleus vaginatus FGP-2	TAGCTGATCCATAAGCAAAGAATACGGGGGTTAAAACCCCGCGTTGGTTTTCCTCTCAGCACTCTTTGTGACTGAGTTTCCCACCTATTGAGTGTTTTTTA
Oscillatoria acuminata PCC 6304	TCAGGATCAACCTCAGCGCGAGCCAACCCCTTGCGCCAAAAAGTGCTTAACCGGCTTCATTTTGGGAATACTCTAAGTAAGCATATTAAATCCACCAGCCA
Oscillatoria [scillatoria] sp. PCC 6506	AACCTAGCAGAGGACTTGCTTAAACGGATGGCAACTGTATTTGCAGGAACTGGCGAGAAGTGCAGCAAAGCTCCTAAAAAAGAGGTGACGGAGCATGATGA
Fischerella sp. JSC-11	TAAAACTTCTGTCCTCTGCCTTTCTTCAGCAACTATGTAAATTCTTGTTCACAGCTTGGGAATACTCTATTCAGAGGTTCCCGGTATTTATAGCTGATATA
Calothrix sp. PCC 6303	ATTAGTGACTGATTGATATTTTCTCTATTGGTATGACAATTCTTAATAGCAGCATGGGAATACTTGATATCAGAGGTTTCGGCTATCCTTTACTCATCATA
Nostoc sp. PCC 7524	GTTTAAAATTTTTACCTCAAATTACTTAGTCTCTATGAAAATTATATGACTCAGGTTGGGAATACTCTAAGCAGAGGTTTTCCCTACTCATTGCTCACCTA
Nostoc sp. PCC 7120	TCGTAAAGTTTTGACTGGAATTTACTAAGTGTGGATGAAAATTTTTAGCCTCTGGCTGGGAATACTCTAAATAGAGGTTTTCCCTACTCATTGCTCACCTA
Anabaena variabilis ATCC 29413	TCATAAAGTTTCGGCTGGAATTTACTAAGTGTGGATGAAAATTTTTAGCCTCTGGCTGGGAATACTCTAAATAGAGGTTTTCCCTACTCATTGCTCACCTA
Nostoc sp. PCC 7107	CTTCAGACTTCAATCGAAATTTTATTAAGTTTAAATGAAAATTCTGTGCCGTAGCTTGGGAATACTTTAAGCAGAGGTTTTCCCCACTAATTGCTCACCTA
Cylindrospermum stagnale PCC 7417	GAGCCGAAAAAATTTGGATTCAAATTTAATTCAGTATAAATGAGCATTCTGCACCACAGTCTGGGAATAATTTAACAAGAGGTTTCCCTACTCATTGCTTA
Anabaena cylindrica PCC 7122	AGAAGAAAAATTTTAAACTGGAATTTAATACAGCCACTATGAGAATAATTGACTACAGTGTGGGAATACTTAAATAAGAAATTTCCCTGCGAGATTGCTTA
Raphidiopsis brookii D9	TACACTGTTATAAGTGCAGTATATAATGTTTCTAATGTAGGATCCTTTGTTTCGGTAAAAAAGCTAAACATAGTAGAAACATAACTTAATATATATTGCTA
Cylindrospermopsis raciborskii CS-505	TACACTGTTACAAGTATAGTATATAATGTTTCTAAAGTAGGATCCTTTATTTCGGTAAAAAAGCTAAAAATAGTAAAAATATAAACTAGTATACCTTACCA
Nostoc azollae 0708	AGAGGAAAGATTTTACACTGAAATTTAATACACTCATAATGAGAATAATTGACTACAGTCTGGGAATACTTAAATAAGAGGTTTCCCTGAGAGATTGCTTA
Nodularia spumigena CCY9414	GAAGGACGGGGCTTTAAACCCAATTTTTCGGTAAATGAAAATTATCGGCTCCAGGCTGGGAATAATGTAAATAGAGGTTTTCCCTACTCATTGCTCACCTA
Calothrix sp. PCC 7507	TGCTCCATTCCCGTCCGAATTTACTTACTTCCAATGAGAATTATTTGTCTCAGTCTGGGAATACTTCAACTAGAGGTTTTCCCAAATCAATTGCTCATTTA
Nostoc punctiforme	AAGCAAGCGACTTGACTCAGGACTTTTTTGGGAAATGAGAATTCTATCTCACAGGCTGGGAATACTTTAAGCAGAGGTTCCCCTACTCATTCGCTCATTTA
Rivularia sp. PCC 7116	AAAAAATTAGTAAAGATTTCTTGGTTGAGATGAAAATTTATTCCCCCAGGTTGGGAATACTCAAATAGTACGGTTTGTGCAGCATCCATCATCTCAATATA
Gloeocapsa sp. PCC 7428	CTCCTACCCACTGCCCTCTGCTCCAACTCATTGCGTTACATAGCAACTTTGCGAGAGTTTCTGGGAATACTCTTATGTGGAAACATTTCACGACTGATGTA
Chroococcidiopsis thermalis PCC 7203	ACTCCGACTTCTTCTGCTTCTCGCCTCTGTAATATTTCTCTTGAGATTTGGGAACACTCTATTTGGGAATACTTGATTATGCAAAATCTTAGTAGCGATTA
Dactylococcopsis salina PCC 8305	AAAGAATCTTGACAATTCTGATGTTTGATCAGAAATAGCTATCCTAAAAATAGATTAGGACGAATCAGTCTCAAACCTTGCTAACCCCATAGTTGCCGTTA
Halothece sp. PCC 7418	GGTGAGGGCTCGAATTTGATCAGACGACCACTCCCTCCCTCTGCGCAAATGCAGCTTTCGGCGACTATTGCTTAATGTCCAACTCGCAGCCATTATTGACA
Cyanothece sp. CCY0110	ATTGATTTAGACTTTAACAAAAAGAATTTTTCTCAGCGTGGTAATTTTAATCACAGCTTTGGGAATAATAACAAGGTAAGCAGCTTATATCTACTGCCTTA
Cyanothece sp. ATCC 51142	CCTATGTGATTGTTGGTTAAAAATATTTTTTTCTAAGATGGTAATTTCGATCACAGCTTTGGGAATAATAACGAGGTAAGCAGCTTATAACTACTGCCTTA
Crocosphaera watsonii WH 0003	CTTAACCGCTTCCAAGCGCAACCGAGCAGTTGCGCTACGTAATTATTTTTCACCCTTTGGCAACAAACTGATCGAGGCCGGATACGTCGGGCCAGATCAGA
Crocosphaera watsonii WH 8501	GTTGATTTAGGCTTTAAGAGAAAAAATTTTCTCTGAGATGGTAATTTTGAGGGCGGTTCTGGGAACAATAAGCACGTAAGCAGCCTATGATTACTGCCTTA
Cyanothece sp. PCC 8802	ATAGTGTGTAAAGTTCTGCTCAAAATGGATCAACAAATAGTAATTTTTCAGGAAGCGTGGGGAACAATAAAGACATCTAAGAAAGCTATGATTACCCCCTA
Cyanothece sp. PCC 8801	ATAGTGTGTAAAGTTCTGCTCAAAATGGATCAACAAATAGTAATTTTTCAGGAAGCGTGGGGAACAATAAAGACATCTAAGAAAGCTATGATTACCCCCTA
Synechocystis sp. PCC 6803	CCAGTTAACTAGACCGGAGGATTATCATTGTGAATAATCACCGATGGTCACCATTGGCTAGGGAATAGTTTACATCATACGAATCTGGGTAGGTCTTGCTA
Pleurocapsa sp. PCC 7327	GTTGACCTACTCTCTTCCTCATCCTTTTTCATAGCTCCTATTAAATTTTTGCCTGACTTTGGGAATACTCAGTGTTGTTAGAAGATCTCGTCGCGACACTA
Microcystis aeruginosa NIES-843	CCGATAGATAATCGGTGATCTAGAAAAATTTTTGCTAGAATATAGTTCTATTAGTAAAATTGGGAACATTTAAGGGTAGTGGAGAGGTTAAGAATCGTCTA
Cyanothece sp. PCC 7822	TCGCCACAACTCCCAAGCAGGAAAATTTTTGGGCTTCTATATTAATTTTTTTTTCCAAAAGGGGAACACTTGGTAGTAGTGGAGACAACATCATGGTTTTA
Cyanothece sp. PCC 7424	CCGGTCTTTTTGCCTAGGCTGAAAATTTCTTTTGGTTCATATTAATTTTTTTGACTAAAAAGGGAACACTTGATAGTAGTGGAGATCACATCCTGCTTTTA
Gloeocapsa sp. PCC 73106	CTCTGAAAGAAAAATAAATTTAAAAATCTTTACTTCTTTATCAATTTTACTCTTAGTTTGGGGAACTATAATTTTATAGAGTTGTATTTTATAGTTATTGA
Synechococcus sp. PCC 7002	ATTCAGCATTGAACTACGAATCATCATATTGCCAACAACTATCCCGCTTTTCTTTTTTGCCTAGTCTGCCGTCATTTGCCAATGCTGTCTGGTTTTTCCTA
Leptolyngbya sp. PCC 7376	TTTTTGTAGACATTTTGAGGGAACAATTAGGATCTCAGGACTGTTGTACTGAAGTGCAACTAGATAAATAGATACTTGCTGTCCTGCCCGGTAACAATTTA
Cyanobacterium stanieri PCC 7202	TCCCGAACTCGAGTTAAATATTAATGTTTATGAGTAATTAATCAAAATCAAGGGAAGCATAGATATATTAGAGTAAAGAAATCATGAGGAGAAAGAGTCCA
Stanieria cyanosphaera PCC 7437	TAGAGTAGAGATTTTTTTGTCTAAGAAAATTTAATTTTAACAATCTTTTCGGGAACACTAATCACAGTCAGGAGATATTTTATATGACCTTATTTATTTTA
Xenococcus sp. PCC 7305	TTTTGTTTTTACGAAGAATATTTTTATCATTAGAGCTGGTATTTTAGCAAAACTTTCGGGAATACTTGAATAATATCGGGAGATCTTTTTTGCTGATTTTA
Moorea producens 3L	ACTAAAAGGTAAAAATAACCAGAGTGGCAGCCACTCCTATGTTAGTTAACATAAGGCTTTTGGGAATACTGTGTAAAGTAAGGAGAGCTCCTATTCCGTCA
Microcoleus sp. PCC 7113	CCTGATGCCAGCTTCTCAAACACGACTTAAACCCTCCTTTTGAGAAGGATTTGTGAAGAAAGAGAATAACTTGTAACGAAAGGAAATACTCTCAGCCGCTA
Crinalium epipsammum PCC 9333	CAAGCGTTGCACTGCCAAATCACACTGATTTTTGGTAGTGAGAGTGCAATTTTGCCAAAAGCTTTTGGGCATACTTTTTATGGAGATAGTTTAAATAGCTA
Chamaesiphon minutus PCC 6605	CTAAGGAGATATTTACAGTATCTATGCATTCATCTTCACGTCCCAACCGGATACCGATCGTCCGCAATGACTCTTCTCTTTTTGGCAACAACTAGCAGCCA
Synechococcus sp. RCC307	ACTTGAGCCTCAGCCATGGGTTGTTGCTGATCCTCCACGCTGACTTCAGCCTCGGAGGGAGAGGGGGAAGTAGGAGGCTCGGCGGTCATCGGGGCAACGCG
Prochlorococcus marinus str. NATL2A	TGCTAATCTAGCTTGCTTTCCAAGACCTAATCGATCAAATTTGTCTTAAAAGAGAATACACATATAGATAAAAAGTTCTCAACCAAAATTCAGTAGGCAAA
Prochlorococcus marinus str. NATL1A	TGGTAATCTAGCTTGCTTTCCAAGACCTAATCAATCAAATTTGTCTTAAAAGAGAATACACATATAGATAAAAAGTTCTCAACCAAAATTCACTAGGCAAA
Prochlorococcus marinus subsp. pastoris str. CCMP1986	TTTTTAAATACAACCTATAATTATAAAAATTCTAAATGATCATTAAGTTATTCTTAATTAAGATAAAAATAAATTACCAAGCATAAATCTTATATAGTTTA
Prochlorococcus marinus str. MIT 9515	ACAGATTTTATAGATGTAATATCCATAATCTGAGGTACACCTTTTTGCATTATTTCTTGTAGTTAATCACCAAAACCCACTTTACTGTAAAAATTTTAATA
Prochlorococcus marinus str. AS9601	AATTATTTTCAAGACTAAAAAAAGATAGTATGTATATTCAAAATTTAAAGGTATTTATTAATAGTAATATTAAAATCATATTAAAGAACAGATCATAAAAA
Prochlorococcus marinus str. MIT 9301	AATAAAGTACTATTAATCCTTATTATATGTCTATATTTAAATTAGGATTTCTTTGTATTAAATTTTTTCAGCTCTCAAAAACAATTCATAGTGAAAAAATA
Prochlorococcus marinus str. MIT 9215	AATGGTACACACTTTCAGATTAAATTTTTCTAATAAAAACGGTTTTCATTTCTTATTATTACTATATTTAAACTATTGTTTATTTAGTATTAATCAGTAAA
Prochlorococcus marinus str. MIT 9202	AATGGTACAAACTTTCAGATTAAACTTTTCTAATAAAAACGGTTTTCATTTCTTATTATTACTATTATAAAACTATGTTTTATTTTGTAAAAATCAGTAAA
Prochlorococcus marinus str. MIT 9312	ATGATTATTATAGCTGTATAAATTCTATAAGCCAGAAAATATTTTTTTAATATAATTTATAGTATGGCTTGAAAATTTTTAATGATACTTTTCACTAATTA
Prochlorococcus marinus str. MIT 9211	GTTTAAAATGCTGTCCTTCTAATCCCACTAAAAAATGTAATAAAGATAAGAAGTATAGAAAGAAAGCTTCTATTTGCGGATGTTGGTATAAACAGAAATAA
Prochlorococcus marinus subsp. marinus str. CCMP1375	TTGAGTTAAAGGCTCTAGGACTCTTGGGTATAGATAGAAGTTGCTTAATCGATATGAGCTTGACCAATTCTAATTGTACTAAAGACTTAACAAAAACAAAA
Prochlorococcus marinus str. MIT 9313	ACCCTCGTCGGAATTGATCGATGCCACTGATTCCAGAGGCACGGAAGCCTCTAAACCCTCAGCAGCAGGATCGTGAGCTGGGGTAGGGGCGTCGCCACTCA
Prochlorococcus marinus str. MIT 9303	ACCCTCGTCGGAATTCATCGATGCCACTGATTCCAGAGGCACGGAAGCCTCTAAACCCTCAGCAGCAGGATCGTGAGCTGGGGTAGGGGCGTCGCCACTCA
Synechococcus sp. WH 8109	AGCAGTTCGAACGGTTCCGGTGACGGCAGGGGCGCCATGGGTCACGAGCATTGCTGTGGCCCAGCATGGCGGGTGAGCCCAGCCCCCCGTGCCGCCTGCCT
Synechococcus sp. BL107	TTACCGAATACGAAGAAAAGTGTAAAAAACAACCCAGAATGAGAGACGAATTTATGTGCAAGTTGACCGGAAATAGTTGGTATTGCGAGATTATTAATTAA
Synechococcus sp. WH 7805	TTCACGTCTAGACATGTTGATGGGTGAGGTACGCCTCCCACAAGCGGCGGAAGCCCGCACCTTTTCGATTGGATGAACTGTGAGTGACGTTCGCCGACGTT
Synechococcus sp. WH 8016	GCTGACCAGATGCGAAATCACGTCTAGACATGTTGAAGGGTCACACGGACCCACCACAAGCGCGGAAAGCCGAATCAGCATGAGCGCCGACTCCAACCGAA
Synechococcus sp. RS9916	GACCCGATGCTGCAGCGTCAGCGGCGAGATCGTTGGCAGGGGAAGAGGGATCGCCGCTCATGCTGACCAGTTGGAGATTCACACCTAGACATGTTGATAGG
Synechococcus sp. RS9917	AAAGCGGATTCACGTTTAAACATGTTGATGGGTGGGGCTCACCTCCCACAAGCGGCGGAAGCCCGCACCTGCCGCTCCAGACACTGCCCCGGAGTGACGCT
Synechococcus sp. WH 5701	TGACTGCAACGCCGATCGGTCCTAAACATGTTGATGGTCGACGGGCTCCTCCCACAAGCGGCGGAAGCCCGCACCTGATCCCTTCGGCCCCGCACCGGCCA
Cyanobium gracile PCC 6307	AATGCCCAGGAGCCCTCTCCACAAGCGGTGGAAGCCCGCACCTCGGCCACGCTCCACCCACGGCTCCTCAGCTCGGCTTCGCTTCCGATCCTTCCCGTCGA
Cyanobium sp. PCC 7001	ACCAGCAACTTTGGATCTAAACATGTTGGAGCTCCAACGGAGCGCTCACAACGGCGGAAGCCCGCACCTCGGGACCATGACTCTGAGCCCCTCCAGACCCG
Synechococcus elongatus PCC 7942	AAAGACAGCTTAGGCTGTTAAACGACGCTTGCAGATTCGGGCACGCTGGGGCTACTCCCTGCGATTCCTTGAGATCTTTTCCTCTCAGCCACTGCCACCCA
Synechococcus elongatus PCC 6301	AAAGACAGCTTAGGCTGTTAAACGACGCTTGCAGATTCGGGCACGCTGGGGCTACTCCCTGCGATTCCTTGAGATCTTTTCCTCTCAGCCACTGCCACCCA
Prochlorothrix hollandica PCC 9006	AGGTAGCGAAAAGACAGGCCGTAAGCCTTGTCATAACTCAGATATCCATCTGACACAAAACTGTCCGTTAAGTTTTATAAAAATCATCCCTGCATAGCTTA
Synechococcus sp. PCC 7335	ATCGCTTTTCACAAAAGACATCAGCCATTCCATATCGGTAGAGACTGTATATATTATGCAGATATTGCTTAGATTCCTTGCCTGAGCTCTATACCTATCTA
Leptolyngbya sp. PCC 7375	TTGGGAGCATCCTGCATTTACAGGATAAAGCCCCCGATTGTAGCTGTCTACAGAAAAGCGTTTTGTGGGCAACCTTCTGTAAGGATTTTCTGCGGCGACTA
Geitlerinema sp. PCC 7407	CTCGCACTTCATCGAGTTCGATCCAGACAAAATCCTCCAGGTTAGCGATCGCGCCCCAGTCCTGTGGGAACACTCATCTAGGAGATCTTTTGCAGCAGCTA
Synechococcus sp. PCC 6312	GAATCCAGCCGAGTATCCCATAGAACGGCACTTTCTCAGAGAGTTTTGTTTAATATAGAGGCAAGTTCGATCCCACTGCTCCCATTTCCCGGTTTTCCCTA
Cyanothece sp. PCC 7425	AGCACCAGGATTCTGGCTGGACTGAGTAATCTCTGCATATTTGGGGAACTATAGGTCTAGTATGGGTTAATTTCTCCATTGAGTTTGGCAGTTGCAATCTA
Acaryochloris marina MBIC11017	TGTGGGCATGCTGAGAACAGCCTCGCCATTGCCTCGACTTGGCAAGGAAGTCTATTTTCAAGCTTACATATCCACGGTTAGGTCTTTCGCTTTCATCGCTA
Synechococcus sp. PCC 7502	ACCTCTAAAAGTTAATTAAAACGCTAATATCAACGCTAATATCTTAGTATCTGATTAAGTATCTAAATAATAGTTTTGCTCACCTGATTTCAAAATAGCTA
Pseudanabaena biceps PCC 7429	CCAATATAGTTATGCAAAAAGCTATGATCGCCTTACATTGCTTTGCGATCGCAAAGATTTAATCTCAATTGGGTAATGAACTCTTAGGAAATCTTGGGCTA
Pseudanabaena sp. PCC 7367	ATATCTTTCACCTCATACAAATGACTAAGAGGATATGATTGATCATCGGCAATAAATAGTTGCTCCAGTCACATCCTTTTAAGAGACTCTCGGTAAGCCCA
Synechococcus sp. JA-3-3Ab	GGGTTGGCGGCCTCTGGGCAGTCCAGACTTATGTATCTTTACCGTTGACCCTTAGCAGCCAAGTGCAGTGAAATAGAGGCATTGTGGGTGACCCGCCAGCA
Synechococcus sp. JA-2-3B''a(2-13)	GGGTTGGCGGCCTCTGGGCAGTCCAGACTTATGTATCTTTACCGTTGACCCTTAGCAGCCGAGTGCAGTGAAATAGAGGCATTGTGGGTGACCCGCTAGCA
